# Supplementary material for: (E)-1,3-Bis(anthracen-9-yl)prop-2-en-1-one: crystal structure and DFT study
Source: Acta Crystallogr E Crystallogr Commun. 2018 Mar 9;74(Pt 4):492–6. doi: 10.1107/S2056989018003791 (PMC5946975; doi:10.1107/S2056989018003791)
Supplement: Supplementary file 1 [file e-74-00492-sup1.cif]

##############################################################################
#                                                                            #
# This CIF contains the data in a paper accepted for publication in          #
# Acta Crystallographica Section E. It conforms to the requirements of       #
# Notes for Authors for Acta Crystallographica Section E, and has been       #
# peer reviewed under the auspices of the IUCr Commission on Journals.       #
#                                                                            #
# Full details of the Crystallographic Information File format               #
# are given in the paper "The Crystallographic Information File (CIF):       #
# a New Standard Archive File for Crystallography" by S. R. Hall, F. H.      #
# Allen and I. D. Brown [Acta Cryst. (1991), A47, 655-685].                  #
#                                                                            #
# The current version of the core CIF dictionary is obtainable from          #
# ftp://ftp.iucr.org/pub/cif_core.dic.                                       #
#                                                                            #
# Software is freely available for graphical display of the structure(s)     #
# in this CIF. For information consult the CIF software page                 #
# http://www.iucr.org/resources/cif/software.                                #
#                                                                            #
# This file may be used for bona fide research purposes within the           #
# scientific community so long as proper attribution is given to the journal # 
# article from which it was obtained.                                        #
#                                                                            #
##############################################################################
data_I
_database_code_depnum_ccdc_archive 'CCDC 1817217'
_audit_creation_method     'SHELXL-2014/7'
_journal_date_recd_electronic     2018-02-12
_journal_date_accepted     2018-03-05
_journal_name_full     'Acta Crystallographica, Section E'
_journal_year     2018
_journal_volume     74
_journal_issue      4
_journal_page_first     492
_journal_page_last     496
_journal_paper_category     GO
_journal_paper_doi     10.1107/S2056989018003791
_journal_coeditor_code     HB7739
_publ_contact_author_name     'Dr. Arshad, Suhana'
_publ_contact_author_address
;
      X-ray Crystallography Unit
      School of Physics
      Universiti Sains Malaysia
      11800 USM, Penang
      MALAYSIA
;
_publ_contact_author_email     'suhanaarshad@usm.my'
_publ_contact_author_fax     '604 6579150'
_publ_contact_author_phone     '604 6533652'
_publ_section_title
;
(<i>E</i>)-1,3-Bis(anthracen-9-yl)prop-2-en-1-one: crystal structure and DFT
study
;
loop_
    _publ_author_name
    _publ_author_footnote
    _publ_author_address
    'Dian Alwani Zainuri' ?
;
X-ray Crystallography Unit
School of Physics
Universiti Sains Malaysia
11800 USM, Penang
Malaysia
;
    'Ibrahim Abdul Razak' ?
;
X-ray Crystallography Unit
School of Physics
Universiti Sains Malaysia
11800 USM, Penang
Malaysia
;
    'Suhana Arshad' ?
;
X-ray Crystallography Unit
School of Physics
Universiti Sains Malaysia
11800 USM, Penang
Malaysia
;
_publ_section_synopsis
;
In the crystal, molecules are connected into chains along [100] <i>via</i> weak
C---H...\p interactions. The observed band gap of 3.03 eV is in excellent
agreement with that (3.07 eV) calculated using density functional theory (DFT)
at the B3LYP/6--311++G(d,p) level. The Hirshfeld surface analysis indicates a
high percentage of C...H/H...C (41.2%) contacts in the crystal.
;
_chemical_name_systematic
;
(<i>E</i>)-1,3-Bis(anthracen-9-yl)prop-2-en-1-one
;
_chemical_name_common     ?
_chemical_formula_moiety     'C31 H20 O'
_chemical_formula_sum     'C31 H20 O'
_chemical_formula_iupac     'C31 H20 O'
_chemical_formula_weight     408.47
_chemical_melting_point     ?
_shelx_space_group_comment
;
The symmetry employed for this shelxl refinement is uniquely defined
by the following loop, which should always be used as a source of
symmetry information in preference to the above space-group names.
They are only intended as comments.
;
_space_group_crystal_system     triclinic
_space_group_name_H-M_alt     'P -1'
_space_group_name_Hall     '-P 1'
loop_
    _space_group_symop_operation_xyz
    'x, y, z'
    '-x, -y, -z'
_cell_length_a     9.8310(17)
_cell_length_b     10.7521(18)
_cell_length_c     11.3029(19)
_cell_angle_alpha     67.146(2)
_cell_angle_beta     73.586(2)
_cell_angle_gamma     78.768(2)
_cell_volume     1051.2(3)
_cell_formula_units_Z     2
_cell_measurement_reflns_used     3766
_cell_measurement_theta_min     2.32
_cell_measurement_theta_max     22.07
_cell_measurement_temperature     296(2)
_exptl_crystal_description     'block'
_exptl_crystal_colour     'yellow'
_exptl_crystal_size_max     0.454
_exptl_crystal_size_mid     0.376
_exptl_crystal_size_min     0.260
_exptl_crystal_density_diffrn     1.290
_exptl_crystal_density_meas     ?
_exptl_crystal_density_method     ?
_exptl_crystal_F_000     428
_exptl_absorpt_coefficient_mu     0.076
_exptl_absorpt_correction_type     multi-scan
_exptl_absorpt_process_details
;
(<i>SADABS</i>; Bruker, 2009)
;
_shelx_estimated_absorpt_T_min     0.966
_shelx_estimated_absorpt_T_max     0.980
_exptl_absorpt_correction_T_min     ?
_exptl_absorpt_correction_T_max     ?
_exptl_special_details     ?
_diffrn_ambient_temperature     296(2)
_diffrn_radiation_type     MoK\a
_diffrn_radiation_wavelength     0.71073
_diffrn_measurement_device_type
;
Bruker SMART APEXII DUO CCD area-detector
;
_diffrn_measurement_method     '\f and \w scans'
_diffrn_detector_area_resol_mean     ?
_diffrn_reflns_number     42832
_diffrn_reflns_av_R_equivalents     0.0474
_diffrn_reflns_theta_min     2.009
_diffrn_reflns_theta_max     30.264
_diffrn_reflns_theta_full     25.242
_diffrn_measured_fraction_theta_max     0.993
_diffrn_measured_fraction_theta_full     1.000
_diffrn_reflns_limit_h_min     -13
_diffrn_reflns_limit_h_max     13
_diffrn_reflns_limit_k_min     -15
_diffrn_reflns_limit_k_max     15
_diffrn_reflns_limit_l_min     -15
_diffrn_reflns_limit_l_max     15
_refine_special_details     ?
_reflns_number_total     6216
_reflns_number_gt     2792
_reflns_threshold_expression     'I > 2\s(I)'
_refine_ls_structure_factor_coef     Fsqd
_refine_ls_matrix_type     full
_refine_ls_R_factor_all     0.1335
_refine_ls_R_factor_gt     0.0572
_refine_ls_wR_factor_gt     0.1421
_refine_ls_wR_factor_ref     0.1870
_refine_ls_goodness_of_fit_ref     1.004
_refine_ls_restrained_S_all     1.004
_refine_ls_number_reflns     6216
_refine_ls_number_parameters     289
_refine_ls_number_restraints     0
_refine_ls_hydrogen_treatment     constr
_refine_ls_weighting_scheme     calc
_refine_ls_weighting_details
              'w=1/[\s^2^(Fo^2^)+(0.0746P)^2^+0.1037P] where P=(Fo^2^+2Fc^2^)/3'
_atom_sites_solution_hydrogens     geom
_atom_sites_solution_primary     ?
_atom_sites_solution_secondary     ?
_refine_ls_shift/su_max     0.000
_refine_ls_shift/su_mean     0.000
_refine_diff_density_max     0.198
_refine_diff_density_min     -0.149
_refine_ls_extinction_method     none
_refine_ls_extinction_coef     .
loop_
    _atom_type_symbol
    _atom_type_description
    _atom_type_scat_dispersion_real
    _atom_type_scat_dispersion_imag
    _atom_type_scat_source
    'C' 'C' 0.0033 0.0016
                         'International Tables Vol C Tables 4.2.6.8 and 6.1.1.4'
    'H' 'H' 0.0000 0.0000
                         'International Tables Vol C Tables 4.2.6.8 and 6.1.1.4'
    'O' 'O' 0.0106 0.0060
                         'International Tables Vol C Tables 4.2.6.8 and 6.1.1.4'
_computing_data_collection
;
APEX2 (Bruker, 2009)
;
_computing_cell_refinement
;
SAINT (Bruker, 2009)
;
_computing_data_reduction
;
SAINT (Bruker, 2009)
;
_computing_structure_solution
;
SHELXTL (Sheldrick, 2008)
;
_computing_structure_refinement
;
SHELXL2013 (Sheldrick, 2015)
;
_computing_molecular_graphics
;
SHELXTL (Sheldrick, 2008)
;
_computing_publication_material
;
SHELXTL (Sheldrick, 2008) and PLATON (Spek, 2009)
;
loop_
    _atom_site_type_symbol
    _atom_site_label
    _atom_site_fract_x
    _atom_site_fract_y
    _atom_site_fract_z
    _atom_site_U_iso_or_equiv
    _atom_site_adp_type
    _atom_site_calc_flag
    _atom_site_occupancy
    _atom_site_disorder_assembly
    _atom_site_disorder_group
    O O1 0.44003(14) 0.39564(13) 0.83904(17) 0.0974(5) Uani d 1 . .
    C C1 0.18125(17) 0.58896(16) 0.72383(17) 0.0557(4) Uani d 1 . .
    C C2 0.2456(2) 0.55577(19) 0.6096(2) 0.0745(5) Uani d 1 . .
    H H2A 0.3398 0.5184 0.5977 0.089 Uiso calc 1 . .
    C C3 0.1725(3) 0.5774(2) 0.5176(2) 0.0895(6) Uani d 1 . .
    H H3A 0.2174 0.5560 0.4428 0.107 Uiso calc 1 . .
    C C4 0.0287(3) 0.6321(2) 0.5335(2) 0.0848(6) Uani d 1 . .
    H H4A -0.0202 0.6472 0.4690 0.102 Uiso calc 1 . .
    C C5 -0.0372(2) 0.66204(17) 0.6411(2) 0.0702(5) Uani d 1 . .
    H H5A -0.1325 0.6962 0.6513 0.084 Uiso calc 1 . .
    C C6 0.03472(17) 0.64307(16) 0.74020(18) 0.0564(4) Uani d 1 . .
    C C7 -0.03088(16) 0.67773(16) 0.84986(18) 0.0589(4) Uani d 1 . .
    H H7A -0.1270 0.7093 0.8621 0.071 Uiso calc 1 . .
    C C8 0.04251(16) 0.66686(15) 0.94246(17) 0.0551(4) Uani d 1 . .
    C C9 -0.0227(2) 0.70868(18) 1.05166(19) 0.0707(5) Uani d 1 . .
    H H9A -0.1189 0.7397 1.0651 0.085 Uiso calc 1 . .
    C C10 0.0525(3) 0.7042(2) 1.1362(2) 0.0834(6) Uani d 1 . .
    H H10A 0.0083 0.7335 1.2065 0.100 Uiso calc 1 . .
    C C11 0.1973(2) 0.6556(2) 1.1191(2) 0.0776(5) Uani d 1 . .
    H H11A 0.2487 0.6544 1.1772 0.093 Uiso calc 1 . .
    C C12 0.26246(19) 0.61070(18) 1.01937(18) 0.0659(5) Uani d 1 . .
    H H12A 0.3577 0.5762 1.0115 0.079 Uiso calc 1 . .
    C C13 0.18947(16) 0.61474(15) 0.92571(16) 0.0529(4) Uani d 1 . .
    C C14 0.25475(16) 0.57424(15) 0.81840(16) 0.0528(4) Uani d 1 . .
    C C15 0.40796(17) 0.51694(18) 0.80046(18) 0.0633(5) Uani d 1 . .
    C C16 0.51726(17) 0.61184(17) 0.73382(18) 0.0666(5) Uani d 1 . .
    H H16A 0.6119 0.5756 0.7213 0.080 Uiso calc 1 . .
    C C17 0.49221(16) 0.74227(16) 0.69108(16) 0.0564(4) Uani d 1 . .
    H H17A 0.3972 0.7775 0.7032 0.068 Uiso calc 1 . .
    C C18 0.59990(15) 0.84051(15) 0.62495(16) 0.0510(4) Uani d 1 . .
    C C19 0.65765(16) 0.87661(16) 0.48951(17) 0.0547(4) Uani d 1 . .
    C C20 0.6174(2) 0.82323(19) 0.40902(19) 0.0701(5) Uani d 1 . .
    H H20A 0.5499 0.7606 0.4473 0.084 Uiso calc 1 . .
    C C21 0.6744(2) 0.8611(2) 0.2788(2) 0.0881(6) Uani d 1 . .
    H H21A 0.6459 0.8247 0.2282 0.106 Uiso calc 1 . .
    C C22 0.7768(3) 0.9552(2) 0.2183(2) 0.0955(7) Uani d 1 . .
    H H22A 0.8155 0.9807 0.1280 0.115 Uiso calc 1 . .
    C C23 0.8190(2) 1.0082(2) 0.2896(2) 0.0830(6) Uani d 1 . .
    H H23A 0.8875 1.0697 0.2480 0.100 Uiso calc 1 . .
    C C24 0.76171(18) 0.97267(17) 0.42761(18) 0.0634(5) Uani d 1 . .
    C C25 0.80165(19) 1.02850(18) 0.5019(2) 0.0720(5) Uani d 1 . .
    H H25A 0.8687 1.0914 0.4605 0.086 Uiso calc 1 . .
    C C26 0.74538(19) 0.99421(17) 0.6362(2) 0.0658(5) Uani d 1 . .
    C C27 0.7864(3) 1.0506(2) 0.7140(3) 0.0899(7) Uani d 1 . .
    H H27A 0.8524 1.1146 0.6740 0.108 Uiso calc 1 . .
    C C28 0.7316(3) 1.0133(2) 0.8443(3) 0.0980(7) Uani d 1 . .
    H H28A 0.7605 1.0513 0.8933 0.118 Uiso calc 1 . .
    C C29 0.6313(2) 0.9178(2) 0.9075(2) 0.0841(6) Uani d 1 . .
    H H29A 0.5946 0.8925 0.9981 0.101 Uiso calc 1 . .
    C C30 0.58805(19) 0.86234(18) 0.83782(19) 0.0676(5) Uani d 1 . .
    H H30A 0.5211 0.7994 0.8812 0.081 Uiso calc 1 . .
    C C31 0.64201(16) 0.89751(15) 0.70003(17) 0.0555(4) Uani d 1 . .
loop_
    _atom_site_aniso_label
    _atom_site_aniso_U_11
    _atom_site_aniso_U_22
    _atom_site_aniso_U_33
    _atom_site_aniso_U_12
    _atom_site_aniso_U_13
    _atom_site_aniso_U_23
    O1 0.0731(9) 0.0536(8) 0.1465(14) -0.0020(6) -0.0287(9) -0.0149(8)
    C1 0.0544(9) 0.0476(9) 0.0641(11) -0.0107(7) -0.0152(8) -0.0149(8)
    C2 0.0757(12) 0.0749(13) 0.0775(13) -0.0077(10) -0.0177(10) -0.0317(11)
    C3 0.1108(18) 0.0908(16) 0.0807(15) -0.0134(13) -0.0278(13) -0.0390(12)
    C4 0.1070(17) 0.0767(14) 0.0872(16) -0.0140(12) -0.0502(14) -0.0245(12)
    C5 0.0702(11) 0.0582(11) 0.0882(14) -0.0115(8) -0.0370(11) -0.0167(10)
    C6 0.0543(9) 0.0445(9) 0.0702(11) -0.0120(7) -0.0225(8) -0.0109(8)
    C7 0.0435(8) 0.0515(9) 0.0758(12) -0.0082(7) -0.0146(8) -0.0140(8)
    C8 0.0526(9) 0.0454(9) 0.0602(10) -0.0105(7) -0.0106(8) -0.0099(7)
    C9 0.0670(11) 0.0653(12) 0.0684(12) -0.0033(9) -0.0078(10) -0.0186(9)
    C10 0.1013(16) 0.0763(14) 0.0656(13) -0.0026(12) -0.0139(12) -0.0242(10)
    C11 0.0948(15) 0.0772(13) 0.0635(12) -0.0098(11) -0.0296(11) -0.0190(10)
    C12 0.0628(10) 0.0655(11) 0.0650(12) -0.0092(8) -0.0222(9) -0.0118(9)
    C13 0.0485(8) 0.0464(9) 0.0583(10) -0.0116(7) -0.0135(7) -0.0086(7)
    C14 0.0454(8) 0.0484(9) 0.0593(10) -0.0095(6) -0.0121(7) -0.0111(8)
    C15 0.0544(9) 0.0546(10) 0.0756(12) -0.0044(8) -0.0167(8) -0.0166(9)
    C16 0.0412(8) 0.0584(11) 0.0867(13) 0.0004(7) -0.0092(8) -0.0175(9)
    C17 0.0419(8) 0.0567(10) 0.0652(11) -0.0010(7) -0.0133(7) -0.0171(8)
    C18 0.0399(7) 0.0478(9) 0.0582(10) 0.0023(6) -0.0125(7) -0.0134(7)
    C19 0.0481(8) 0.0498(9) 0.0575(10) 0.0041(7) -0.0113(7) -0.0144(8)
    C20 0.0672(11) 0.0724(12) 0.0659(12) 0.0017(9) -0.0162(9) -0.0228(10)
    C21 0.0967(16) 0.0941(16) 0.0701(14) 0.0103(13) -0.0219(12) -0.0325(12)
    C22 0.1056(18) 0.0903(16) 0.0582(13) 0.0117(13) -0.0007(12) -0.0146(12)
    C23 0.0759(13) 0.0669(13) 0.0733(14) -0.0007(10) 0.0034(11) -0.0072(11)
    C24 0.0568(10) 0.0500(10) 0.0634(11) 0.0030(8) -0.0074(8) -0.0071(8)
    C25 0.0629(11) 0.0528(10) 0.0829(14) -0.0129(8) -0.0105(10) -0.0064(10)
    C26 0.0638(10) 0.0507(10) 0.0796(13) -0.0066(8) -0.0209(10) -0.0160(9)
    C27 0.1027(16) 0.0627(13) 0.1131(19) -0.0197(11) -0.0405(15) -0.0240(13)
    C28 0.126(2) 0.0814(15) 0.109(2) -0.0107(14) -0.0510(17) -0.0402(14)
    C29 0.0993(16) 0.0847(15) 0.0747(14) 0.0017(12) -0.0278(12) -0.0343(12)
    C30 0.0658(11) 0.0691(12) 0.0658(12) -0.0019(9) -0.0154(9) -0.0235(9)
    C31 0.0509(9) 0.0493(9) 0.0624(11) 0.0010(7) -0.0161(8) -0.0162(8)
_geom_special_details
;
 All esds (except the esd in the dihedral angle between two l.s. planes)
 are estimated using the full covariance matrix.  The cell esds are taken
 into account individually in the estimation of esds in distances, angles
 and torsion angles; correlations between esds in cell parameters are only
 used when they are defined by crystal symmetry.  An approximate (isotropic)
 treatment of cell esds is used for estimating esds involving l.s. planes.
;
loop_
    _geom_bond_atom_site_label_1
    _geom_bond_atom_site_label_2
    _geom_bond_site_symmetry_2
    _geom_bond_distance
    _geom_bond_publ_flag
    O1 C15 . 1.2109(19) ?
    C1 C14 . 1.397(2) ?
    C1 C2 . 1.416(3) ?
    C1 C6 . 1.433(2) ?
    C2 C3 . 1.349(3) ?
    C2 H2A . 0.9300 ?
    C3 C4 . 1.411(3) ?
    C3 H3A . 0.9300 ?
    C4 C5 . 1.333(3) ?
    C4 H4A . 0.9300 ?
    C5 C6 . 1.418(2) ?
    C5 H5A . 0.9300 ?
    C6 C7 . 1.380(2) ?
    C7 C8 . 1.389(2) ?
    C7 H7A . 0.9300 ?
    C8 C9 . 1.417(2) ?
    C8 C13 . 1.432(2) ?
    C9 C10 . 1.346(3) ?
    C9 H9A . 0.9300 ?
    C10 C11 . 1.404(3) ?
    C10 H10A . 0.9300 ?
    C11 C12 . 1.344(3) ?
    C11 H11A . 0.9300 ?
    C12 C13 . 1.421(2) ?
    C12 H12A . 0.9300 ?
    C13 C14 . 1.391(2) ?
    C14 C15 . 1.501(2) ?
    C15 C16 . 1.461(2) ?
    C16 C17 . 1.291(2) ?
    C16 H16A . 0.9300 ?
    C17 C18 . 1.473(2) ?
    C17 H17A . 0.9300 ?
    C18 C19 . 1.396(2) ?
    C18 C31 . 1.403(2) ?
    C19 C20 . 1.418(3) ?
    C19 C24 . 1.431(2) ?
    C20 C21 . 1.343(3) ?
    C20 H20A . 0.9300 ?
    C21 C22 . 1.406(3) ?
    C21 H21A . 0.9300 ?
    C22 C23 . 1.335(3) ?
    C22 H22A . 0.9300 ?
    C23 C24 . 1.422(3) ?
    C23 H23A . 0.9300 ?
    C24 C25 . 1.374(3) ?
    C25 C26 . 1.385(3) ?
    C25 H25A . 0.9300 ?
    C26 C27 . 1.419(3) ?
    C26 C31 . 1.431(2) ?
    C27 C28 . 1.340(3) ?
    C27 H27A . 0.9300 ?
    C28 C29 . 1.401(3) ?
    C28 H28A . 0.9300 ?
    C29 C30 . 1.345(3) ?
    C29 H29A . 0.9300 ?
    C30 C31 . 1.416(2) ?
    C30 H30A . 0.9300 ?
loop_
    _geom_angle_atom_site_label_1
    _geom_angle_atom_site_label_2
    _geom_angle_atom_site_label_3
    _geom_angle_site_symmetry_1
    _geom_angle_site_symmetry_3
    _geom_angle
    _geom_angle_publ_flag
    C14 C1 C2 . . 123.06(16) ?
    C14 C1 C6 . . 119.19(16) ?
    C2 C1 C6 . . 117.74(16) ?
    C3 C2 C1 . . 121.13(19) ?
    C3 C2 H2A . . 119.4 ?
    C1 C2 H2A . . 119.4 ?
    C2 C3 C4 . . 120.9(2) ?
    C2 C3 H3A . . 119.6 ?
    C4 C3 H3A . . 119.6 ?
    C5 C4 C3 . . 120.04(19) ?
    C5 C4 H4A . . 120.0 ?
    C3 C4 H4A . . 120.0 ?
    C4 C5 C6 . . 121.60(19) ?
    C4 C5 H5A . . 119.2 ?
    C6 C5 H5A . . 119.2 ?
    C7 C6 C5 . . 122.16(16) ?
    C7 C6 C1 . . 119.23(15) ?
    C5 C6 C1 . . 118.59(18) ?
    C6 C7 C8 . . 121.90(15) ?
    C6 C7 H7A . . 119.0 ?
    C8 C7 H7A . . 119.0 ?
    C7 C8 C9 . . 122.02(16) ?
    C7 C8 C13 . . 119.12(16) ?
    C9 C8 C13 . . 118.85(16) ?
    C10 C9 C8 . . 121.02(18) ?
    C10 C9 H9A . . 119.5 ?
    C8 C9 H9A . . 119.5 ?
    C9 C10 C11 . . 120.5(2) ?
    C9 C10 H10A . . 119.8 ?
    C11 C10 H10A . . 119.8 ?
    C12 C11 C10 . . 120.56(19) ?
    C12 C11 H11A . . 119.7 ?
    C10 C11 H11A . . 119.7 ?
    C11 C12 C13 . . 121.64(18) ?
    C11 C12 H12A . . 119.2 ?
    C13 C12 H12A . . 119.2 ?
    C14 C13 C12 . . 123.25(15) ?
    C14 C13 C8 . . 119.31(15) ?
    C12 C13 C8 . . 117.42(16) ?
    C13 C14 C1 . . 121.16(15) ?
    C13 C14 C15 . . 120.13(15) ?
    C1 C14 C15 . . 118.69(15) ?
    O1 C15 C16 . . 120.98(16) ?
    O1 C15 C14 . . 120.98(15) ?
    C16 C15 C14 . . 118.03(14) ?
    C17 C16 C15 . . 124.87(15) ?
    C17 C16 H16A . . 117.6 ?
    C15 C16 H16A . . 117.6 ?
    C16 C17 C18 . . 126.16(14) ?
    C16 C17 H17A . . 116.9 ?
    C18 C17 H17A . . 116.9 ?
    C19 C18 C31 . . 120.92(15) ?
    C19 C18 C17 . . 120.16(15) ?
    C31 C18 C17 . . 118.92(15) ?
    C18 C19 C20 . . 123.09(16) ?
    C18 C19 C24 . . 119.04(16) ?
    C20 C19 C24 . . 117.87(16) ?
    C21 C20 C19 . . 121.5(2) ?
    C21 C20 H20A . . 119.3 ?
    C19 C20 H20A . . 119.3 ?
    C20 C21 C22 . . 120.5(2) ?
    C20 C21 H21A . . 119.7 ?
    C22 C21 H21A . . 119.7 ?
    C23 C22 C21 . . 120.5(2) ?
    C23 C22 H22A . . 119.8 ?
    C21 C22 H22A . . 119.8 ?
    C22 C23 C24 . . 121.5(2) ?
    C22 C23 H23A . . 119.2 ?
    C24 C23 H23A . . 119.2 ?
    C25 C24 C23 . . 122.26(19) ?
    C25 C24 C19 . . 119.60(17) ?
    C23 C24 C19 . . 118.14(19) ?
    C24 C25 C26 . . 122.21(17) ?
    C24 C25 H25A . . 118.9 ?
    C26 C25 H25A . . 118.9 ?
    C25 C26 C27 . . 122.71(19) ?
    C25 C26 C31 . . 118.98(17) ?
    C27 C26 C31 . . 118.31(19) ?
    C28 C27 C26 . . 121.1(2) ?
    C28 C27 H27A . . 119.4 ?
    C26 C27 H27A . . 119.4 ?
    C27 C28 C29 . . 120.8(2) ?
    C27 C28 H28A . . 119.6 ?
    C29 C28 H28A . . 119.6 ?
    C30 C29 C28 . . 120.3(2) ?
    C30 C29 H29A . . 119.9 ?
    C28 C29 H29A . . 119.9 ?
    C29 C30 C31 . . 121.57(19) ?
    C29 C30 H30A . . 119.2 ?
    C31 C30 H30A . . 119.2 ?
    C18 C31 C30 . . 122.86(15) ?
    C18 C31 C26 . . 119.26(16) ?
    C30 C31 C26 . . 117.88(16) ?
loop_
    _geom_torsion_atom_site_label_1
    _geom_torsion_atom_site_label_2
    _geom_torsion_atom_site_label_3
    _geom_torsion_atom_site_label_4
    _geom_torsion_site_symmetry_1
    _geom_torsion_site_symmetry_2
    _geom_torsion_site_symmetry_3
    _geom_torsion_site_symmetry_4
    _geom_torsion
    _geom_torsion_publ_flag
    C14 C1 C2 C3 . . . . -176.92(17) ?
    C6 C1 C2 C3 . . . . 1.6(3) ?
    C1 C2 C3 C4 . . . . -0.9(3) ?
    C2 C3 C4 C5 . . . . -0.6(3) ?
    C3 C4 C5 C6 . . . . 1.4(3) ?
    C4 C5 C6 C7 . . . . 177.88(16) ?
    C4 C5 C6 C1 . . . . -0.7(3) ?
    C14 C1 C6 C7 . . . . -0.8(2) ?
    C2 C1 C6 C7 . . . . -179.38(14) ?
    C14 C1 C6 C5 . . . . 177.76(14) ?
    C2 C1 C6 C5 . . . . -0.8(2) ?
    C5 C6 C7 C8 . . . . -175.90(14) ?
    C1 C6 C7 C8 . . . . 2.6(2) ?
    C6 C7 C8 C9 . . . . 176.81(14) ?
    C6 C7 C8 C13 . . . . -1.7(2) ?
    C7 C8 C9 C10 . . . . -176.32(16) ?
    C13 C8 C9 C10 . . . . 2.2(3) ?
    C8 C9 C10 C11 . . . . -1.1(3) ?
    C9 C10 C11 C12 . . . . -1.1(3) ?
    C10 C11 C12 C13 . . . . 2.1(3) ?
    C11 C12 C13 C14 . . . . 177.40(16) ?
    C11 C12 C13 C8 . . . . -0.9(2) ?
    C7 C8 C13 C14 . . . . -1.0(2) ?
    C9 C8 C13 C14 . . . . -179.59(14) ?
    C7 C8 C13 C12 . . . . 177.34(14) ?
    C9 C8 C13 C12 . . . . -1.2(2) ?
    C12 C13 C14 C1 . . . . -175.44(14) ?
    C8 C13 C14 C1 . . . . 2.8(2) ?
    C12 C13 C14 C15 . . . . 2.9(2) ?
    C8 C13 C14 C15 . . . . -178.87(14) ?
    C2 C1 C14 C13 . . . . 176.59(14) ?
    C6 C1 C14 C13 . . . . -1.9(2) ?
    C2 C1 C14 C15 . . . . -1.8(2) ?
    C6 C1 C14 C15 . . . . 179.75(14) ?
    C13 C14 C15 O1 . . . . 95.9(2) ?
    C1 C14 C15 O1 . . . . -85.7(2) ?
    C13 C14 C15 C16 . . . . -84.7(2) ?
    C1 C14 C15 C16 . . . . 93.65(19) ?
    O1 C15 C16 C17 . . . . -179.19(19) ?
    C14 C15 C16 C17 . . . . 1.4(3) ?
    C15 C16 C17 C18 . . . . 179.28(17) ?
    C16 C17 C18 C19 . . . . 84.0(2) ?
    C16 C17 C18 C31 . . . . -96.6(2) ?
    C31 C18 C19 C20 . . . . -179.19(14) ?
    C17 C18 C19 C20 . . . . 0.3(2) ?
    C31 C18 C19 C24 . . . . 0.3(2) ?
    C17 C18 C19 C24 . . . . 179.77(14) ?
    C18 C19 C20 C21 . . . . 179.48(16) ?
    C24 C19 C20 C21 . . . . 0.0(3) ?
    C19 C20 C21 C22 . . . . 0.2(3) ?
    C20 C21 C22 C23 . . . . 0.1(3) ?
    C21 C22 C23 C24 . . . . -0.5(3) ?
    C22 C23 C24 C25 . . . . -178.53(18) ?
    C22 C23 C24 C19 . . . . 0.7(3) ?
    C18 C19 C24 C25 . . . . -0.7(2) ?
    C20 C19 C24 C25 . . . . 178.85(15) ?
    C18 C19 C24 C23 . . . . -179.92(15) ?
    C20 C19 C24 C23 . . . . -0.4(2) ?
    C23 C24 C25 C26 . . . . 179.77(16) ?
    C19 C24 C25 C26 . . . . 0.6(3) ?
    C24 C25 C26 C27 . . . . 179.65(17) ?
    C24 C25 C26 C31 . . . . -0.1(3) ?
    C25 C26 C27 C28 . . . . -178.81(19) ?
    C31 C26 C27 C28 . . . . 0.9(3) ?
    C26 C27 C28 C29 . . . . -0.3(4) ?
    C27 C28 C29 C30 . . . . -0.3(3) ?
    C28 C29 C30 C31 . . . . 0.4(3) ?
    C19 C18 C31 C30 . . . . -178.97(14) ?
    C17 C18 C31 C30 . . . . 1.6(2) ?
    C19 C18 C31 C26 . . . . 0.2(2) ?
    C17 C18 C31 C26 . . . . -179.29(14) ?
    C29 C30 C31 C18 . . . . 179.39(16) ?
    C29 C30 C31 C26 . . . . 0.2(3) ?
    C25 C26 C31 C18 . . . . -0.3(2) ?
    C27 C26 C31 C18 . . . . 179.96(15) ?
    C25 C26 C31 C30 . . . . 178.88(15) ?
    C27 C26 C31 C30 . . . . -0.9(2) ?
loop_
    _geom_hbond_atom_site_label_D
    _geom_hbond_atom_site_label_H
    _geom_hbond_atom_site_label_A
    _geom_hbond_site_symmetry_A
    _geom_hbond_distance_DH
    _geom_hbond_distance_HA
    _geom_hbond_distance_DA
    _geom_hbond_angle_DHA
    _geom_hbond_publ_flag
    C5 H5A Cg4 1_455 0.93 2.75 3.511(2) 140 yes
    C7 H7A Cg6 1_455 0.93 2.91 3.672(2) 140 yes
_shelx_hkl_file
;
  -1   0   0 28.3313 1.36961   3
  -1   0   0 26.5497 1.34064   4
  -1   0   0 29.9622 1.40479   6
   1   0   0 29.7569 1.49686   9
   1   0   0 30.0487 1.45985   5
   1   0   0 27.6545 1.35083   4
   1   0   0 28.3830 1.45291   2
   1   0   0 27.1268 1.47127   7
   1   0   0 30.0105 1.40140   6
   1   0   0 30.4118 1.40394   3
   1   0   0 29.1101 1.30228   1
  -2   0   0 355.311 13.5187   3
  -2   0   0 338.952 13.5368   6
  -2   0   0 349.422 13.4784   4
   2   0   0 350.838 13.3230   1
   2   0   0 351.817 13.7866   7
   2   0   0 347.532 13.7742   9
   2   0   0 356.336 13.5605   6
   2   0   0 355.789 13.6860   5
   2   0   0 349.111 13.4818   4
   2   0   0 350.207 13.7058   2
   2   0   0 364.189 13.3468   8
   2   0   0 348.504 13.5385   3
  -3   0   0 45.8587 2.52519   3
  -3   0   0 44.4352 2.56532   6
  -3   0   0 44.4936 2.48549   4
   3   0   0 45.6722 2.82243   9
   3   0   0 41.5262 2.25606   1
   3   0   0 44.1172 2.55758   6
   3   0   0 47.4053 2.53142   4
   3   0   0 43.2976 2.78026   7
   3   0   0 46.6271 2.57769   3
   3   0   0 43.5584 2.30501   8
   3   0   0 37.2931 2.54266   5
   3   0   0 39.3812 2.59199   2
  -4   0   0 751.318 29.0478   3
  -4   0   0 770.065 29.2113   6
  -4   0   0 749.283 28.9652   4
   4   0   0 747.247 28.9827   4
   4   0   0 773.701 29.1331   3
   4   0   0 781.418 29.4725   2
   4   0   0 758.889 28.7132   8
   4   0   0 744.382 28.6306   1
   4   0   0 743.434 29.5672   7
   4   0   0 772.172 29.4082   5
   4   0   0 743.333 29.5442   9
   4   0   0 766.643 29.1691   6
  -5   0   0 1275.18 48.4339   6
  -5   0   0 1276.20 48.2792   3
  -5   0   0 1258.79 48.9550   9
  -5   0   0 1277.93 48.1488   4
   5   0   0 1273.91 48.1812   4
   5   0   0 1287.14 48.9540   7
   5   0   0 1271.17 47.8295   8
   5   0   0 1255.90 48.8945   9
   5   0   0 1274.63 48.3790   6
   5   0   0 1261.17 48.6872   2
   5   0   0 1281.19 47.7361   1
   5   0   0 1309.51 48.3661   3
   5   0   0 1272.08 48.6637   5
  -6   0   0 0.30778 0.79123   6
  -6   0   0 -0.5759 0.89272   9
  -6   0   0 -0.3442 0.71062   3
  -6   0   0 0.33257 0.79849   4
  -6   0   0 0.11926 0.77233   2
   6   0   0 -0.3580 0.61336   8
   6   0   0 0.41759 0.88485   5
   6   0   0 -0.0371 0.72351   3
   6   0   0 0.60839 0.78041   4
   6   0   0 1.49344 1.04687   7
   6   0   0 0.47400 0.78645   6
   6   0   0 -0.7227 0.51022   1
   6   0   0 1.71583 1.19336   9
   6   0   0 -0.9322 0.39239   2
  -7   0   0 56.5107 4.06087   6
  -7   0   0 48.3165 3.71798   3
  -7   0   0 46.9539 4.95378   2
  -7   0   0 45.6788 3.57177   4
  -7   0   0 55.5225 5.51374   9
  -7   0   0 48.6376 3.48380   8
   7   0   0 44.1202 3.48403   4
   7   0   0 53.9739 3.43078   1
   7   0   0 49.3990 4.86998   5
   7   0   0 49.2140 4.81759   2
   7   0   0 54.1359 5.26015   9
   7   0   0 52.8515 3.89450   6
   7   0   0 46.0859 3.31105   8
   7   0   0 46.8564 4.97376   7
  -8   0   0 5.36716 1.62177   4
  -8   0   0 7.10069 1.87222   8
  -8   0   0 4.33102 1.98533   9
  -8   0   0 6.40372 2.05453   6
  -8   0   0 4.87338 2.02681   2
  -8   0   0 7.16414 1.97335   3
   8   0   0 8.87108 2.29515   2
   8   0   0 2.50518 1.57455   5
   8   0   0 4.11467 1.79560   9
   8   0   0 5.25765 2.05141   7
   8   0   0 4.57620 1.43791   8
   8   0   0 7.12681 1.59081   1
   8   0   0 8.14938 2.04656   6
  -9   0   0 23.5901 3.89177   2
  -9   0   0 21.7474 4.03391   9
  -9   0   0 20.6267 3.26087   3
  -9   0   0 25.9803 3.84687   6
   9   0   0 20.2887 4.06845   7
   9   0   0 26.0561 3.21190   1
   9   0   0 26.4107 3.86758   2
   9   0   0 28.7436 3.83791   6
   9   0   0 24.3054 3.89313   5
   9   0   0 24.3577 4.11585   9
 -10   0   0 -0.6774 1.32834   6
 -10   0   0 2.20173 1.58897   3
 -10   0   0 0.77380 1.75080   2
 -10   0   0 0.29029 1.17425   9
  10   0   0 1.06671 1.94487   7
  10   0   0 3.40944 1.92069   5
  10   0   0 3.07898 2.00703   2
  10   0   0 1.16649 1.47472   6
  10   0   0 0.07434 1.35604   9
 -11   0   0 3.86532 2.16758   6
 -11   0   0 1.48965 1.83131   2
 -11   0   0 4.36604 2.72510   9
  11   0   0 2.97635 2.03108   5
  11   0   0 2.83283 2.39183   9
  11   0   0 1.69793 1.94639   2
  11   0   0 4.03245 2.76748   7
 -12   0   0 3.91637 2.56880   2
 -12   0   0 1.86804 2.01672   7
 -12   0   0 5.37640 2.89568   9
 -12   0   0 5.17052 2.71114   6
  12   0   0 2.72315 2.29496   5
  12   0   0 -1.9472 2.21057   7
  12   0   0 3.53806 2.04761   9
  12   0   0 0.44992 2.25859   2
 -13   0   0 8.59809 3.43125   6
 -13   0   0 9.13365 3.73745   2
 -13   0   0 8.87204 4.41625   9
 -13   0   0 17.3194 4.69770   7
  13   0   0 9.81193 3.85788   9
  13   0   0 16.2339 3.98748   2
  13   0   0 8.06374 3.73053   7
  13  -1   0 6.88736 2.79099   2
  13  -1   0 2.67664 3.15078   7
  13  -1   0 -0.5930 2.35231   9
 -13   1   0 3.52229 3.54457   7
 -13   1   0 2.29607 3.02018   2
 -13   1   0 5.21055 3.24245   6
 -13   1   0 4.08447 3.80462   9
  12  -1   0 -0.9358 1.79609   2
  12  -1   0 0.13120 2.22936   9
  12  -1   0 -0.3069 2.23986   7
  12  -1   0 1.25667 2.00939   5
 -12   1   0 -0.1350 2.63369   9
 -12   1   0 2.96354 2.82589   7
 -12   1   0 -0.8398 2.12763   6
 -12   1   0 -1.6210 2.22532   2
  11  -1   0 0.94289 1.83689   9
  11  -1   0 -1.2142 1.76264   2
  11  -1   0 -0.0577 1.81959   7
  11  -1   0 0.41455 1.80609   5
 -11   1   0 -0.1001 1.61376   2
 -11   1   0 1.58580 1.90621   7
 -11   1   0 0.65287 1.79362   9
 -11   1   0 -1.3713 1.37672   6
  10  -1   0 5.23905 1.98131   6
  10  -1   0 5.36151 2.35860   2
  10  -1   0 6.72885 2.58619   9
  10  -1   0 8.09410 2.88687   7
  10  -1   0 9.40824 2.59042   5
  10  -1   0 3.96736 1.73943   1
 -10   1   0 8.55569 2.96777   7
 -10   1   0 7.93761 2.33701   3
 -10   1   0 4.39271 1.95544   6
 -10   1   0 7.21372 2.70273   9
 -10   1   0 7.01354 2.60607   2
   9  -1   0 23.2314 3.72022   5
   9  -1   0 22.0322 3.62396   2
   9  -1   0 18.1902 3.07956   6
   9  -1   0 19.7164 3.77018   7
   9  -1   0 23.1779 3.87381   9
   9  -1   0 16.3197 2.75134   1
  -9   1   0 20.0983 3.62601   2
  -9   1   0 25.0095 3.68858   6
  -9   1   0 27.6373 4.29472   4
  -9   1   0 20.5879 3.84484   9
  -9   1   0 23.6331 3.37954   3
   8  -1   0 3.90484 1.39810   3
   8  -1   0 8.67593 2.38760   9
   8  -1   0 1.44599 1.00210   6
   8  -1   0 10.8638 2.64918   7
   8  -1   0 3.90757 1.48137   8
   8  -1   0 8.54797 2.14012   5
   8  -1   0 6.36813 2.03906   2
   8  -1   0 2.92878 1.21337   1
   8  -1   0 5.64961 1.75736   4
  -8   1   0 5.50408 1.85316   6
  -8   1   0 2.44499 1.64304   8
  -8   1   0 2.85405 1.77127   2
  -8   1   0 4.05169 1.93008   9
  -8   1   0 7.00242 1.97574   3
  -8   1   0 8.35140 2.10885   4
   7  -1   0 101.452 6.12939   7
   7  -1   0 93.5296 5.41481   8
   7  -1   0 81.3498 5.34963   4
   7  -1   0 85.9841 5.34917   6
   7  -1   0 90.8700 5.15837   1
   7  -1   0 86.6243 5.79609   9
   7  -1   0 91.5710 5.52346   3
   7  -1   0 90.7748 5.74732   2
   7  -1   0 88.4455 5.61823   5
  -7   1   0 92.8001 5.51998   3
  -7   1   0 84.7405 5.85234   9
  -7   1   0 79.8088 5.33148   6
  -7   1   0 97.1584 6.07321   2
  -7   1   0 92.8784 5.58297   4
   6  -1   0 4.77927 1.32226   6
   6  -1   0 3.04602 1.25635   5
   6  -1   0 4.78349 1.21962   1
   6  -1   0 4.57140 1.39572   2
   6  -1   0 4.29033 1.29302   7
   6  -1   0 3.54529 1.14767   8
   6  -1   0 2.83035 1.04881   4
   6  -1   0 3.85904 1.33441   9
   6  -1   0 1.98115 1.01181   3
  -6   1   0 2.00331 1.18101   9
  -6   1   0 4.90905 1.31876   4
  -6   1   0 5.78964 1.47564   3
  -6   1   0 5.46262 1.65709   2
  -6   1   0 3.78780 1.20249   6
   5  -1   0 44.9144 3.15634   8
   5  -1   0 54.4340 3.57200   5
   5  -1   0 50.1799 3.33376   6
   5  -1   0 55.8207 3.22526   1
   5  -1   0 57.0011 3.58746   4
   5  -1   0 49.5989 3.52337   7
   5  -1   0 47.8481 3.34520   3
   5  -1   0 54.2939 3.72845   9
   5  -1   0 56.5686 3.63291   2
  -5   1   0 53.2873 3.55084   4
  -5   1   0 45.6723 3.46567   2
  -5   1   0 51.7924 3.39105   6
  -5   1   0 54.4043 3.42163   3
  -5   1   0 44.9806 3.56428   9
   4  -1   0 222.885 9.81916   4
   4  -1   0 219.457 9.84302   2
   4  -1   0 228.059 9.70037   8
   4  -1   0 236.121 9.77630   3
   4  -1   0 223.642 9.65592   6
   4  -1   0 218.445 9.45679   1
   4  -1   0 234.782 10.0310   7
   4  -1   0 223.152 9.82992   5
   4  -1   0 220.599 9.97576   9
  -4   1   0 238.619 9.77035   3
  -4   1   0 232.521 9.73571   6
  -4   1   0 227.545 10.0626   9
   3  -1   0 1454.60 54.2020   4
   3  -1   0 1447.50 53.9383   1
   3  -1   0 1442.78 54.0687   3
   3  -1   0 1447.01 54.1080   8
   3  -1   0 1442.86 54.2435   7
   3  -1   0 1457.51 54.1779   5
   3  -1   0 1476.68 54.1894   2
   3  -1   0 1432.69 54.2820   9
   3  -1   0 1483.11 54.0700   6
   2  -1   0 9877.14 357.706   7
   2  -1   0 9636.79 357.221   8
   2  -1   0 9881.51 358.211   9
   2  -1   0 9833.35 358.029   2
   2  -1   0 9595.62 358.098   1
   2  -1   0 9886.04 358.033   3
   2  -1   0 9854.11 357.257   4
   2  -1   0 9564.65 357.064   6
   2  -1   0 9999.99 359.180   5
   1  -1   0 953.032 35.1811   7
   1  -1   0 951.327 35.3859   8
   1  -1   0 959.343 35.3104   1
   1  -1   0 960.463 35.1516   9
   1  -1   0 928.142 35.3271   4
   1  -1   0 958.945 35.2963   5
   1  -1   0 983.726 35.1430   6
   1  -1   0 951.610 35.2139   3
   1  -1   0 937.503 35.1067   2
  -1   1   0 947.730 35.1174   2
  -1   1   0 955.158 35.2538   7
  -1   1   0 974.151 35.4291   5
  -1   1   0 956.377 35.1549   9
   0  -1   0 5.25696 0.53187   1
   0  -1   0 5.37255 0.48209   3
   0  -1   0 5.16721 0.51978   8
   0  -1   0 4.42503 0.46059   4
   0  -1   0 4.46506 0.32757   6
   0   1   0 4.93560 0.53947   7
   0   1   0 6.64818 0.66890   5
   0   1   0 5.38979 0.55542   1
  -1  -1   0 740.924 27.3902   6
  -1  -1   0 730.625 27.2035   4
  -1  -1   0 745.232 27.3688   3
   1   1   0 738.600 27.5125   9
   1   1   0 742.323 27.6871   5
   1   1   0 739.014 27.3136   1
   1   1   0 741.718 27.6537   7
   1   1   0 735.155 27.4645   2
  -2  -1   0 34.5044 2.00900   6
  -2  -1   0 35.5043 1.96470   3
  -2  -1   0 37.4255 1.80160   4
   2   1   0 35.1221 2.11340   2
   2   1   0 34.9563 1.76723   1
   2   1   0 33.1348 2.19101   5
   2   1   0 38.6908 2.05284   6
   2   1   0 35.7252 1.46353   8
   2   1   0 33.9102 2.24553   7
   2   1   0 35.3864 2.19929   9
  -3  -1   0 690.870 26.0361   4
  -3  -1   0 695.902 26.3269   3
  -3  -1   0 668.363 26.4199   6
   3   1   0 670.767 26.8958   7
   3   1   0 699.121 26.8311   9
   3   1   0 704.536 25.9587   1
   3   1   0 691.229 26.7728   5
   3   1   0 681.058 26.3989   6
   3   1   0 703.612 25.6610   8
   3   1   0 717.592 26.7406   2
  -4  -1   0 414.456 16.4677   4
  -4  -1   0 427.436 17.0056   6
  -4  -1   0 419.413 16.8062   3
   4   1   0 439.502 16.9866   6
   4   1   0 400.010 17.1714   2
   4   1   0 408.742 17.3465   9
   4   1   0 415.118 17.2826   5
   4   1   0 426.603 17.5672   7
   4   1   0 437.023 16.1183   8
   4   1   0 427.842 16.3218   1
  -5  -1   0 62.8949 3.90525   3
  -5  -1   0 68.4179 4.16160   6
  -5  -1   0 62.8465 3.64527   4
   5   1   0 68.3469 4.59496   7
   5   1   0 65.6002 4.45750   9
   5   1   0 66.0964 4.27642   2
   5   1   0 68.2003 3.37691   8
   5   1   0 70.2958 3.57264   1
   5   1   0 73.2470 4.17764   6
   5   1   0 63.1363 4.28146   5
  -6  -1   0 -0.4904 0.50197   6
  -6  -1   0 0.80963 0.93531   9
  -6  -1   0 -0.2352 0.68181   3
  -6  -1   0 -0.0786 0.63515   8
  -6  -1   0 -1.2354 0.60584   4
   6   1   0 1.15444 0.66068   1
   6   1   0 -0.2142 0.61391   9
   6   1   0 -0.0304 0.93324   5
   6   1   0 -1.0394 0.61939   2
   6   1   0 1.20907 0.79413   6
   6   1   0 -1.0315 0.84142   7
   6   1   0 0.23271 0.55112   8
  -7  -1   0 12.5619 2.51402   2
  -7  -1   0 17.2100 2.43532   3
  -7  -1   0 17.9555 2.34672   4
  -7  -1   0 15.0245 1.95109   8
  -7  -1   0 16.0158 2.62063   6
  -7  -1   0 17.4734 3.10068   9
   7   1   0 14.5797 2.52135   6
   7   1   0 17.1620 3.14901   7
   7   1   0 18.4262 3.01538   5
   7   1   0 18.1661 2.15666   1
   7   1   0 14.0339 2.59620   2
   7   1   0 14.4361 1.86617   8
   7   1   0 20.7666 3.32378   9
  -8  -1   0 11.2034 2.39057   6
  -8  -1   0 9.32054 2.04147   3
  -8  -1   0 6.28214 1.70807   4
  -8  -1   0 5.99059 2.29359   2
  -8  -1   0 6.84821 2.28892   9
   8   1   0 12.9953 3.02856   7
   8   1   0 11.3842 2.75218   9
   8   1   0 4.73433 1.91328   2
   8   1   0 15.7963 2.09668   1
   8   1   0 12.0252 2.60275   5
   8   1   0 12.5983 2.42294   6
  -9  -1   0 -0.5144 1.45922   9
  -9  -1   0 -2.3755 1.18807   2
  -9  -1   0 2.25961 1.67418   6
  -9  -1   0 1.60921 1.11000   3
   9   1   0 1.05747 1.25030   5
   9   1   0 -0.1540 1.20979   6
   9   1   0 0.81666 1.79710   7
   9   1   0 0.80483 1.04046   1
   9   1   0 0.21106 1.42857   2
   9   1   0 0.16045 1.52454   9
 -10  -1   0 3.34967 1.59296   6
 -10  -1   0 0.50564 1.62164   2
 -10  -1   0 2.35929 1.63234   3
 -10  -1   0 0.27903 1.72496   9
  10   1   0 0.34443 1.73039   9
  10   1   0 0.74204 1.54225   5
  10   1   0 1.52831 2.03500   2
  10   1   0 1.04443 1.91026   7
 -11  -1   0 -2.6517 1.33997   3
 -11  -1   0 0.02212 1.81993   2
 -11  -1   0 0.16498 1.54266   6
 -11  -1   0 -0.1225 1.62118   9
  11   1   0 0.96241 2.02937   9
  11   1   0 -1.8584 1.82047   2
  11   1   0 0.38470 1.85004   7
  11   1   0 1.73079 1.95741   5
 -12  -1   0 -1.2785 1.63816   6
 -12  -1   0 -1.6201 1.75848   2
 -12  -1   0 -0.4160 2.16089   9
  12   1   0 -0.3913 1.82266   5
  12   1   0 0.94487 2.03771   9
  12   1   0 -0.6723 2.13622   7
  12   1   0 -1.2558 1.91607   2
 -13  -1   0 3.62074 2.98362   6
 -13  -1   0 2.91847 2.98532   2
 -13  -1   0 2.38135 3.25529   9
  13   1   0 2.99777 3.14748   7
  13   1   0 2.63801 2.62306   9
  13   1   0 3.42357 2.88139   2
  13   1   0 -0.0002 2.21680   5
  12  -2   0 9.88227 3.20143   2
  12  -2   0 5.27149 2.93015   7
  12  -2   0 0.93342 2.35765   9
  12  -2   0 12.0324 3.28691   5
 -12   2   0 4.13507 2.95454   6
 -12   2   0 7.62199 3.32156   5
 -12   2   0 2.09485 2.75993   7
 -12   2   0 5.18485 2.78648   2
 -12   2   0 9.04632 4.00121   9
  11  -2   0 2.53208 1.99977   7
  11  -2   0 -0.5758 1.64431   9
  11  -2   0 2.19038 1.96557   2
  11  -2   0 -1.7779 1.29196   5
  11  -2   0 -0.7500 1.63260   6
 -11   2   0 -0.0058 2.05106   6
 -11   2   0 1.33089 2.31072   5
 -11   2   0 2.36381 2.47163   9
 -11   2   0 0.32053 2.09071   2
 -11   2   0 -1.5896 1.77885   7
  10  -2   0 4.33533 1.83662   1
  10  -2   0 1.45831 1.69926   5
  10  -2   0 4.76773 2.11103   7
  10  -2   0 1.98806 1.80607   2
  10  -2   0 6.70743 2.20777   9
  10  -2   0 6.14605 2.04152   6
 -10   2   0 5.68018 2.22409   6
 -10   2   0 4.38865 2.30483   9
 -10   2   0 5.39875 2.57783   3
 -10   2   0 3.25619 2.08391   2
 -10   2   0 1.90040 1.81644   7
 -10   2   0 7.81674 2.63817   5
   9  -2   0 6.96034 2.25323   4
   9  -2   0 6.00334 2.11320   3
   9  -2   0 5.27560 1.88478   1
   9  -2   0 3.68002 1.87280   9
   9  -2   0 2.28060 1.69995   2
   9  -2   0 2.89598 1.66369   7
   9  -2   0 4.71396 1.80855   8
   9  -2   0 3.43025 1.68910   5
   9  -2   0 3.99947 1.75544   6
  -9   2   0 3.24369 1.77434   6
  -9   2   0 6.63432 2.31596   4
  -9   2   0 7.67084 2.66433   9
  -9   2   0 3.97773 1.69060   3
  -9   2   0 3.81903 1.79233   8
  -9   2   0 10.6599 2.63487   7
  -9   2   0 5.45144 2.10596   2
   8  -2   0 3.82315 1.73158   7
   8  -2   0 3.44554 1.52568   4
   8  -2   0 6.05489 1.98142   9
   8  -2   0 2.99878 1.35128   1
   8  -2   0 2.63072 1.48359   2
   8  -2   0 7.10395 1.86835   6
   8  -2   0 4.01710 1.68219   8
   8  -2   0 1.01205 1.17260   3
   8  -2   0 1.93933 1.43233   5
  -8   2   0 2.93743 1.31865   3
  -8   2   0 1.58938 1.53699   9
  -8   2   0 0.35346 1.47835   7
  -8   2   0 2.95240 1.69533   2
  -8   2   0 2.95788 1.59186   4
  -8   2   0 4.80824 1.77168   6
   7  -2   0 16.2112 2.70629   2
   7  -2   0 19.8839 2.89006   3
   7  -2   0 19.9414 3.07082   9
   7  -2   0 21.8946 2.96249   6
   7  -2   0 24.3119 3.00079   1
   7  -2   0 26.7596 3.40632   5
   7  -2   0 31.8150 3.76986   7
   7  -2   0 17.1817 2.81416   8
   7  -2   0 13.8299 2.62282   4
  -7   2   0 18.9997 2.80234   6
  -7   2   0 26.3868 3.21036   3
  -7   2   0 18.0904 3.17294   9
  -7   2   0 21.1116 3.20393   2
  -7   2   0 21.8101 3.17323   4
  -7   2   0 20.0965 3.24736   7
   6  -2   0 35.9093 3.80080   9
   6  -2   0 38.2556 3.73458   2
   6  -2   0 42.2906 4.09670   7
   6  -2   0 35.7025 3.56140   3
   6  -2   0 46.6233 4.18354   8
   6  -2   0 30.8192 3.58289   4
   6  -2   0 43.3918 4.06753   5
   6  -2   0 40.1208 3.04684   1
   6  -2   0 41.7612 3.12087   6
  -6   2   0 37.3507 3.92791   2
  -6   2   0 43.8898 4.26771   9
  -6   2   0 34.5891 3.93671   7
  -6   2   0 42.7975 3.92402   6
  -6   2   0 44.8528 3.96046   3
   5  -2   0 1.84477 0.87257   7
   5  -2   0 4.60894 1.24162   2
   5  -2   0 2.49740 1.00270   9
   5  -2   0 1.97450 1.02419   4
   5  -2   0 2.19107 0.96461   5
   5  -2   0 3.56828 1.07246   1
   5  -2   0 2.54005 0.95161   6
   5  -2   0 1.20363 0.82611   8
   5  -2   0 2.07394 1.04207   3
  -5   2   0 1.93233 0.98606   9
  -5   2   0 3.95801 1.28466   2
  -5   2   0 1.64927 0.85952   6
  -5   2   0 1.76695 1.07342   7
   4  -2   0 64.9459 3.80679   3
   4  -2   0 61.6305 3.70613   1
   4  -2   0 65.0686 3.69710   6
   4  -2   0 63.8676 3.96352   4
   4  -2   0 67.7782 3.89900   9
   4  -2   0 73.2097 3.87322   2
   4  -2   0 63.8696 3.78883   7
   4  -2   0 64.9292 3.82711   5
   4  -2   0 65.2175 3.96484   8
  -4   2   0 75.7231 4.13734   7
  -4   2   0 66.2847 4.13137   5
  -4   2   0 64.2823 3.80063   2
  -4   2   0 70.2337 3.98077   9
   3  -2   0 774.793 30.2026   4
   3  -2   0 803.800 29.9375   7
   3  -2   0 775.650 30.2358   8
   3  -2   0 784.140 29.9040   9
   3  -2   0 775.861 30.0022   1
   3  -2   0 803.977 30.0484   5
   3  -2   0 802.167 29.9760   3
   3  -2   0 784.852 29.7860   2
   3  -2   0 779.135 29.7880   6
  -3   2   0 756.352 29.8964   9
  -3   2   0 814.054 29.8871   2
  -3   2   0 796.704 30.1154   7
  -3   2   0 791.170 30.3849   5
   2  -2   0 8032.78 297.158   6
   2  -2   0 8076.93 297.127   9
   2  -2   0 7945.67 297.151   4
   2  -2   0 8204.52 296.924   3
   2  -2   0 8044.64 297.068   1
   2  -2   0 8154.80 297.014   2
   2  -2   0 8143.65 297.267   8
   2  -2   0 8074.99 297.045   5
   2  -2   0 8085.07 296.796   7
  -2   2   0 8091.12 297.127   9
  -2   2   0 8415.63 297.002   7
  -2   2   0 8178.50 297.308   5
  -2   2   0 8165.03 296.679   2
  -2   2   0 8245.38 297.301   1
   1  -2   0 3113.73 114.562   8
   1  -2   0 3070.99 114.252   3
   1  -2   0 3149.92 114.487   1
   1  -2   0 3122.88 113.997   6
   1  -2   0 3021.24 114.419   4
  -1   2   0 3131.99 114.268   7
  -1   2   0 3049.26 113.860   9
  -1   2   0 3183.08 114.610   1
  -1   2   0 3175.11 114.645   5
  -1   2   0 3172.53 113.832   9
  -1   2   0 3132.81 113.807   2
   0  -2   0 1360.44 50.2795   8
   0  -2   0 1355.62 50.2023   4
   0  -2   0 1363.32 49.9259   6
   0  -2   0 1351.36 50.1395   3
   0  -2   0 1382.09 49.7596   9
   0   2   0 1364.87 50.3441   1
   0   2   0 1367.48 50.4925   5
   0   2   0 1385.01 50.2845   7
   0   2   0 1326.43 49.7294   2
   0   2   0 1356.47 49.7558   9
  -1  -2   0 7728.40 273.734   8
  -1  -2   0 7225.09 273.381   3
  -1  -2   0 7234.52 273.287   6
  -1  -2   0 7020.45 273.809   4
   1   2   0 7581.94 273.296   7
   1   2   0 7754.82 273.501   5
   1   2   0 7664.87 273.020   1
   1   2   0 7592.33 273.766   9
   1   2   0 7522.53 272.908   2
  -2  -2   0 3303.38 121.096   6
  -2  -2   0 3335.48 120.302   8
  -2  -2   0 3282.81 120.710   4
  -2  -2   0 3222.64 121.020   3
   2   2   0 3254.95 121.336   9
   2   2   0 3297.17 121.633   7
   2   2   0 3389.47 121.746   5
   2   2   0 3390.84 120.304   8
   2   2   0 3282.10 120.929   1
   2   2   0 3243.28 121.230   2
  -3  -2   0 358.130 14.4915   6
  -3  -2   0 359.648 14.3814   3
  -3  -2   0 360.788 13.9355   4
   3   2   0 354.250 14.4266   6
   3   2   0 358.443 14.7131   2
   3   2   0 362.802 14.0601   1
   3   2   0 363.999 14.8525   9
   3   2   0 381.463 15.1566   5
   3   2   0 361.251 15.1283   7
  -4  -2   0 14.5050 1.91176   6
  -4  -2   0 14.9264 1.78380   3
  -4  -2   0 11.6050 0.60596   8
  -4  -2   0 14.0014 1.41193   4
   4   2   0 12.2614 1.67093   6
   4   2   0 9.59306 1.87837   7
   4   2   0 15.7281 2.28150   5
   4   2   0 9.69866 1.81482   9
   4   2   0 12.6943 1.83207   2
   4   2   0 12.0137 1.35871   1
  -5  -2   0 253.187 11.3793   6
  -5  -2   0 253.314 10.5807   4
  -5  -2   0 254.712 9.87286   8
  -5  -2   0 258.268 11.1749   3
   5   2   0 254.524 12.1317   7
   5   2   0 261.615 10.5747   1
   5   2   0 262.917 11.7666   2
   5   2   0 247.958 11.2457   6
   5   2   0 267.925 12.0160   5
   5   2   0 267.672 11.9880   9
  -6  -2   0 734.960 29.1172   6
  -6  -2   0 722.558 29.7760   9
  -6  -2   0 713.017 27.2657   8
  -6  -2   0 712.811 27.9911   4
  -6  -2   0 741.482 28.7711   3
   6   2   0 717.798 27.2973   8
   6   2   0 748.893 29.7512   5
   6   2   0 736.702 29.4959   2
   6   2   0 734.364 29.7610   9
   6   2   0 722.103 29.9444   7
   6   2   0 718.826 27.9247   1
   6   2   0 752.421 29.0262   6
  -7  -2   0 6.88949 1.63932   3
  -7  -2   0 3.47926 1.48589   2
  -7  -2   0 8.19443 2.28337   9
  -7  -2   0 5.21574 1.27720   4
  -7  -2   0 6.51850 1.87281   6
   7   2   0 6.07760 1.82803   2
   7   2   0 5.82451 1.68807   6
   7   2   0 6.72172 1.30478   1
   7   2   0 5.08160 1.90496   5
   7   2   0 8.74795 2.33243   9
   7   2   0 7.82324 2.22177   7
  -8  -2   0 5.59880 1.71208   3
  -8  -2   0 5.18701 2.01146   2
  -8  -2   0 3.90230 1.68088   9
  -8  -2   0 5.43423 1.82041   6
   8   2   0 3.05019 2.06613   7
   8   2   0 7.17185 2.20345   9
   8   2   0 8.09536 2.31132   2
   8   2   0 7.76784 1.50715   1
   8   2   0 6.15061 1.95728   5
  -9  -2   0 5.63678 1.88233   3
  -9  -2   0 3.28026 1.70555   6
  -9  -2   0 2.47860 1.91105   9
  -9  -2   0 1.25638 1.42490   2
   9   2   0 3.65084 1.85152   2
   9   2   0 5.92935 2.30799   7
   9   2   0 7.01789 2.27017   5
   9   2   0 2.80521 1.87752   9
 -10  -2   0 1.35630 1.98566   2
 -10  -2   0 1.55197 1.53902   3
 -10  -2   0 -1.0911 0.91313   9
 -10  -2   0 1.78733 1.64661   6
  10   2   0 -1.8956 1.43852   5
  10   2   0 -1.5496 1.29883   7
  10   2   0 1.15800 1.89264   2
  10   2   0 -0.0844 1.30591   9
 -11  -2   0 19.3746 3.82498   6
 -11  -2   0 11.7370 3.41456   9
 -11  -2   0 12.0330 3.57379   2
 -11  -2   0 11.7144 2.87377   3
  11   2   0 17.7219 4.07602   9
  11   2   0 23.1566 4.48138   5
  11   2   0 14.4824 3.57177   2
  11   2   0 15.0468 3.79863   7
 -12  -2   0 -0.5958 1.85182   6
 -12  -2   0 1.65849 2.50925   9
 -12  -2   0 1.67931 2.13544   2
  12   2   0 0.73404 2.10434   9
  12   2   0 -0.8506 2.10148   2
  12   2   0 -0.8558 1.98546   5
  12   2   0 -2.6124 2.36773   7
 -13  -2   0 2.85559 2.62151   2
 -13  -2   0 2.37824 2.67067   6
  13   2   0 1.90239 2.42890   5
  13   2   0 0.30985 2.50792   2
  13   2   0 1.24211 3.01458   7
  12  -3   0 14.6250 4.39928   9
  12  -3   0 14.7167 3.94867   7
  12  -3   0 16.8459 3.83915   5
  12  -3   0 17.0761 4.13615   2
 -12   3   0 12.0140 4.18375   7
 -12   3   0 14.0695 4.30142   9
 -12   3   0 11.3050 4.10910   5
 -12   3   0 14.8207 4.22817   2
  11  -3   0 -0.7349 1.61744   2
  11  -3   0 -1.5757 1.47239   5
  11  -3   0 -0.4363 1.65157   9
  11  -3   0 1.54200 1.99741   7
 -11   3   0 3.11039 3.28032   1
 -11   3   0 -0.9638 2.04610   5
 -11   3   0 0.21606 2.14415   7
 -11   3   0 -2.3614 2.20044   9
 -11   3   0 -1.4371 2.12287   2
  10  -3   0 2.16422 1.71103   6
  10  -3   0 2.91896 1.68378   9
  10  -3   0 7.45532 2.71178   7
  10  -3   0 2.61581 1.80999   1
  10  -3   0 1.96084 2.11757   8
  10  -3   0 5.47345 2.07540   5
  10  -3   0 1.91191 1.64707   2
 -10   3   0 7.54527 2.78926   5
 -10   3   0 1.88712 2.11796   9
 -10   3   0 5.74849 2.86318   8
 -10   3   0 3.49599 2.06736   6
 -10   3   0 4.35700 2.30176   2
 -10   3   0 3.79042 2.46745   7
 -10   3   0 6.85225 2.81767   1
   9  -3   0 -0.6911 1.11993   6
   9  -3   0 2.10712 1.68832   8
   9  -3   0 0.80764 1.43268   4
   9  -3   0 0.82674 1.46202   1
   9  -3   0 0.06171 1.23387   2
   9  -3   0 2.06863 1.64868   9
   9  -3   0 1.48762 1.42547   3
   9  -3   0 1.63914 1.44737   5
   9  -3   0 -0.9932 1.49860   7
  -9   3   0 -0.8297 1.58844   5
  -9   3   0 2.49692 1.80409   8
  -9   3   0 2.41488 1.66446   6
  -9   3   0 1.67821 1.86806   1
  -9   3   0 2.05804 1.70717   2
  -9   3   0 1.10680 1.53627   3
  -9   3   0 0.92364 1.77634   4
  -9   3   0 2.40442 1.93409   9
  -9   3   0 1.90740 1.89636   7
   8  -3   0 75.8589 6.65486   8
   8  -3   0 67.2599 5.07329   7
   8  -3   0 67.8806 4.85740   1
   8  -3   0 74.2350 6.68956   4
   8  -3   0 62.5135 4.61409   6
   8  -3   0 57.2041 4.60611   2
   8  -3   0 55.7281 5.53331   3
   8  -3   0 72.7647 5.12458   5
   8  -3   0 73.4567 5.24455   9
  -8   3   0 62.1963 5.75489   3
  -8   3   0 59.7608 5.54909   6
  -8   3   0 73.0693 6.62761   4
  -8   3   0 64.0136 6.22768   1
  -8   3   0 56.4993 6.00416   7
  -8   3   0 65.2558 6.22359   9
  -8   3   0 70.0188 5.18574   2
  -8   3   0 61.7085 6.50288   5
   7  -3   0 1.81950 1.24717   5
   7  -3   0 4.29598 1.54928   2
   7  -3   0 4.49097 1.52406   3
   7  -3   0 4.11346 1.41604   6
   7  -3   0 3.44744 1.46262   8
   7  -3   0 6.32428 1.77111   9
   7  -3   0 4.95973 1.67858   7
   7  -3   0 5.21651 1.64283   1
   7  -3   0 6.38889 1.84929   4
  -7   3   0 3.22108 1.59741   7
  -7   3   0 4.30139 1.65411   9
  -7   3   0 4.22371 1.52530   6
  -7   3   0 6.03692 1.72227   3
  -7   3   0 1.49308 1.27789   2
  -7   3   0 6.47518 2.18470   5
   6  -3   0 0.67219 0.90839   5
   6  -3   0 0.87908 0.90572   7
   6  -3   0 0.54352 0.90354   3
   6  -3   0 1.76976 0.90733   6
   6  -3   0 -0.0682 0.84296   4
   6  -3   0 0.28535 0.64668   2
   6  -3   0 1.20278 0.99179   8
   6  -3   0 0.16850 0.88196   9
   6  -3   0 0.04170 0.72610   1
  -6   3   0 -0.0811 0.91513   6
  -6   3   0 0.73910 0.95090   2
  -6   3   0 0.79171 0.97193   9
  -6   3   0 0.47763 1.05709   7
  -6   3   0 -0.8816 1.00447   5
   5  -3   0 3.48990 1.18487   8
   5  -3   0 2.01985 1.02308   3
   5  -3   0 1.14496 0.91294   5
   5  -3   0 2.31144 1.13430   1
   5  -3   0 1.60269 0.76967   9
   5  -3   0 2.36272 1.01581   6
   5  -3   0 2.91351 1.03939   2
   5  -3   0 2.07155 1.07718   4
   5  -3   0 3.87230 1.18970   7
  -5   3   0 0.18342 0.92130   5
  -5   3   0 1.61464 0.94565   2
  -5   3   0 -0.3475 0.63606   9
  -5   3   0 0.44099 0.88574   7
   4  -3   0 1861.21 70.8956   3
   4  -3   0 1916.54 70.7229   7
   4  -3   0 1931.40 70.5378   2
   4  -3   0 1858.12 71.0185   1
   4  -3   0 1905.10 71.4551   8
   4  -3   0 1904.55 70.6641   9
   4  -3   0 1890.15 70.6159   6
   4  -3   0 1904.62 71.3881   4
   4  -3   0 1889.26 71.0451   5
  -4   3   0 1872.80 71.4084   1
  -4   3   0 1939.04 70.6808   2
  -4   3   0 1906.23 71.5187   5
  -4   3   0 1904.50 71.0639   7
  -4   3   0 1893.61 70.7635   9
   3  -3   0 150.642 6.56516   6
   3  -3   0 158.406 6.93092   3
   3  -3   0 154.335 6.53895   9
   3  -3   0 147.006 7.18424   4
   3  -3   0 153.984 6.71745   7
   3  -3   0 151.937 7.07600   1
   3  -3   0 154.733 6.45412   2
   3  -3   0 142.956 7.24199   8
   3  -3   0 140.876 6.93631   5
  -3   3   0 157.557 6.56495   2
  -3   3   0 155.998 7.38440   1
  -3   3   0 150.961 7.33893   5
  -3   3   0 148.097 6.57705   9
  -3   3   0 152.161 6.92573   7
   2  -3   0 1455.76 57.0175   4
   2  -3   0 1557.85 57.0869   1
   2  -3   0 1568.78 57.2963   8
   2  -3   0 1542.91 56.1163   9
   2  -3   0 1532.67 56.7450   3
   2  -3   0 1523.90 56.3438   6
   2  -3   0 1512.03 56.0508   2
  -2   3   0 1481.92 56.7126   7
  -2   3   0 1564.62 56.1527   2
  -2   3   0 1530.14 56.1904   9
  -2   3   0 1517.16 57.2984   5
  -2   3   0 1526.41 57.2546   1
   1  -3   0 1767.49 67.2386   4
   1  -3   0 1788.62 67.0281   3
   1  -3   0 1825.56 66.6221   6
   1  -3   0 1837.18 67.3500   1
   1  -3   0 1780.96 67.4086   8
  -1   3   0 1840.30 66.2035   9
  -1   3   0 1762.87 66.2126   9
  -1   3   0 1845.12 66.1898   2
  -1   3   0 1847.43 67.1132   7
  -1   3   0 1837.23 67.4792   1
  -1   3   0 1821.80 67.5755   5
   0  -3   0 2940.41 109.842   4
   0  -3   0 2968.13 109.753   3
   0  -3   0 2985.40 109.976   8
   0  -3   0 2973.02 109.138   9
   0  -3   0 2996.19 109.425   6
   0   3   0 3026.67 110.067   1
   0   3   0 2988.98 109.127   9
   0   3   0 3007.41 110.291   5
   0   3   0 2999.62 109.103   2
   0   3   0 3020.88 109.945   7
  -1  -3   0 7191.40 270.516   3
  -1  -3   0 7197.21 270.410   4
  -1  -3   0 7239.89 270.328   6
  -1  -3   0 7585.83 270.449   8
   1   3   0 7486.37 270.693   1
   1   3   0 7440.72 270.944   7
   1   3   0 7541.48 271.283   5
   1   3   0 7489.56 270.379   9
   1   3   0 7492.20 270.311   2
  -2  -3   0 1744.55 64.8703   4
  -2  -3   0 1771.87 65.1648   6
  -2  -3   0 1778.78 64.6509   8
  -2  -3   0 1738.89 65.1868   3
   2   3   0 1748.88 65.8622   7
   2   3   0 1792.08 66.1419   5
   2   3   0 1750.20 65.2552   2
   2   3   0 1725.90 65.3470   9
   2   3   0 1786.51 65.2444   1
  -3  -3   0 1466.75 54.1869   6
  -3  -3   0 1450.22 53.5897   4
  -3  -3   0 1438.81 54.0869   3
   3   3   0 1478.49 55.1365   5
   3   3   0 1485.87 55.0610   7
   3   3   0 1460.94 53.9282   1
   3   3   0 1415.32 54.4987   9
   3   3   0 1409.09 54.3494   2
   3   3   0 1431.60 52.8658   8
  -4  -3   0 1345.41 49.5879   4
  -4  -3   0 1334.98 50.2549   3
  -4  -3   0 1350.63 50.4528   6
   4   3   0 1348.63 50.7551   2
   4   3   0 1382.65 50.9913   9
   4   3   0 1332.95 51.3355   5
   4   3   0 1260.59 51.2423   7
   4   3   0 1316.23 49.8000   1
  -5  -3   0 94.0136 5.52907   3
  -5  -3   0 114.208 5.11662   4
  -5  -3   0 114.726 5.97580   6
   5   3   0 105.242 6.45275   5
   5   3   0 115.832 6.41205   9
   5   3   0 110.657 6.19204   2
   5   3   0 101.094 6.44808   7
   5   3   0 113.097 5.20278   1
  -6  -3   0 90.4933 6.12127   9
  -6  -3   0 97.0039 4.78529   4
  -6  -3   0 97.8220 5.67346   6
  -6  -3   0 93.2148 5.42353   3
   6   3   0 79.6710 5.64231   2
   6   3   0 98.3943 6.43922   7
   6   3   0 106.994 6.40840   9
   6   3   0 102.976 4.89573   1
   6   3   0 90.8689 6.09296   5
  -7  -3   0 5.09084 2.07648   9
  -7  -3   0 3.96447 1.26481   3
  -7  -3   0 2.90019 1.52606   2
  -7  -3   0 6.35208 1.25612   4
  -7  -3   0 5.02805 1.61316   6
   7   3   0 4.87681 1.75414   5
   7   3   0 4.94737 2.15651   7
   7   3   0 3.12812 0.98301   1
   7   3   0 5.48260 1.72425   2
   7   3   0 4.57881 1.86468   9
  -8  -3   0 5.44380 1.89092   6
  -8  -3   0 10.3745 2.84414   2
  -8  -3   0 8.44135 2.01686   3
  -8  -3   0 9.83736 2.76162   9
   8   3   0 5.55718 2.08046   2
   8   3   0 5.36754 2.19232   5
   8   3   0 3.69181 2.04312   7
   8   3   0 7.76864 1.52499   1
   8   3   0 7.13591 2.35081   9
  -9  -3   0 1.02225 1.79847   2
  -9  -3   0 6.69591 2.17558   6
  -9  -3   0 5.94943 1.84898   3
  -9  -3   0 4.26621 2.13355   9
   9   3   0 3.16411 2.02682   7
   9   3   0 5.59547 1.99683   5
   9   3   0 5.37912 2.22272   9
   9   3   0 5.64894 2.36319   2
 -10  -3   0 7.94018 2.96443   9
 -10  -3   0 12.7788 2.73503   3
 -10  -3   0 1.60736 1.56339   2
 -10  -3   0 6.23159 2.13925   6
  10   3   0 11.5437 2.88802   2
  10   3   0 6.36194 2.67421   9
  10   3   0 12.0110 3.54503   7
  10   3   0 3.08435 1.95792   5
 -11  -3   0 -1.0893 1.40817   6
 -11  -3   0 -0.1076 1.51022   3
 -11  -3   0 0.27261 2.10918   2
 -11  -3   0 1.80997 1.69490   9
  11   3   0 -1.2150 1.82220   2
  11   3   0 -0.5322 2.37127   7
  11   3   0 0.08781 1.59450   9
  11   3   0 0.15050 1.78071   5
 -12  -3   0 1.89303 2.57807   9
 -12  -3   0 -1.7519 1.64292   3
 -12  -3   0 -1.4904 1.53432   2
 -12  -3   0 0.35183 1.88873   6
  12   3   0 -1.6871 2.41586   9
  12   3   0 -3.0757 1.60834   7
  12   3   0 -2.4588 1.93006   2
  12   3   0 -1.7546 2.20790   5
 -13  -3   0 1.72470 2.70538   6
 -13  -3   0 2.43905 2.88912   2
  13   3   0 -0.1784 2.42378   5
  13   3   0 1.46561 2.63891   2
  13   3   0 0.70380 3.02940   7
 -12   4   0 10.2044 6.96650   5
  11  -4   0 2.82421 2.22638   1
  11  -4   0 5.33690 2.70666   7
  11  -4   0 10.2579 3.09011   5
 -11   4   0 6.31332 3.37431   1
 -11   4   0 3.00158 3.25430   7
 -11   4   0 4.85254 3.06304   5
  10  -4   0 2.34403 2.00651   7
  10  -4   0 2.00769 1.89390   5
  10  -4   0 6.16116 2.74339   8
  10  -4   0 2.96718 2.16160   1
 -10   4   0 6.07152 2.88432   1
 -10   4   0 1.59346 2.30862   7
 -10   4   0 2.48730 2.43893   8
 -10   4   0 6.09858 2.42080   2
 -10   4   0 1.59990 2.58576   9
 -10   4   0 5.41616 2.64817   5
   9  -4   0 7.58724 2.47769   1
   9  -4   0 6.20568 2.36989   4
   9  -4   0 9.64223 2.45543   2
   9  -4   0 11.9579 3.30991   8
   9  -4   0 13.8562 3.00248   9
   9  -4   0 12.2924 2.83225   7
   9  -4   0 14.9658 3.17084   5
  -9   4   0 8.05112 2.90670   4
  -9   4   0 11.4958 3.03829   7
  -9   4   0 14.7611 2.91948   2
  -9   4   0 8.29524 2.69631   1
  -9   4   0 7.80618 3.04286   9
  -9   4   0 8.27868 4.07727   6
  -9   4   0 8.73291 2.47797   3
  -9   4   0 13.2391 3.31928   8
  -9   4   0 17.2367 3.75971   5
   8  -4   0 4.70896 1.65634   2
   8  -4   0 7.06560 2.29901   8
   8  -4   0 4.41356 1.91454   1
   8  -4   0 5.12741 1.84207   7
   8  -4   0 4.53797 1.87857   5
   8  -4   0 5.60713 2.19908   4
   8  -4   0 7.29436 2.04011   9
   8  -4   0 3.50730 1.83129   3
   8  -4   0 5.71780 1.82821   6
  -8   4   0 7.01089 2.27346   7
  -8   4   0 6.16816 2.04113   3
  -8   4   0 5.51482 2.20576   5
  -8   4   0 3.16068 1.96170   2
  -8   4   0 7.09471 2.53826   1
  -8   4   0 7.28421 2.03885   6
  -8   4   0 5.58072 2.10581   9
   7  -4   0 -0.4392 1.08762   1
   7  -4   0 2.01720 1.23484   7
   7  -4   0 0.25762 1.07408   3
   7  -4   0 0.46609 1.25657   4
   7  -4   0 0.98051 1.16330   5
   7  -4   0 1.01871 0.95773   9
   7  -4   0 0.48414 0.93822   2
   7  -4   0 2.88187 1.68818   8
   7  -4   0 1.68904 1.01605   6
  -7   4   0 4.16371 1.60406   6
  -7   4   0 1.27272 1.47841   2
  -7   4   0 0.11852 1.33186   7
  -7   4   0 2.62658 1.61994   1
  -7   4   0 1.21592 1.43106   9
  -7   4   0 0.47011 1.46386   5
   6  -4   0 4.29860 1.53071   4
   6  -4   0 13.3148 2.31136   3
   6  -4   0 8.26662 1.84430   7
   6  -4   0 14.9254 2.81900   8
   6  -4   0 10.7171 1.98643   9
   6  -4   0 8.14835 1.68707   6
   6  -4   0 10.9188 1.81504   2
   6  -4   0 13.1691 2.41661   1
   6  -4   0 11.1555 2.29727   5
  -6   4   0 11.3312 2.21308   9
  -6   4   0 9.37590 2.14156   7
  -6   4   0 9.53666 1.79963   6
  -6   4   0 7.22053 2.19581   1
  -6   4   0 11.3430 2.64474   5
  -6   4   0 7.37059 1.63017   2
   5  -4   0 12.3278 1.83948   6
   5  -4   0 13.1309 1.87153   9
   5  -4   0 9.10797 2.02156   4
   5  -4   0 10.4659 2.16895   8
   5  -4   0 10.9958 1.78323   7
   5  -4   0 13.5317 2.23744   1
   5  -4   0 11.9479 2.00471   3
   5  -4   0 10.9350 2.09638   5
   5  -4   0 17.0722 1.99023   2
  -5   4   0 10.4631 1.82744   9
  -5   4   0 13.2025 2.52559   1
  -5   4   0 9.82721 1.97399   7
  -5   4   0 14.5068 1.99849   2
  -5   4   0 10.7169 2.39874   5
   4  -4   0 133.365 6.84294   1
   4  -4   0 129.885 6.97710   4
   4  -4   0 128.304 6.50302   3
   4  -4   0 125.193 5.91982   9
   4  -4   0 136.406 5.88379   2
   4  -4   0 135.220 6.13323   6
   4  -4   0 121.743 6.59760   5
   4  -4   0 132.304 7.11969   8
  -4   4   0 130.759 6.54859   7
  -4   4   0 129.905 6.00828   2
  -4   4   0 119.189 6.94555   1
  -4   4   0 117.105 6.99917   5
  -4   4   0 134.038 6.17515   9
   3  -4   0 786.200 30.4649   4
   3  -4   0 763.150 30.3087   1
   3  -4   0 733.663 30.4807   8
   3  -4   0 788.284 29.3974   6
   3  -4   0 783.058 29.9287   3
  -3   4   0 789.020 29.1240   2
  -3   4   0 784.583 29.1930   9
  -3   4   0 772.586 29.9162   7
  -3   4   0 774.127 30.6025   1
  -3   4   0 764.542 30.6331   5
   2  -4   0 63.5246 3.96382   1
   2  -4   0 62.2832 3.91673   4
   2  -4   0 70.3125 4.24328   8
   2  -4   0 71.8092 3.36874   6
   2  -4   0 73.8077 3.83453   3
  -2   4   0 68.3374 2.93093   2
  -2   4   0 71.0561 4.38634   5
  -2   4   0 65.7426 3.78739   7
  -2   4   0 66.4345 4.19642   1
  -2   4   0 70.0188 2.97375   9
   1  -4   0 221.331 10.0737   8
   1  -4   0 234.641 9.20773   6
   1  -4   0 222.772 9.90491   4
   1  -4   0 233.912 9.71108   3
   1  -4   0 220.400 9.97045   1
  -1   4   0 227.992 10.2866   5
  -1   4   0 234.340 9.83431   7
  -1   4   0 257.914 10.3390   1
   0  -4   0 865.791 32.0852   3
   0  -4   0 835.576 31.5930   6
   0  -4   0 855.186 32.3633   8
   0  -4   0 849.238 32.1931   4
   0   4   0 840.425 31.1250   9
   0   4   0 864.948 32.2911   7
   0   4   0 857.075 32.7762   5
   0   4   0 832.525 32.3990   1
   0   4   0 823.296 31.0897   2
  -1  -4   0 25.0620 1.82978   4
  -1  -4   0 23.6474 2.14668   3
  -1  -4   0 24.3311 1.64088   6
  -1  -4   0 23.5769 2.13098   8
   1   4   0 27.2450 3.00320   5
   1   4   0 24.8902 1.62512   9
   1   4   0 24.0100 1.56371   2
   1   4   0 29.4951 2.59333   1
   1   4   0 25.6057 2.62176   7
  -2  -4   0 470.734 18.4640   3
  -2  -4   0 472.217 18.3132   6
  -2  -4   0 481.492 18.0930   8
  -2  -4   0 488.980 18.2408   4
   2   4   0 446.123 18.2863   2
   2   4   0 468.888 18.4549   9
   2   4   0 464.611 18.5957   1
   2   4   0 473.632 19.1678   7
   2   4   0 450.125 19.4194   5
  -3  -4   0 0.04831 0.54671   6
  -3  -4   0 -0.1686 0.54469   3
  -3  -4   0 0.90386 0.52847   4
  -3  -4   0 0.53534 0.42834   8
   3   4   0 -0.3395 0.50614   2
   3   4   0 2.12496 0.85652   1
   3   4   0 0.41134 1.13013   5
   3   4   0 0.18383 0.86879   7
   3   4   0 1.93755 0.85632   9
   3   4   0 0.73354 0.40663   8
  -4  -4   0 34.5860 2.57563   3
  -4  -4   0 29.0967 2.93937   6
  -4  -4   0 35.0348 2.21030   4
   4   4   0 35.4415 3.39890   2
   4   4   0 30.4708 3.73963   5
   4   4   0 37.6437 3.68419   9
   4   4   0 33.7693 3.96174   7
   4   4   0 30.7749 2.37167   1
  -5  -4   0 40.8948 3.04111   3
  -5  -4   0 36.1634 2.41032   4
  -5  -4   0 36.0159 3.53346   6
   5   4   0 36.7720 4.45713   7
   5   4   0 40.7829 4.20159   9
   5   4   0 43.5610 4.85137   5
   5   4   0 42.1190 4.07665   2
   5   4   0 36.5239 2.60652   1
  -6  -4   0 41.2292 2.65459   4
  -6  -4   0 40.7798 3.82597   3
  -6  -4   0 45.3742 4.88993   9
  -6  -4   0 34.7690 3.77357   6
   6   4   0 37.9828 4.47707   9
   6   4   0 55.8379 5.79087   5
   6   4   0 45.5301 2.84167   1
   6   4   0 32.3789 4.44545   7
   6   4   0 35.6331 4.13149   2
  -7  -4   0 -0.0379 0.85104   3
  -7  -4   0 1.61146 1.57693   9
  -7  -4   0 2.24879 0.95915   4
  -7  -4   0 1.57957 1.45917   2
  -7  -4   0 0.68495 1.14541   6
   7   4   0 0.45035 1.36414   7
   7   4   0 1.88995 1.58978   5
   7   4   0 3.18685 1.03042   1
   7   4   0 1.30609 1.40272   2
   7   4   0 5.73264 1.99630   9
  -8  -4   0 1.72845 1.63274   9
  -8  -4   0 1.46292 1.87040   2
  -8  -4   0 4.39058 1.61522   3
  -8  -4   0 6.57723 1.99356   6
   8   4   0 0.73638 1.34528   7
   8   4   0 2.49492 1.74916   2
   8   4   0 1.56818 1.74053   5
   8   4   0 1.83172 1.43001   9
  -9  -4   0 7.96193 2.85011   9
  -9  -4   0 9.89297 2.55082   6
  -9  -4   0 14.9799 2.78673   3
  -9  -4   0 12.6045 3.37709   2
   9   4   0 16.4244 3.48302   2
   9   4   0 15.0723 3.46994   5
   9   4   0 12.9543 3.54834   7
   9   4   0 7.40542 2.66180   9
 -10  -4   0 -0.1177 1.39766   2
 -10  -4   0 3.86528 1.76603   6
 -10  -4   0 2.27259 1.48467   3
 -10  -4   0 6.57085 2.83650   9
  10   4   0 -2.2648 1.90038   7
  10   4   0 1.86014 1.98943   5
  10   4   0 1.76181 1.64535   2
  10   4   0 1.34667 2.11637   9
 -11  -4   0 3.19164 2.12258   9
 -11  -4   0 -1.3629 1.74746   2
 -11  -4   0 0.91100 1.25832   6
 -11  -4   0 0.03750 1.66499   3
  11   4   0 -2.3983 1.39758   7
  11   4   0 2.07292 2.05756   2
  11   4   0 -1.7071 1.63680   5
  11   4   0 2.03257 2.01180   9
 -12  -4   0 -0.8548 2.17571   2
 -12  -4   0 0.16221 2.02627   6
 -12  -4   0 -1.0113 2.26426   9
 -12  -4   0 2.18261 2.12357   3
  12   4   0 -0.1875 2.07622   5
  12   4   0 -2.1812 2.05236   9
  12   4   0 3.06401 3.04029   7
  12   4   0 -0.5563 1.92840   2
 -13  -4   0 -1.7276 2.36840   6
  13   4   0 -2.9299 2.22139   5
  13   4   0 2.66325 3.81778   7
  11  -5   0 -0.3786 2.21030   1
  11  -5   0 2.61424 2.41082   5
 -11   5   0 5.52447 3.14881   5
 -11   5   0 3.42604 3.00073   8
 -11   5   0 8.08963 3.91900   1
  10  -5   0 1.92957 2.05493   1
  10  -5   0 2.36317 2.60988   8
  10  -5   0 -2.3345 1.43586   5
 -10   5   0 5.54322 2.95981   7
 -10   5   0 0.95180 3.21031   4
 -10   5   0 0.61351 2.30423   8
 -10   5   0 2.67363 2.59151   1
 -10   5   0 4.28487 2.76205   5
   9  -5   0 0.53469 1.75820   8
   9  -5   0 -2.5975 1.48386   7
   9  -5   0 0.71983 1.51163   5
   9  -5   0 -1.3918 1.33493   1
   9  -5   0 -2.4494 1.40787   4
  -9   5   0 1.15369 1.96805   8
  -9   5   0 -0.6591 1.80293   1
  -9   5   0 0.45081 2.01472   7
  -9   5   0 -4.4576 1.36122   5
   8  -5   0 1.43478 1.64898   3
   8  -5   0 -0.3635 1.18790   5
   8  -5   0 0.30437 1.76821   4
   8  -5   0 -0.3934 1.47763   1
   8  -5   0 0.49213 1.88928   8
  -8   5   0 1.93079 1.74805   1
  -8   5   0 0.63988 1.39696   7
  -8   5   0 -0.0330 1.66028   5
   7  -5   0 5.06634 2.03859   5
   7  -5   0 2.86032 1.75105   3
   7  -5   0 6.57409 2.36913   2
   7  -5   0 3.72020 1.84767   1
   7  -5   0 8.38507 2.32908   4
   7  -5   0 5.94897 2.51757   9
   7  -5   0 5.68884 2.22918   8
  -7   5   0 2.79428 1.50738   6
  -7   5   0 3.29936 1.85277   7
  -7   5   0 7.30615 2.60899   5
  -7   5   0 8.39988 1.98872   9
  -7   5   0 8.58514 2.04157   2
  -7   5   0 4.80115 1.89245   1
   6  -5   0 12.6944 2.09459   6
   6  -5   0 12.6631 2.43114   5
   6  -5   0 14.6100 2.06013   2
   6  -5   0 14.8650 2.88361   8
   6  -5   0 10.1273 2.22258   3
   6  -5   0 6.72094 2.10742   1
   6  -5   0 9.37160 2.33561   4
  -6   5   0 14.8335 2.38168   2
  -6   5   0 14.2762 2.58012   7
  -6   5   0 12.9744 2.25076   9
  -6   5   0 19.5924 3.59364   5
  -6   5   0 18.0744 3.37783   1
   5  -5   0 13.7058 2.55310   4
   5  -5   0 17.6974 2.92897   8
   5  -5   0 9.52764 1.88986   3
   5  -5   0 9.03007 2.07069   1
   5  -5   0 13.1580 1.95399   6
  -5   5   0 17.5765 2.20752   9
  -5   5   0 16.7139 3.06042   5
  -5   5   0 17.1926 2.70327   7
  -5   5   0 16.4594 2.84662   1
  -5   5   0 15.4161 2.08397   2
   4  -5   0 229.323 11.4190   8
   4  -5   0 230.839 10.0255   6
   4  -5   0 231.684 11.1625   1
   4  -5   0 225.442 10.6736   3
   4  -5   0 230.892 11.3206   4
  -4   5   0 245.156 10.8175   7
  -4   5   0 241.173 9.80339   2
  -4   5   0 240.677 9.88991   9
  -4   5   0 247.427 11.6111   1
  -4   5   0 237.405 11.5644   5
   3  -5   0 762.691 29.0149   3
   3  -5   0 746.662 29.5211   1
   3  -5   0 746.875 28.2264   6
   3  -5   0 730.322 29.7646   8
   3  -5   0 726.164 29.5339   4
  -3   5   0 734.138 29.7326   1
  -3   5   0 747.965 29.9296   5
  -3   5   0 732.126 27.7223   9
  -3   5   0 747.002 28.9938   7
  -3   5   0 732.968 27.6622   2
   2  -5   0 45.0548 3.41378   4
   2  -5   0 56.5391 3.36640   3
   2  -5   0 46.1200 4.26962   8
   2  -5   0 49.5792 2.71314   6
   2  -5   0 47.7428 3.50419   1
  -2   5   0 47.6167 1.95582   9
  -2   5   0 48.4072 1.95499   2
  -2   5   0 49.0319 3.68733   1
  -2   5   0 46.0625 3.38595   7
  -2   5   0 56.8975 3.95015   5
  -2   5   0 47.8038 1.97035   9
   1  -5   0 418.882 15.9670   6
   1  -5   0 408.282 17.0243   1
   1  -5   0 413.134 16.5989   3
   1  -5   0 399.120 16.8710   4
   1  -5   0 416.020 17.1822   8
  -1   5   0 410.566 16.7657   7
  -1   5   0 409.705 17.1560   1
  -1   5   0 413.362 17.4607   5
   0  -5   0 255.860 11.4703   8
   0  -5   0 265.684 10.6513   6
   0  -5   0 281.499 11.4488   4
   0  -5   0 263.059 9.95195   9
   0  -5   0 270.015 11.1976   3
   0  -5   0 254.939 9.92179   2
   0   5   0 272.869 11.4649   7
   0   5   0 264.945 12.0226   5
   0   5   0 264.110 9.93210   9
   0   5   0 281.465 11.6972   1
   0   5   0 260.199 9.90026   2
  -1  -5   0 38.5341 2.72550   3
  -1  -5   0 45.1468 2.90959   4
  -1  -5   0 46.8640 3.03687   8
  -1  -5   0 43.5493 2.59221   6
   1   5   0 46.5437 2.48622   9
   1   5   0 48.8589 2.42520   2
   1   5   0 46.3512 3.67229   5
   1   5   0 42.7298 3.12125   1
   1   5   0 39.8856 3.20394   7
  -2  -5   0 1412.00 51.7375   8
  -2  -5   0 1354.55 51.6711   6
  -2  -5   0 1386.47 51.7942   4
  -2  -5   0 1372.84 51.9960   3
   2   5   0 1366.59 51.7322   9
   2   5   0 1386.87 52.7932   7
   2   5   0 1414.72 53.4063   5
   2   5   0 1376.04 52.2619   1
   2   5   0 1366.47 51.6045   2
  -3  -5   0 407.677 16.8046   6
  -3  -5   0 418.717 16.5530   4
  -3  -5   0 429.780 16.2704   8
  -3  -5   0 434.639 17.0557   3
   3   5   0 415.416 18.4329   5
   3   5   0 405.665 16.8745   2
   3   5   0 396.582 17.8501   7
   3   5   0 416.919 17.0731   9
   3   5   0 411.000 16.2014   8
   3   5   0 418.697 17.1160   1
  -4  -5   0 43.4601 3.21357   6
  -4  -5   0 45.2665 3.25469   3
   4   5   0 62.5076 5.69168   7
   4   5   0 43.5847 4.98723   5
   4   5   0 48.5730 3.44735   2
   4   5   0 45.1739 2.24952   8
   4   5   0 43.0309 3.42911   9
   4   5   0 43.5360 3.12218   1
  -5  -5   0 -0.0620 0.72427   6
  -5  -5   0 0.81139 0.61499   4
  -5  -5   0 0.05656 0.90493   9
  -5  -5   0 0.11266 0.71275   3
   5   5   0 -0.7142 1.19735   7
   5   5   0 -0.7677 1.24044   5
   5   5   0 1.86724 1.25381   9
   5   5   0 0.47003 0.75136   1
   5   5   0 0.85764 0.90176   2
  -6  -5   0 15.8718 2.85754   2
  -6  -5   0 14.8055 2.37874   3
  -6  -5   0 16.0767 2.99987   9
  -6  -5   0 13.6074 2.35013   6
  -6  -5   0 19.7532 2.09917   4
   6   5   0 15.0622 2.82002   2
   6   5   0 15.6675 3.35818   5
   6   5   0 15.1183 2.94765   9
   6   5   0 16.9902 2.18268   1
   6   5   0 12.3153 2.90219   7
  -7  -5   0 1.06774 1.17838   3
  -7  -5   0 0.89018 0.89556   4
  -7  -5   0 0.11406 0.99449   6
  -7  -5   0 3.22273 1.57640   2
  -7  -5   0 2.16826 1.55322   9
   7   5   0 0.57564 1.31804   9
   7   5   0 2.28377 1.08652   1
   7   5   0 -1.1657 1.12746   5
   7   5   0 1.47827 1.75202   7
   7   5   0 1.12760 1.58069   2
  -8  -5   0 0.68553 1.19245   3
  -8  -5   0 -0.0046 1.22740   6
  -8  -5   0 -0.7512 1.22932   9
  -8  -5   0 -0.6352 1.41196   2
   8   5   0 1.96840 1.74815   5
   8   5   0 -0.7879 1.28948   9
   8   5   0 -1.1889 1.27640   7
   8   5   0 0.98626 1.42367   2
  -9  -5   0 5.74130 2.00048   6
  -9  -5   0 8.77218 2.32056   3
  -9  -5   0 6.39446 2.59280   2
  -9  -5   0 4.71646 2.35828   9
   9   5   0 5.32493 2.18675   2
   9   5   0 4.36561 2.19124   9
   9   5   0 7.34434 2.55803   5
   9   5   0 2.26528 1.76245   7
 -10  -5   0 -1.2399 1.22143   3
 -10  -5   0 -0.1190 1.39900   9
 -10  -5   0 1.59561 1.79935   6
 -10  -5   0 1.95900 2.12704   2
  10   5   0 1.70835 2.22333   7
  10   5   0 1.23844 1.66448   9
  10   5   0 -0.6546 1.61659   2
  10   5   0 2.45953 2.16767   5
 -11  -5   0 7.64376 2.47649   3
 -11  -5   0 9.30891 3.45186   2
 -11  -5   0 10.6423 3.66630   9
 -11  -5   0 6.88719 2.68745   6
  11   5   0 6.02061 2.85873   9
  11   5   0 6.14655 2.84313   2
  11   5   0 6.85010 3.33356   7
  11   5   0 12.2809 3.56171   5
 -12  -5   0 -3.1351 1.39903   2
 -12  -5   0 0.69622 2.19890   6
 -12  -5   0 -1.5075 2.39538   9
 -12  -5   0 -1.9021 1.84537   3
  12   5   0 -1.8708 1.29088   2
  12   5   0 -0.2711 2.10084   5
  12   5   0 4.18476 2.83671   9
  12   5   0 1.88283 2.99194   7
  11  -6   0 6.78800 3.67484   8
  11  -6   0 5.00978 2.92055   1
  11  -6   0 3.77521 2.71177   5
 -11   6   0 8.67966 4.05808   8
 -11   6   0 10.4389 4.27154   1
 -11   6   0 7.32743 4.21081   5
  10  -6   0 1.82745 2.25251   1
  10  -6   0 -0.9100 2.16836   8
  10  -6   0 -0.9396 1.73418   5
  10  -6   0 0.59456 2.60907   4
 -10   6   0 -2.0227 2.52577   5
 -10   6   0 -1.2777 2.42572   8
 -10   6   0 3.05312 2.97388   4
 -10   6   0 1.61262 2.74570   1
   9  -6   0 -1.2569 1.72201   1
   9  -6   0 -2.1194 1.51018   4
   9  -6   0 -1.0931 1.44056   5
   9  -6   0 -0.6933 1.99243   8
  -9   6   0 -3.3046 1.72198   5
  -9   6   0 1.90869 2.06837   8
  -9   6   0 -0.7469 2.10694   1
   8  -6   0 4.89296 2.26524   1
   8  -6   0 12.2992 3.22188   8
   8  -6   0 11.4987 3.12337   4
   8  -6   0 8.29834 3.93206   3
  -8   6   0 12.9975 3.49309   1
  -8   6   0 9.36047 3.01714   7
  -8   6   0 6.25286 2.60072   5
   7  -6   0 4.42513 1.68780   1
   7  -6   0 4.64074 2.06509   4
   7  -6   0 2.12295 1.45758   3
   7  -6   0 6.63847 2.59728   8
  -7   6   0 3.54011 2.28861   7
  -7   6   0 0.23909 1.23605   1
  -7   6   0 9.39989 2.80328   5
   6  -6   0 79.6495 6.01324   4
   6  -6   0 84.9307 7.61223   8
   6  -6   0 74.7512 5.74623   1
   6  -6   0 65.7227 6.08878   3
  -6   6   0 83.5868 5.68197   7
  -6   6   0 75.2964 7.31395   5
  -6   6   0 72.7192 7.01231   1
   5  -6   0 167.827 9.21743   1
   5  -6   0 171.548 8.78151   3
   5  -6   0 170.266 9.68571   8
   5  -6   0 161.245 9.36523   4
  -5   6   0 168.413 8.72170   7
  -5   6   0 174.758 9.65758   1
  -5   6   0 161.090 9.54018   5
   4  -6   0 8.78494 2.07029   1
   4  -6   0 5.90086 1.98324   4
   4  -6   0 4.82314 1.79347   8
   4  -6   0 7.89725 1.40614   6
   4  -6   0 7.60271 1.76218   3
  -4   6   0 6.15722 2.41578   5
  -4   6   0 9.17246 2.25282   1
  -4   6   0 4.55412 1.74899   7
   3  -6   0 98.3316 5.63614   3
   3  -6   0 103.499 6.42813   8
   3  -6   0 98.0344 6.08024   1
   3  -6   0 96.6516 4.88792   6
   3  -6   0 118.596 6.46874   4
  -3   6   0 98.4028 6.30329   1
  -3   6   0 101.045 5.90350   7
  -3   6   0 95.4778 6.42234   5
   2  -6   0 7.22843 1.50118   3
   2  -6   0 7.24941 1.71721   1
   2  -6   0 2.86061 1.25862   8
   2  -6   0 4.28395 0.95364   6
   2  -6   0 8.23630 1.78719   4
  -2   6   0 4.51462 1.48808   1
  -2   6   0 5.64241 1.83231   5
  -2   6   0 5.55187 1.78573   7
   1  -6   0 8.96278 1.83736   8
   1  -6   0 10.0220 1.80153   4
   1  -6   0 9.14296 1.60958   3
   1  -6   0 11.9773 1.45267   6
  -1   6   0 8.22837 2.00999   7
  -1   6   0 11.6310 2.22605   1
  -1   6   0 11.5878 2.55730   5
   0  -6   0 45.5330 3.16981   3
   0  -6   0 48.7450 3.38529   4
   0  -6   0 46.8512 3.42476   8
   0  -6   0 43.4068 2.68596   6
   0   6   0 44.6943 4.61055   5
   0   6   0 42.0080 4.03456   1
   0   6   0 47.2329 3.63018   7
  -1  -6   0 456.744 18.1786   3
  -1  -6   0 445.700 18.2016   4
  -1  -6   0 456.166 18.3606   8
  -1  -6   0 443.787 17.0751   2
  -1  -6   0 452.392 17.5749   6
  -1  -6   0 447.576 17.1363   9
   1   6   0 430.232 18.4851   1
   1   6   0 452.657 17.1503   9
   1   6   0 428.540 17.0086   2
   1   6   0 456.200 19.4964   5
   1   6   0 438.920 18.6824   7
  -2  -6   0 54.4436 3.49731   4
  -2  -6   0 51.4872 3.16785   9
  -2  -6   0 57.3497 3.32015   6
  -2  -6   0 52.6172 3.55407   3
  -2  -6   0 50.8139 3.41034   8
   2   6   0 51.8124 3.23199   9
   2   6   0 46.1974 5.05872   5
   2   6   0 54.3251 5.01927   7
   2   6   0 66.5806 4.15271   1
   2   6   0 56.4767 3.15683   2
  -3  -6   0 164.128 7.59541   6
  -3  -6   0 170.948 7.92849   3
  -3  -6   0 158.146 7.66937   9
  -3  -6   0 148.917 7.17336   8
  -3  -6   0 155.394 7.42518   4
   3   6   0 159.555 7.21184   8
   3   6   0 162.400 7.53101   2
   3   6   0 152.180 8.58437   7
   3   6   0 152.426 9.11971   5
   3   6   0 167.210 8.08474   1
   3   6   0 161.253 7.70596   9
  -4  -6   0 18.3165 2.11848   4
  -4  -6   0 21.1175 2.84494   9
  -4  -6   0 17.4633 1.73778   8
  -4  -6   0 19.8300 2.58054   6
  -4  -6   0 14.4578 2.22018   3
   4   6   0 16.5972 2.41677   1
   4   6   0 18.7534 2.63995   9
   4   6   0 15.3863 3.19125   5
   4   6   0 15.2885 3.01577   7
   4   6   0 17.4430 2.39330   2
   4   6   0 18.9544 1.77564   8
  -5  -6   0 5.72533 1.84764   9
  -5  -6   0 4.07586 1.47859   6
  -5  -6   0 3.53163 1.05050   4
  -5  -6   0 6.12142 1.77369   2
  -5  -6   0 3.66017 1.41119   3
   5   6   0 4.87858 1.52469   1
   5   6   0 3.96308 2.12685   5
   5   6   0 3.50515 1.33503   2
   5   6   0 4.32619 2.01021   7
   5   6   0 4.64455 1.67883   9
  -6  -6   0 12.2674 2.56443   2
  -6  -6   0 12.9635 2.35883   3
  -6  -6   0 11.6831 2.42066   6
  -6  -6   0 15.3067 1.98758   4
  -6  -6   0 11.9521 2.68251   9
   6   6   0 14.7912 2.92785   9
   6   6   0 7.51188 2.62956   7
   6   6   0 18.3102 2.40284   1
   6   6   0 10.9337 2.91472   5
   6   6   0 10.6262 2.52881   2
  -7  -6   0 54.3880 5.99666   9
  -7  -6   0 44.4525 4.98736   6
  -7  -6   0 47.6811 4.78868   3
  -7  -6   0 42.6711 5.11174   2
   7   6   0 59.9719 6.80378   7
   7   6   0 47.7599 6.32978   5
   7   6   0 57.6941 5.79522   2
   7   6   0 56.5740 6.01612   9
  -8  -6   0 0.58162 1.60450   2
  -8  -6   0 0.33675 1.15256   3
  -8  -6   0 1.21076 1.53817   9
  -8  -6   0 -0.1430 1.24435   6
   8   6   0 -0.2085 1.67642   7
   8   6   0 0.66115 1.50896   2
   8   6   0 0.08823 1.69963   5
   8   6   0 0.00600 0.91664   9
  -9  -6   0 3.71608 1.76270   3
  -9  -6   0 4.54804 2.18879   2
  -9  -6   0 3.05881 1.93235   6
  -9  -6   0 10.9543 3.22274   9
   9   6   0 5.12905 2.40842   2
   9   6   0 6.10229 2.78405   7
   9   6   0 2.00090 2.03545   9
   9   6   0 4.03838 2.50416   5
 -10  -6   0 0.53709 1.50467   3
 -10  -6   0 0.86249 2.13681   2
 -10  -6   0 -1.1998 1.93128   9
 -10  -6   0 2.10718 2.12704   6
  10   6   0 3.30941 2.54963   7
  10   6   0 0.26109 1.27573   9
  10   6   0 -1.1900 1.84764   2
  10   6   0 2.64689 2.49149   5
 -11  -6   0 0.36214 1.74536   9
 -11  -6   0 4.57473 2.38964   6
 -11  -6   0 5.05285 3.08257   2
 -11  -6   0 3.99410 2.17052   3
  11   6   0 3.05835 2.78694   5
  11   6   0 6.45642 3.33226   7
  11   6   0 2.98219 2.30123   2
  11   6   0 3.06171 2.67504   9
 -12  -6   0 3.32936 2.49669   6
 -12  -6   0 1.20083 2.53099   9
 -12  -6   0 -0.7800 2.82548   2
 -12  -6   0 1.63578 2.38149   3
  12   6   0 0.38852 2.78461   9
  12   6   0 0.13736 2.46689   2
  12   6   0 3.29424 2.40812   7
  12   6   0 2.79483 2.59044   5
  10  -7   0 -3.8182 2.28958   8
  10  -7   0 1.57026 2.84560   4
  10  -7   0 2.32660 2.27183   1
 -10   7   0 -2.1753 2.60779   8
 -10   7   0 -3.5288 2.78862   5
 -10   7   0 1.21676 3.04811   1
   9  -7   0 -0.8375 1.71477   1
   9  -7   0 1.49906 2.27349   4
   9  -7   0 1.23357 2.47845   8
  -9   7   0 -2.5100 1.78873   1
  -9   7   0 -0.3283 2.52627   5
  -9   7   0 2.55212 2.16552   8
   8  -7   0 17.3998 3.87774   8
   8  -7   0 7.23406 2.92585   4
   8  -7   0 13.5918 3.44344   1
  -8   7   0 8.76888 3.04799   8
  -8   7   0 7.34286 3.09059   1
  -8   7   0 10.6100 3.29508   5
   7  -7   0 0.46654 1.90894   8
   7  -7   0 1.25933 1.77670   3
   7  -7   0 1.70496 1.86251   1
   7  -7   0 -0.8513 1.59955   4
  -7   7   0 0.36193 1.86277   1
  -7   7   0 0.04154 2.10416   5
   6  -7   0 -0.5863 1.53905   4
   6  -7   0 1.05613 1.55630   3
   6  -7   0 5.32286 2.07284   1
   6  -7   0 1.27278 1.88143   8
  -6   7   0 0.19290 1.72963   7
  -6   7   0 0.75354 1.89272   5
  -6   7   0 2.20363 1.81503   1
   5  -7   0 0.40030 1.53328   1
   5  -7   0 2.95934 1.44681   3
   5  -7   0 1.73600 1.40424   8
   5  -7   0 1.62024 1.60859   4
  -5   7   0 1.04394 1.75847   5
  -5   7   0 2.95271 2.14112   7
  -5   7   0 1.56588 1.84992   1
   4  -7   0 1.05809 1.14232   4
   4  -7   0 2.67508 1.47658   3
   4  -7   0 1.02823 1.65877   8
   4  -7   0 1.77965 1.67779   1
  -4   7   0 2.40675 2.07164   7
  -4   7   0 4.55699 1.80247   1
  -4   7   0 3.22000 2.15603   5
   3  -7   0 33.2333 4.09242   1
   3  -7   0 41.2647 4.54825   4
   3  -7   0 34.5824 4.40530   8
   3  -7   0 34.8330 3.73782   3
  -3   7   0 28.2953 4.01134   1
  -3   7   0 45.2316 4.63709   7
  -3   7   0 36.5036 4.67197   5
   2  -7   0 7.52673 1.70851   3
   2  -7   0 5.22173 1.16062   6
   2  -7   0 4.69118 1.72435   8
   2  -7   0 4.18536 1.46663   4
  -2   7   0 5.73036 1.88151   1
  -2   7   0 7.35395 2.57037   5
  -2   7   0 2.17948 1.87939   7
   1  -7   0 18.2553 2.01973   6
   1  -7   0 19.9496 2.98902   8
   1  -7   0 20.4131 2.86683   4
   1  -7   0 17.2914 2.45113   3
  -1   7   0 21.1128 3.13164   7
  -1   7   0 15.3718 3.23846   5
  -1   7   0 17.7026 2.88446   1
   0  -7   0 79.3899 5.10090   4
   0  -7   0 83.2468 4.93754   3
   0  -7   0 86.4303 4.38136   6
   0  -7   0 83.1418 5.35593   8
   0   7   0 82.2289 5.41885   7
   0   7   0 86.2276 6.19605   5
   0   7   0 77.7685 5.35439   1
  -1  -7   0 10.3588 2.03038   8
  -1  -7   0 8.88347 1.73763   3
  -1  -7   0 11.0508 1.21866   2
  -1  -7   0 11.9098 1.27248   9
  -1  -7   0 10.6956 1.95715   4
  -1  -7   0 12.1794 1.69463   6
   1   7   0 17.6531 3.26881   5
   1   7   0 14.3308 2.63743   7
   1   7   0 10.9496 2.27977   1
   1   7   0 13.4253 1.22962   2
   1   7   0 13.6519 1.30624   9
  -2  -7   0 262.420 11.3204   6
  -2  -7   0 264.711 11.8307   8
  -2  -7   0 274.320 11.9471   3
  -2  -7   0 263.095 10.9895   2
  -2  -7   0 262.224 11.0681   9
  -2  -7   0 271.509 11.8855   4
   2   7   0 260.828 13.4940   5
   2   7   0 269.337 10.9576   2
   2   7   0 256.001 12.2832   1
   2   7   0 262.025 11.0666   9
   2   7   0 268.972 12.7281   7
  -3  -7   0 1.27832 0.97209   4
  -3  -7   0 0.95243 0.78128   9
  -3  -7   0 0.10062 0.79859   6
  -3  -7   0 1.18936 1.01299   8
  -3  -7   0 0.58293 0.70327   3
  -3  -7   0 1.43868 0.74658   2
   3   7   0 0.24401 1.30140   7
   3   7   0 -0.9068 1.65124   5
   3   7   0 0.95220 0.91674   2
   3   7   0 2.61497 1.49864   1
   3   7   0 1.45131 1.04426   9
   3   7   0 1.65983 0.90220   8
  -4  -7   0 0.99378 0.93560   2
  -4  -7   0 0.74067 0.84973   9
  -4  -7   0 -0.0675 1.01203   3
  -4  -7   0 0.10107 0.88207   6
  -4  -7   0 -0.5302 0.69261   4
   4   7   0 1.07344 1.18440   1
   4   7   0 0.59838 0.92459   2
   4   7   0 0.06192 1.83516   5
   4   7   0 -0.3503 0.93757   7
   4   7   0 0.48007 1.21548   9
  -5  -7   0 2.69836 1.40768   2
  -5  -7   0 4.13991 1.40338   6
  -5  -7   0 4.80105 1.30676   4
  -5  -7   0 3.50949 1.68552   9
  -5  -7   0 0.39156 1.06649   3
   5   7   0 0.69346 1.54738   7
   5   7   0 0.90801 1.35450   9
   5   7   0 -1.2344 1.53221   5
   5   7   0 1.54300 1.20226   2
   5   7   0 4.41185 1.56731   1
  -6  -7   0 14.4427 2.80337   2
  -6  -7   0 12.9728 2.57436   6
  -6  -7   0 9.90212 2.53107   9
  -6  -7   0 13.9617 2.07230   4
  -6  -7   0 11.6497 2.26458   3
   6   7   0 8.90016 2.95778   5
   6   7   0 10.2804 2.82890   7
   6   7   0 11.8570 2.50740   2
   6   7   0 12.0581 2.70011   9
   6   7   0 7.25145 1.91263   1
  -7  -7   0 8.33191 2.17060   6
  -7  -7   0 3.07944 1.81824   2
  -7  -7   0 5.39817 1.69377   3
  -7  -7   0 6.63472 2.31494   9
   7   7   0 2.98893 1.70137   9
   7   7   0 2.87129 1.84077   2
   7   7   0 4.66691 2.67752   7
   7   7   0 10.0925 3.06455   5
  -8  -7   0 4.20490 1.96187   2
  -8  -7   0 1.87621 1.58191   3
  -8  -7   0 4.28388 2.27469   9
  -8  -7   0 1.94016 1.44148   6
   8   7   0 6.14456 2.33257   2
   8   7   0 2.90484 2.24167   5
   8   7   0 -0.3506 1.57728   9
   8   7   0 3.06030 1.94639   7
  -9  -7   0 3.23722 1.72627   3
  -9  -7   0 0.07679 1.93151   9
  -9  -7   0 1.70212 2.06709   2
  -9  -7   0 1.89650 1.52595   6
   9   7   0 1.14129 1.42319   5
   9   7   0 2.91276 2.76372   7
   9   7   0 2.20322 2.21890   9
   9   7   0 0.78159 1.82811   2
 -10  -7   0 -0.5200 1.33867   6
 -10  -7   0 0.21139 2.12941   2
 -10  -7   0 -1.2157 1.34490   3
 -10  -7   0 0.62077 2.10373   9
  10   7   0 -0.6067 2.05614   9
  10   7   0 0.89207 1.81727   7
  10   7   0 -0.9469 1.47662   2
  10   7   0 0.60484 2.11546   5
 -11  -7   0 -0.8981 1.89123   6
 -11  -7   0 -0.2253 1.66955   3
 -11  -7   0 -0.6843 2.06548   9
 -11  -7   0 -0.8242 2.24844   2
  11   7   0 3.43106 2.90058   5
  11   7   0 -0.8874 2.35876   7
  11   7   0 -1.5131 2.14772   2
  11   7   0 0.73082 2.45540   9
 -12  -7   0 4.35153 2.52994   3
 -12  -7   0 1.72207 3.01301   2
 -12  -7   0 0.86109 2.68255   6
  12   7   0 1.54754 3.62864   7
  12   7   0 3.50204 3.23951   5
  12   7   0 -0.2138 2.70115   2
  10  -8   0 3.95087 3.10684   1
  10  -8   0 -2.3055 3.07857   8
  10  -8   0 6.46227 3.79920   4
 -10   8   0 3.00097 3.65167   8
 -10   8   0 2.24103 3.67077   1
 -10   8   0 4.35606 4.03593   5
   9  -8   0 3.99721 2.83407   4
   9  -8   0 2.26059 2.96774   8
   9  -8   0 1.54792 2.53840   1
  -9   8   0 1.08749 3.09610   5
  -9   8   0 0.46942 2.74564   1
  -9   8   0 2.57503 2.88953   8
   8  -8   0 -0.3349 1.86163   1
   8  -8   0 2.40902 2.53333   8
   8  -8   0 1.71646 2.41186   4
  -8   8   0 -0.9899 2.00215   8
  -8   8   0 -2.6342 2.25801   5
  -8   8   0 -0.2504 2.05102   1
   7  -8   0 2.67874 2.37765   4
   7  -8   0 1.54087 2.02745   1
   7  -8   0 3.23153 2.66109   8
  -7   8   0 -0.1608 2.36034   1
  -7   8   0 7.90534 3.04140   8
  -7   8   0 7.42649 2.85285   5
   6  -8   0 3.36905 1.89355   3
   6  -8   0 2.65812 2.11811   4
   6  -8   0 2.40341 1.61659   1
   6  -8   0 7.36958 2.70499   8
  -6   8   0 1.40950 1.93268   5
  -6   8   0 7.07410 2.37387   1
   5  -8   0 7.61580 2.37940   1
   5  -8   0 6.83852 2.17659   3
   5  -8   0 5.07109 2.19301   4
   5  -8   0 0.89830 1.60550   8
  -5   8   0 4.26995 2.56116   5
  -5   8   0 3.72816 1.85889   1
   4  -8   0 1.92169 1.96171   8
   4  -8   0 1.45730 1.30709   3
   4  -8   0 4.64851 1.87030   4
   4  -8   0 3.89391 1.92230   1
  -4   8   0 2.21568 2.32823   7
  -4   8   0 2.21313 2.27020   5
  -4   8   0 1.51907 1.77045   1
   3  -8   0 7.92627 2.19557   4
   3  -8   0 8.34855 2.03691   3
   3  -8   0 6.98685 2.22009   8
  -3   8   0 3.71556 1.84504   1
  -3   8   0 9.18723 2.78251   7
  -3   8   0 7.99080 2.77080   5
   2  -8   0 23.1539 3.48512   4
   2  -8   0 15.9625 3.12171   8
   2  -8   0 16.4319 2.63368   3
  -2   8   0 19.5312 3.50597   1
  -2   8   0 19.0735 3.44131   7
  -2   8   0 25.4136 4.26878   5
   1  -8   0 60.1663 4.59358   4
   1  -8   0 52.4869 4.13061   3
   1  -8   0 63.6999 5.93241   8
  -1   8   0 57.9405 4.59772   7
  -1   8   0 65.0009 6.57754   5
  -1   8   0 57.9542 5.72828   1
   0  -8   0 33.3917 3.62925   3
   0  -8   0 28.1275 3.83087   8
   0  -8   0 30.0045 2.83518   6
   0  -8   0 35.2926 4.00025   4
   0   8   0 33.4691 4.91157   5
   0   8   0 35.1392 4.37894   7
   0   8   0 33.5366 4.20107   1
  -1  -8   0 30.6027 2.93973   6
  -1  -8   0 31.9437 3.47251   3
  -1  -8   0 32.9399 3.74798   4
  -1  -8   0 32.5537 3.85572   8
   1   8   0 28.2507 4.02173   7
   1   8   0 35.1124 4.24388   1
   1   8   0 29.4929 4.82230   5
  -2  -8   0 29.4709 3.50085   3
  -2  -8   0 30.4358 3.51793   8
  -2  -8   0 38.5439 3.36997   6
  -2  -8   0 38.0747 3.87358   4
   2   8   0 30.8304 3.52729   8
   2   8   0 20.7623 3.96461   5
   2   8   0 41.4978 4.86165   7
   2   8   0 27.3630 3.76685   1
  -3  -8   0 81.1049 5.01305   8
  -3  -8   0 76.8130 6.26953   9
  -3  -8   0 74.4744 4.91362   4
  -3  -8   0 72.7198 4.62947   6
  -3  -8   0 80.3608 5.10976   3
   3   8   0 74.8608 4.50849   2
   3   8   0 77.6265 4.69562   9
   3   8   0 79.8945 4.86914   8
   3   8   0 97.3242 8.81996   5
   3   8   0 75.8636 5.59892   1
   3   8   0 74.1644 5.89789   7
  -4  -8   0 -0.5219 0.81262   6
  -4  -8   0 0.22514 0.98706   9
  -4  -8   0 -0.3460 0.72819   3
  -4  -8   0 -0.6744 0.79819   4
  -4  -8   0 0.25134 0.98202   2
   4   8   0 -0.6568 1.43519   7
   4   8   0 -0.5786 1.37529   1
   4   8   0 0.68048 1.32543   9
   4   8   0 -0.3861 0.94548   2
   4   8   0 1.81936 2.12050   5
  -5  -8   0 45.5971 4.03674   4
  -5  -8   0 39.2950 4.36814   9
  -5  -8   0 30.0420 3.81902   3
  -5  -8   0 28.6098 3.60212   2
  -5  -8   0 33.3262 3.81850   6
   5   8   0 37.2499 4.08573   2
   5   8   0 33.5471 5.48044   5
   5   8   0 38.5970 4.35266   9
   5   8   0 43.8927 4.59738   1
   5   8   0 40.2313 5.42702   7
  -6  -8   0 8.31489 2.33291   2
  -6  -8   0 8.53362 2.13718   6
  -6  -8   0 11.3168 2.15476   4
  -6  -8   0 6.87086 2.13639   9
  -6  -8   0 8.06082 2.21645   3
   6   8   0 4.11651 2.14980   7
   6   8   0 8.52631 2.21931   2
   6   8   0 7.77501 2.40035   9
   6   8   0 6.26015 2.48587   5
  -7  -8   0 3.83802 1.84761   6
  -7  -8   0 4.10073 1.87913   3
  -7  -8   0 2.33294 1.75100   9
  -7  -8   0 3.85644 1.89761   2
   7   8   0 -0.0488 1.61837   9
   7   8   0 5.56611 2.74272   7
   7   8   0 5.14922 2.49861   5
   7   8   0 5.98171 2.24466   2
  -8  -8   0 -0.2879 1.58940   9
  -8  -8   0 3.17696 1.90694   2
  -8  -8   0 -0.0767 1.34468   3
  -8  -8   0 2.88572 1.53772   6
   8   8   0 1.95558 1.97823   2
   8   8   0 2.15849 2.26834   7
   8   8   0 7.46345 2.99063   5
   8   8   0 3.13941 2.13087   9
  -9  -8   0 -2.3292 1.41022   6
  -9  -8   0 0.64104 1.76098   2
  -9  -8   0 2.17034 2.08632   9
  -9  -8   0 0.00337 1.39691   3
   9   8   0 0.70023 2.35803   5
   9   8   0 -2.4314 1.54753   2
   9   8   0 2.01144 2.18769   9
   9   8   0 0.35078 1.54456   7
 -10  -8   0 1.96062 2.25106   2
 -10  -8   0 -0.3507 1.53289   3
 -10  -8   0 1.50495 2.09136   6
 -10  -8   0 1.38464 2.34342   9
  10   8   0 -0.2829 2.03448   5
  10   8   0 0.27021 2.40875   9
  10   8   0 1.62025 2.51378   7
  10   8   0 -2.8288 1.77633   2
 -11  -8   0 -0.2509 1.66222   6
 -11  -8   0 -0.4799 1.84789   3
 -11  -8   0 -0.8371 1.95057   2
 -11  -8   0 0.68571 2.73365   9
  11   8   0 4.19972 3.07001   2
  11   8   0 2.77880 2.88849   5
  11   8   0 2.30355 3.19551   7
  11   8   0 -1.0297 2.49497   9
   9  -9   0 2.99362 2.88323   4
   9  -9   0 1.81573 3.45979   8
   9  -9   0 1.30043 2.17760   1
  -9   9   0 0.58505 2.94179   1
  -9   9   0 0.58610 3.26601   8
  -9   9   0 -0.4711 3.40664   5
   8  -9   0 -0.1522 2.61843   8
   8  -9   0 2.68538 2.83235   4
   8  -9   0 1.24938 2.49370   1
  -8   9   0 -3.0296 3.07307   5
  -8   9   0 0.18672 2.93981   8
  -8   9   0 -1.1234 2.25021   1
   7  -9   0 9.18389 3.17125   1
   7  -9   0 3.32034 2.67298   4
   7  -9   0 3.95978 3.00331   8
  -7   9   0 2.80744 2.97664   8
  -7   9   0 4.56761 3.27139   5
  -7   9   0 1.68090 1.79375   1
   6  -9   0 1.30627 2.02095   8
   6  -9   0 0.51452 1.54478   4
   6  -9   0 -1.3555 1.66762   3
   6  -9   0 -1.0611 1.78190   1
  -6   9   0 0.41133 2.10596   1
  -6   9   0 -1.8092 2.11632   8
  -6   9   0 -1.8336 1.46565   5
   5  -9   0 2.34911 2.34366   8
   5  -9   0 0.59627 1.52300   3
   5  -9   0 0.97868 1.93508   4
  -5   9   0 2.12666 2.69955   5
  -5   9   0 2.99289 2.35627   1
   4  -9   0 1.45207 1.82904   8
   4  -9   0 -0.2831 1.39995   4
   4  -9   0 -0.1734 1.26347   3
  -4   9   0 -1.1145 2.21310   5
  -4   9   0 -0.3905 1.69737   1
   3  -9   0 2.58589 1.84475   4
   3  -9   0 1.23920 1.89782   8
   3  -9   0 -0.4867 1.14132   3
  -3   9   0 -2.0162 1.52237   1
  -3   9   0 -1.3876 2.02579   5
   2  -9   0 1.54367 1.90617   8
   2  -9   0 1.24828 1.42181   3
   2  -9   0 7.69204 2.38969   4
  -2   9   0 4.28358 2.17082   7
  -2   9   0 2.19372 1.82737   1
  -2   9   0 4.74444 2.63189   5
   1  -9   0 31.0813 3.92899   3
   1  -9   0 39.6705 4.93463   8
   1  -9   0 37.4884 4.66121   4
  -1   9   0 49.4230 5.60117   1
  -1   9   0 40.3756 4.73801   7
  -1   9   0 49.9327 6.16653   5
   0  -9   0 0.27548 0.68584   3
   0  -9   0 -0.4135 1.32540   8
   0  -9   0 0.57167 0.93068   4
   0   9   0 0.32103 1.50543   5
   0   9   0 0.14517 1.40448   7
   0   9   0 -0.9006 1.42535   1
  -1  -9   0 17.4036 2.42921   6
  -1  -9   0 19.4345 3.25657   8
  -1  -9   0 20.7818 3.06149   3
  -1  -9   0 20.0197 3.24325   4
   1   9   0 24.8092 4.73514   5
   1   9   0 27.1120 4.00241   7
   1   9   0 26.7232 3.96222   8
   1   9   0 23.2174 3.76361   1
  -2  -9   0 7.58293 2.13166   8
  -2  -9   0 2.63352 1.42861   4
  -2  -9   0 5.51827 1.87295   3
  -2  -9   0 7.83299 1.73828   6
   2   9   0 8.74881 2.05183   8
   2   9   0 2.87289 2.73403   5
   2   9   0 2.29178 1.68544   1
   2   9   0 4.28031 2.35139   7
  -3  -9   0 75.8561 5.00124   6
  -3  -9   0 90.8730 5.73847   4
  -3  -9   0 71.0199 5.30309   3
   3   9   0 92.8633 6.75897   7
   3   9   0 94.9785 6.50121   1
   3   9   0 93.8682 9.22606   5
  -4  -9   0 -0.3285 0.74522   3
  -4  -9   0 1.59717 1.20891   4
  -4  -9   0 2.60506 1.40584   6
   4   9   0 0.09460 1.89685   1
   4   9   0 3.19268 1.93184   7
   4   9   0 -3.1443 1.75475   5
  -5  -9   0 0.80266 1.14261   4
  -5  -9   0 -0.0059 1.07240   3
  -5  -9   0 -1.3320 0.97853   6
   5   9   0 2.44245 1.72007   7
   5   9   0 -0.6047 1.91806   5
   5   9   0 1.06053 1.80765   1
  -6  -9   0 8.50428 2.14996   3
  -6  -9   0 7.02676 2.35859   4
  -6  -9   0 5.21693 3.16727   9
  -6  -9   0 7.55975 2.32837   6
   6   9   0 3.64271 2.67867   5
   6   9   0 5.07400 2.29827   9
   6   9   0 8.52451 2.37996   2
   6   9   0 6.67003 2.99241   7
  -7  -9   0 3.61249 1.99701   9
  -7  -9   0 4.39599 1.95034   6
  -7  -9   0 5.12904 1.90703   3
  -7  -9   0 3.11414 2.02115   2
   7   9   0 11.0582 3.04711   2
   7   9   0 2.38630 2.09324   7
   7   9   0 3.45105 2.25502   9
   7   9   0 3.60054 2.59972   5
  -8  -9   0 2.89970 2.01198   2
  -8  -9   0 2.88512 2.14679   9
  -8  -9   0 -0.2396 1.59195   3
  -8  -9   0 2.04062 1.76991   6
   8   9   0 2.87066 2.21939   2
   8   9   0 2.07019 2.20936   7
   8   9   0 0.87435 2.23042   9
   8   9   0 2.33130 2.57719   5
  -9  -9   0 0.34014 2.12799   2
  -9  -9   0 0.50147 2.14768   9
  -9  -9   0 -0.6709 1.54606   6
  -9  -9   0 -2.1342 1.26059   3
   9   9   0 -1.7085 2.04058   9
   9   9   0 0.37220 2.23079   2
   9   9   0 1.35360 2.26871   5
   9   9   0 2.47744 2.37649   7
 -10  -9   0 2.24246 2.67786   2
 -10  -9   0 1.81163 1.85658   6
 -10  -9   0 8.00669 3.46765   9
 -10  -9   0 6.37639 2.73557   3
  10   9   0 5.63010 3.11127   2
  10   9   0 0.98063 2.27638   5
  10   9   0 6.74531 3.18105   9
  10   9   0 4.45976 3.02067   7
  11   9   0 2.28369 3.96491   7
  11   9   0 1.26592 3.00359   5
   8 -10   0 -0.8092 2.88174   8
   8 -10   0 -0.0408 2.84771   4
  -8  10   0 -0.8259 2.96522   1
  -8  10   0 -3.2074 3.32454   5
  -8  10   0 -1.3094 3.38594   8
   7 -10   0 -0.4200 2.30143   4
   7 -10   0 -2.0412 2.55277   8
  -7  10   0 -0.1979 2.59869   8
  -7  10   0 0.71688 2.56882   1
  -7  10   0 -2.6985 2.85979   5
   6 -10   0 0.31324 2.44675   8
   6 -10   0 0.75705 2.23372   4
  -6  10   0 1.93431 2.51490   8
  -6  10   0 0.14996 2.79031   5
  -6  10   0 1.95489 2.03788   1
   5 -10   0 0.04060 1.92331   4
   5 -10   0 0.23713 1.74321   3
   5 -10   0 -1.3516 1.33971   8
  -5  10   0 -0.8639 2.35666   5
  -5  10   0 -0.3529 2.01043   8
  -5  10   0 -1.3754 1.24311   1
   4 -10   0 1.29105 1.90649   8
   4 -10   0 0.81375 1.47999   3
   4 -10   0 2.47287 2.14117   4
  -4  10   0 -0.7567 2.27181   5
  -4  10   0 2.18800 2.19096   1
  -4  10   0 1.47823 1.89658   8
   3 -10   0 0.88401 1.42394   3
   3 -10   0 0.19576 1.76871   4
   3 -10   0 -0.6561 1.69882   8
  -3  10   0 1.25810 2.03713   1
  -3  10   0 -2.1826 2.04657   5
   2 -10   0 4.26102 2.15461   8
   2 -10   0 3.36920 1.67718   4
   2 -10   0 4.47276 1.85034   3
  -2  10   0 3.64765 2.49480   1
  -2  10   0 6.14651 2.78815   5
   1 -10   0 1.43026 1.65445   8
   1 -10   0 1.53884 1.56793   3
   1 -10   0 0.08248 1.37990   4
  -1  10   0 1.36418 2.55972   5
  -1  10   0 3.48750 1.96485   1
   0 -10   0 0.01273 1.37782   8
   0 -10   0 3.96442 1.76695   3
   0 -10   0 1.81953 1.52663   4
   0  10   0 1.20010 1.95871   1
   0  10   0 0.38143 1.99184   7
   0  10   0 -1.0990 2.03348   5
   0  10   0 3.09171 2.06245   8
  -1 -10   0 0.47346 1.15685   3
  -1 -10   0 1.97978 1.65321   4
  -1 -10   0 0.29383 1.50141   8
   1  10   0 0.29173 2.05648   7
   1  10   0 -1.1758 2.14690   5
   1  10   0 -0.0776 1.78252   1
   1  10   0 2.27459 1.80546   8
  -2 -10   0 -0.3083 1.77425   8
  -2 -10   0 -1.2621 0.82454   3
  -2 -10   0 1.18686 1.38478   4
   2  10   0 2.13445 2.38302   5
   2  10   0 -0.1911 1.85479   1
   2  10   0 0.28565 1.81172   7
   2  10   0 -0.5912 1.44214   8
  -3 -10   0 3.14587 1.74629   4
  -3 -10   0 3.23318 1.67480   6
  -3 -10   0 2.97773 1.73845   3
   3  10   0 4.63851 2.38966   7
   3  10   0 4.91399 2.62701   5
   3  10   0 3.64021 2.45647   1
  -4 -10   0 13.7746 2.70764   6
  -4 -10   0 12.7388 2.78288   3
  -4 -10   0 16.8800 3.07531   4
   4  10   0 13.7909 3.23151   1
   4  10   0 11.0350 3.93527   5
   4  10   0 17.0804 3.79730   7
  -5 -10   0 1.24913 1.57670   4
  -5 -10   0 0.88567 1.49224   6
  -5 -10   0 2.18879 1.65142   3
   5  10   0 2.35527 2.32207   5
   5  10   0 3.76844 2.56969   7
  -6 -10   0 1.17990 1.31198   3
  -6 -10   0 0.75023 1.42087   6
   6  10   0 0.22660 2.23528   5
   6  10   0 -0.6330 1.98838   7
  -7 -10   0 0.33998 1.28389   6
  -7 -10   0 -0.9849 0.88645   3
   7  10   0 4.02197 2.36913   5
   7  10   0 2.16371 2.62638   7
  -8 -10   0 0.04450 1.73188   6
  -8 -10   0 0.44186 1.62052   3
   8  10   0 3.68682 2.88842   5
   8  10   0 -0.6496 2.56643   7
  -9 -10   0 3.21198 2.16567   3
  -9 -10   0 0.54052 1.94506   6
   9  10   0 2.65266 3.21947   7
   9  10   0 1.30908 2.63588   5
 -10 -10   0 8.01592 3.10122   3
 -10 -10   0 5.82785 2.67205   6
  10  10   0 6.27720 3.93625   5
  10  10   0 -0.9926 3.56249   7
   7 -11   0 -2.2146 2.53485   4
   7 -11   0 -1.6194 3.32574   8
  -7  11   0 -7.1104 3.87943   5
  -7  11   0 0.97976 3.59065   1
  -7  11   0 -4.5768 3.18597   8
   6 -11   0 0.39342 2.03853   4
   6 -11   0 -1.6636 2.41083   8
  -6  11   0 -1.4947 2.61518   8
  -6  11   0 1.84064 2.98000   1
  -6  11   0 0.82577 3.77881   5
   5 -11   0 -2.1715 1.78008   3
   5 -11   0 0.01444 2.35035   4
   5 -11   0 -1.6975 2.15988   8
  -5  11   0 3.31853 2.83915   1
  -5  11   0 2.65821 3.10171   5
  -5  11   0 2.55131 2.92352   8
   4 -11   0 -2.0847 1.63391   8
   4 -11   0 1.46025 1.94317   3
   4 -11   0 2.18327 2.38385   4
  -4  11   0 3.02745 2.54846   1
  -4  11   0 -1.6622 2.45212   8
  -4  11   0 -4.2749 2.13643   5
   3 -11   0 -0.4532 1.66211   8
   3 -11   0 -0.5011 1.26982   4
   3 -11   0 -0.7059 1.51705   3
  -3  11   0 -0.4919 1.56742   8
  -3  11   0 0.15280 2.12975   1
  -3  11   0 -1.1222 2.37824   5
   2 -11   0 1.92003 2.09009   8
   2 -11   0 2.22451 1.56016   3
   2 -11   0 -1.3307 1.68529   4
  -2  11   0 3.09218 2.27286   8
  -2  11   0 0.13871 2.29870   5
  -2  11   0 -0.8973 2.19228   1
   1 -11   0 1.57763 1.94577   8
   1 -11   0 1.23867 1.86983   4
   1 -11   0 0.78154 1.49339   3
  -1  11   0 -1.9812 2.03134   1
  -1  11   0 -1.7491 1.62061   8
  -1  11   0 1.71604 2.66560   5
   0 -11   0 2.79089 2.14068   8
   0 -11   0 2.73250 1.84134   3
   0 -11   0 -0.1343 1.45969   4
   0  11   0 -3.5428 1.95179   5
   0  11   0 2.00723 2.46144   1
   0  11   0 2.88149 2.19295   8
  -1 -11   0 -0.2485 2.04203   8
  -1 -11   0 2.82807 1.72098   4
  -1 -11   0 0.72499 1.41426   3
   1  11   0 0.99993 1.75665   8
   1  11   0 -0.6672 1.68273   5
   1  11   0 -1.1767 1.91708   1
  -2 -11   0 1.49230 1.48208   4
  -2 -11   0 -0.3714 0.99383   3
   2  11   0 4.59159 2.65648   1
   2  11   0 1.75005 3.73364   7
   2  11   0 0.15554 2.52479   5
  -3 -11   0 14.3394 3.05648   4
  -3 -11   0 3.88659 1.62434   3
   3  11   0 2.88422 3.19499   5
   3  11   0 6.57010 2.91034   7
   3  11   0 1.19232 2.00104   1
  -4 -11   0 1.09314 1.77034   3
  -4 -11   0 -0.3990 1.54207   4
   4  11   0 4.09329 2.71121   1
   4  11   0 0.02386 2.30236   7
   4  11   0 3.29605 2.51410   5
  -5 -11   0 3.15484 1.88025   6
  -5 -11   0 10.4500 2.73232   3
  -5 -11   0 13.0919 2.87116   4
   5  11   0 14.9193 4.25089   5
   5  11   0 6.07394 3.07685   7
  -6 -11   0 -0.1757 0.96262   3
  -6 -11   0 0.09872 1.55109   6
   6  11   0 2.16760 2.52821   5
   6  11   0 -0.4211 2.34630   7
  -7 -11   0 1.70691 1.89917   6
  -7 -11   0 -2.9701 1.12729   3
   7  11   0 4.24473 3.07191   7
   7  11   0 0.24193 2.70697   5
  -8 -11   0 8.78996 3.00395   6
  -8 -11   0 11.2449 3.26820   3
   8  11   0 11.6555 4.23966   5
   8  11   0 20.2956 5.16366   7
  -9 -11   0 8.12092 2.98235   6
  -9 -11   0 12.7860 3.44041   3
   9  11   0 20.1875 5.66539   7
   9  11   0 9.88620 3.91659   5
   5 -12   0 -0.6466 2.71468   4
   5 -12   0 -0.2552 3.26222   8
  -5  12   0 -4.1678 3.26313   5
  -5  12   0 -0.3209 3.44019   8
  -5  12   0 -3.3413 2.33579   1
   4 -12   0 1.89049 2.25254   3
   4 -12   0 -2.8084 1.38345   4
   4 -12   0 3.25194 2.96559   8
  -4  12   0 2.88824 2.66916   8
  -4  12   0 -1.0891 3.61444   5
  -4  12   0 -0.7620 1.91183   1
   3 -12   0 0.00555 2.44912   8
   3 -12   0 -0.2808 1.89792   4
   3 -12   0 2.95177 2.32708   3
  -3  12   0 -1.1709 2.41837   8
  -3  12   0 -1.4614 2.48603   1
  -3  12   0 -0.0941 2.85128   5
   2 -12   0 -1.8591 2.09594   8
   2 -12   0 0.05487 2.06575   4
   2 -12   0 2.35648 1.93932   3
  -2  12   0 0.54750 2.38225   8
  -2  12   0 -1.4224 2.33230   1
  -2  12   0 -1.1528 2.90165   5
   1 -12   0 -1.2031 1.88170   4
   1 -12   0 0.21286 2.10662   8
   1 -12   0 0.33065 1.76895   3
  -1  12   0 0.12167 2.31139   8
  -1  12   0 1.01045 2.74125   5
  -1  12   0 1.34698 2.79225   1
   0 -12   0 3.10815 2.11418   4
   0 -12   0 0.84846 2.41077   8
   0 -12   0 2.23174 1.56058   3
   0  12   0 -3.0105 2.05751   5
   0  12   0 1.25097 1.84060   1
   0  12   0 -1.2223 1.92438   8
  -1 -12   0 2.06942 1.78573   4
  -1 -12   0 -0.2606 1.74089   3
   1  12   0 -5.1702 2.13484   5
   1  12   0 -2.3657 2.10392   1
  -2 -12   0 3.19083 2.21542   4
  -2 -12   0 -1.0148 1.22325   3
   2  12   0 4.81907 3.17138   1
   2  12   0 1.01710 2.70167   5
  -3 -12   0 2.11375 1.97958   3
  -3 -12   0 3.55060 2.10907   4
   3  12   0 4.09060 2.97731   5
   3  12   0 1.56849 2.49035   1
  -4 -12   0 -1.9033 1.78709   4
  -4 -12   0 0.15278 1.86952   3
   4  12   0 -0.9435 2.84396   5
  -5 -12   0 -0.6849 1.32293   3
   5  12   0 8.05853 4.28049   7
   5  12   0 6.37239 3.41045   5
  -6 -12   0 3.88239 2.47965   3
   6  12   0 3.81526 3.81000   7
   6  12   0 0.94061 2.18240   5
  -7 -12   0 5.50508 2.71927   3
   7  12   0 3.68422 3.54024   7
   7  12   0 12.1742 4.35655   5
   3 -13   0 0.31997 3.12877   8
   3 -13   0 -1.8351 1.97848   3
   3 -13   0 1.90516 3.21502   4
  -3  13   0 1.10327 3.06986   1
  -3  13   0 -0.9783 3.64118   5
  -3  13   0 0.14920 2.90580   8
   2 -13   0 -0.5380 2.50390   4
   2 -13   0 -0.8310 1.99474   3
   2 -13   0 -0.5604 2.99820   8
  -2  13   0 3.24529 2.95813   8
  -2  13   0 0.75098 3.14684   1
  -2  13   0 2.52599 3.78074   5
   1 -13   0 1.12455 1.84700   3
   1 -13   0 1.01690 2.64200   8
   1 -13   0 -0.6515 2.58793   4
  -1  13   0 0.75266 3.12023   8
  -1  13   0 -0.6381 3.80136   5
  -1  13   0 -0.8636 2.73752   1
   0 -13   0 3.72175 2.79060   4
   0 -13   0 0.14394 2.86470   8
   0 -13   0 -0.7572 1.72449   3
   0  13   0 4.21960 3.18206   1
   0  13   0 1.24277 2.77004   5
  -1 -13   0 -1.1600 1.51013   4
  -1 -13   0 2.93284 1.91512   3
   1  13   0 -1.2819 2.88037   5
   1  13   0 -0.1276 2.67129   1
  -2 -13   0 0.12959 1.43700   3
  -2 -13   0 -0.6836 1.49062   4
   2  13   0 -4.7130 2.25216   1
   2  13   0 1.95732 3.20807   5
  -3 -13   0 -0.1618 2.34673   4
  -3 -13   0 0.00466 2.10285   3
   3  13   0 0.50342 3.19487   5
  -4 -13   0 2.21321 2.60979   4
  -4 -13   0 1.12448 2.29252   3
   4  13   0 5.79032 4.12566   5
  -5 -13   0 2.76651 2.33139   3
   5  13   0 7.09372 3.92598   5
  -1 -14   0 -2.2403 1.88457   3
   1  14   0 -3.2939 2.97167   1
  -2 -14   0 0.85319 1.97785   3
   2  14   0 2.65458 3.91409   1
   4  13  -1 5.44785 4.31480   5
  -4 -13   1 1.17189 1.87672   3
   3  13  -1 -3.1951 3.06891   5
   3  13  -1 -3.3108 3.02803   1
  -3 -13   1 1.57824 2.70675   4
  -3 -13   1 2.95115 1.91629   3
   2  13  -1 -0.0456 3.62432   5
   2  13  -1 2.34879 3.11551   1
  -2 -13   1 0.44241 2.70757   4
  -2 -13   1 0.76616 2.19508   3
   1  13  -1 1.32377 3.70655   5
   1  13  -1 -2.4853 2.57009   1
  -1 -13   1 -0.5912 2.53516   4
  -1 -13   1 2.46462 2.28505   3
   0  13  -1 0.26966 2.95532   5
   0  13  -1 11.6831 4.32782   1
   0 -13   1 7.23027 3.23490   4
   0 -13   1 5.76214 2.68014   3
  -1  13  -1 -2.8861 2.57473   1
  -1  13  -1 3.64739 3.36062   8
  -1  13  -1 7.63068 4.67662   5
   1 -13   1 -0.8955 3.05777   8
   1 -13   1 8.87432 3.04649   3
   1 -13   1 4.17639 3.37864   4
  -2  13  -1 -3.0907 2.47669   1
  -2  13  -1 -0.8642 3.00206   8
  -2  13  -1 -1.3481 3.90366   5
   2 -13   1 2.03083 3.21910   8
   2 -13   1 -1.5031 2.09256   3
   2 -13   1 -0.0721 2.76629   4
  -7 -12   1 -1.5208 3.10390   6
   6  12  -1 4.79098 2.83700   5
  -6 -12   1 -3.1325 1.20708   3
   5  12  -1 4.28491 3.48178   5
  -5 -12   1 -0.5428 1.68979   3
   4  12  -1 7.66023 3.47880   5
  -4 -12   1 4.64863 2.21117   3
   3  12  -1 3.75106 3.00884   1
   3  12  -1 3.47750 3.44730   5
  -3 -12   1 6.45829 2.59196   4
  -3 -12   1 1.91298 1.55000   3
   2  12  -1 3.49134 2.93291   1
   2  12  -1 3.69269 3.25699   5
  -2 -12   1 3.55051 2.50934   4
  -2 -12   1 1.20956 1.94305   3
   1  12  -1 -0.6918 1.92933   5
   1  12  -1 -1.5056 2.57810   1
  -1 -12   1 -2.2403 1.80910   4
  -1 -12   1 1.33174 1.87825   3
   0  12  -1 3.54683 3.05632   5
   0  12  -1 0.76402 2.51774   8
   0  12  -1 -0.6146 2.73911   1
   0 -12   1 0.20308 1.34282   3
   0 -12   1 1.86316 2.95969   8
   0 -12   1 1.39221 1.73377   4
  -1  12  -1 1.07783 2.39607   8
  -1  12  -1 -0.0978 2.27407   1
  -1  12  -1 1.77713 3.36842   5
   1 -12   1 1.65706 1.94439   3
   1 -12   1 0.40658 2.12825   4
   1 -12   1 2.27506 2.59265   8
  -2  12  -1 1.35134 2.09701   1
  -2  12  -1 0.13391 2.38594   8
  -2  12  -1 0.45185 2.97108   5
   2 -12   1 0.90781 1.74441   4
   2 -12   1 -1.6234 1.50593   3
   2 -12   1 1.91433 2.54685   8
  -3  12  -1 0.35040 3.45954   5
  -3  12  -1 3.36267 3.07597   8
  -3  12  -1 -1.0545 2.72315   1
   3 -12   1 1.15724 2.09715   3
   3 -12   1 -0.7376 1.37152   4
   3 -12   1 2.66778 2.99485   8
  -4  12  -1 -2.1974 2.80581   1
  -4  12  -1 -6.3823 3.01210   5
  -4  12  -1 3.34855 3.49411   8
   4 -12   1 2.20158 3.43578   8
   4 -12   1 1.99831 2.60572   3
   4 -12   1 -2.5876 2.04213   4
  -5  12  -1 0.98851 3.53588   8
  -5  12  -1 1.12513 4.11924   5
  -5  12  -1 0.82415 3.31625   1
   5 -12   1 0.00908 2.45456   4
   5 -12   1 -0.1379 3.22015   8
   5 -12   1 6.16069 3.43906   3
   8  11  -1 4.90573 4.04849   5
   8  11  -1 5.33463 4.11993   7
  -8 -11   1 7.64788 3.11005   6
  -8 -11   1 -0.8019 2.05783   3
   7  11  -1 7.86229 3.80370   7
   7  11  -1 12.7469 4.22631   5
  -7 -11   1 4.22360 2.29851   6
  -7 -11   1 6.18036 2.57543   3
   6  11  -1 0.20972 2.60186   5
   6  11  -1 -0.4373 2.77392   7
  -6 -11   1 -1.4505 1.45803   6
  -6 -11   1 1.82811 1.92878   3
   5  11  -1 4.26858 3.07787   5
   5  11  -1 4.23544 3.17340   7
  -5 -11   1 2.50251 1.91106   6
  -5 -11   1 0.83466 1.31155   3
   4  11  -1 13.2757 3.85115   1
   4  11  -1 13.2963 4.45680   5
  -4 -11   1 5.57522 2.36136   3
  -4 -11   1 15.6134 3.39756   4
   3  11  -1 22.6824 5.28666   5
   3  11  -1 18.5141 4.15507   1
  -3 -11   1 23.1723 3.89660   4
  -3 -11   1 24.1894 3.84815   3
   2  11  -1 17.0056 3.92462   1
   2  11  -1 17.4943 4.58046   5
  -2 -11   1 19.1071 3.60949   4
  -2 -11   1 22.1766 3.73459   3
   1  11  -1 -1.0939 2.26934   5
   1  11  -1 2.22950 2.28156   1
   1  11  -1 -3.2328 2.78447   8
  -1 -11   1 -0.0452 1.11103   3
  -1 -11   1 2.13766 1.85045   4
  -1 -11   1 3.12098 2.48013   8
   0  11  -1 7.22831 2.82748   8
   0  11  -1 10.3743 3.78190   5
   0  11  -1 9.37243 3.18022   1
   0 -11   1 15.4319 3.34624   4
   0 -11   1 9.50685 2.76758   3
   0 -11   1 11.1230 3.14692   8
  -1  11  -1 14.5575 4.51131   5
  -1  11  -1 11.9072 3.61730   8
  -1  11  -1 10.4468 3.52790   1
   1 -11   1 7.38622 2.41562   3
   1 -11   1 9.10722 3.12855   8
   1 -11   1 12.8116 3.56330   4
  -2  11  -1 1.83287 2.42808   1
  -2  11  -1 2.14998 2.77375   5
  -2  11  -1 -0.0649 2.30027   8
   2 -11   1 -0.2671 1.98946   8
   2 -11   1 1.71549 1.33898   3
   2 -11   1 1.77244 1.96780   4
  -3  11  -1 2.23138 3.16134   5
  -3  11  -1 2.65613 2.53529   1
  -3  11  -1 4.89352 3.20888   8
   3 -11   1 -1.1077 2.07855   8
   3 -11   1 0.62745 1.73282   3
   3 -11   1 0.57562 2.05786   4
  -4  11  -1 5.06839 3.48783   8
  -4  11  -1 1.22286 2.79052   1
  -4  11  -1 1.54451 3.16278   5
   4 -11   1 1.21204 1.93579   3
   4 -11   1 4.36932 2.70460   4
   4 -11   1 7.68098 3.44923   8
  -5  11  -1 1.02012 2.24990   1
  -5  11  -1 -1.7608 3.05892   5
  -5  11  -1 5.30918 3.51697   8
   5 -11   1 0.89593 1.92291   4
   5 -11   1 -2.2303 2.52670   8
   5 -11   1 3.05672 2.30318   3
  -6  11  -1 2.16042 3.54803   5
  -6  11  -1 0.39687 3.31357   8
  -6  11  -1 4.04837 3.38270   1
   6 -11   1 5.79208 3.26372   4
   6 -11   1 1.14473 2.48157   3
   6 -11   1 4.70958 3.36686   8
   9  10  -1 9.49957 4.57175   7
   9  10  -1 19.7865 5.35122   5
  -9 -10   1 22.1220 4.08494   3
  -9 -10   1 17.2472 3.72030   6
   8  10  -1 0.00449 2.70150   5
   8  10  -1 3.37179 3.31982   7
  -8 -10   1 3.44581 2.21343   6
  -8 -10   1 -0.3428 1.81086   3
   7  10  -1 0.24611 2.42773   7
   7  10  -1 1.64017 2.75094   5
  -7 -10   1 -1.6247 0.92771   3
  -7 -10   1 1.30748 1.95367   6
   6  10  -1 3.41612 2.70001   7
   6  10  -1 0.37729 2.38375   5
  -6 -10   1 -1.3122 0.90370   3
  -6 -10   1 -1.8238 1.43767   6
   5  10  -1 15.9152 3.98919   7
   5  10  -1 20.8035 3.93772   1
   5  10  -1 16.5112 4.49454   5
  -5 -10   1 16.2807 3.29209   3
  -5 -10   1 19.5051 3.24265   6
   4  10  -1 92.7687 8.54281   1
   4  10  -1 82.5690 9.60590   5
   4  10  -1 98.2435 9.27748   7
  -4 -10   1 101.787 6.89964   3
  -4 -10   1 96.2693 6.69750   4
  -4 -10   1 95.4779 6.29544   6
   3  10  -1 -1.9367 1.73864   1
   3  10  -1 5.28864 2.97023   5
   3  10  -1 -0.6361 1.81139   7
  -3 -10   1 -2.7631 1.08529   6
  -3 -10   1 0.07797 1.09337   3
  -3 -10   1 -0.3835 1.28026   4
   2  10  -1 0.39771 1.76994   1
   2  10  -1 0.04315 1.82965   5
  -2 -10   1 2.69519 1.36785   4
  -2 -10   1 0.00524 0.99204   3
   1  10  -1 3.78031 2.26104   1
   1  10  -1 3.22180 2.79884   5
   1  10  -1 2.74295 1.83701   8
  -1 -10   1 4.75668 2.30941   8
  -1 -10   1 -0.2943 1.23832   3
  -1 -10   1 1.70421 1.58673   4
   0  10  -1 10.2760 2.82834   8
   0  10  -1 11.2276 3.30005   5
   0  10  -1 15.7677 3.79651   1
   0 -10   1 11.9950 3.09304   8
   0 -10   1 14.3138 3.15893   4
   0 -10   1 15.1070 2.94252   3
  -1  10  -1 4.27254 2.43883   1
  -1  10  -1 5.96436 3.08069   5
  -1  10  -1 5.36622 2.52948   8
   1 -10   1 3.86486 1.64824   3
   1 -10   1 3.85736 2.17868   8
   1 -10   1 4.03707 2.15447   4
  -2  10  -1 4.96731 2.27819   1
  -2  10  -1 1.83382 2.30893   5
  -2  10  -1 -0.4090 1.94228   8
   2 -10   1 2.99352 1.67141   3
   2 -10   1 5.30539 2.21361   4
   2 -10   1 2.78862 1.94864   8
  -3  10  -1 1.99242 2.53427   5
  -3  10  -1 4.53492 2.59962   8
  -3  10  -1 3.93510 2.42180   1
   3 -10   1 7.21909 2.74707   4
   3 -10   1 4.91057 2.78764   8
   3 -10   1 3.06603 1.85518   3
  -4  10  -1 12.9374 3.99710   5
  -4  10  -1 24.8132 4.75651   1
  -4  10  -1 25.9190 5.13999   8
   4 -10   1 14.9976 3.97755   8
   4 -10   1 24.7907 4.58214   4
   4 -10   1 26.3755 4.28847   3
  -5  10  -1 -0.1677 2.63626   8
  -5  10  -1 -4.8769 2.06113   5
  -5  10  -1 0.62775 1.57346   1
   5 -10   1 -2.1776 1.56608   3
   5 -10   1 1.45124 2.20965   8
   5 -10   1 -1.1775 1.88114   4
  -6  10  -1 -1.6867 2.57431   8
  -6  10  -1 -1.0473 2.01708   1
  -6  10  -1 -2.8982 2.57220   5
   6 -10   1 -1.0830 2.57699   8
   6 -10   1 -2.5228 2.14984   4
   6 -10   1 3.07915 2.41020   3
  -7  10  -1 -0.2804 2.47368   1
  -7  10  -1 2.03142 2.97918   8
  -7  10  -1 -1.3499 3.36959   5
   7 -10   1 -3.9027 2.31927   8
   7 -10   1 0.39188 2.92182   4
  -8  10  -1 -0.5324 3.96955   5
  -8  10  -1 0.67393 4.32211   8
  -8  10  -1 -3.8083 3.07624   1
   8 -10   1 0.76078 3.24588   8
   8 -10   1 4.03136 3.37907   4
  10   9  -1 6.10294 4.01437   7
  10   9  -1 5.55351 3.35767   5
  10   9  -1 2.29767 2.96418   9
  10   9  -1 3.00443 2.65572   2
 -10  -9   1 1.60959 2.50155   9
 -10  -9   1 2.87694 2.80269   2
 -10  -9   1 8.93748 3.21249   6
 -10  -9   1 4.47727 2.77908   3
   9   9  -1 1.10667 1.96595   5
   9   9  -1 2.15906 2.81153   7
   9   9  -1 1.71341 2.50726   9
   9   9  -1 1.03571 2.18094   2
  -9  -9   1 2.07914 2.02485   3
  -9  -9   1 1.39383 1.62124   6
  -9  -9   1 -0.2807 1.96245   2
  -9  -9   1 -0.4861 2.23444   9
   8   9  -1 0.43056 1.90880   5
   8   9  -1 2.44636 2.47798   9
   8   9  -1 2.00372 2.04460   2
   8   9  -1 3.15567 2.69839   7
  -8  -9   1 -0.4684 2.04098   9
  -8  -9   1 0.41486 1.64601   3
  -8  -9   1 -1.3310 2.01336   2
  -8  -9   1 -0.2184 1.78988   6
   7   9  -1 0.67439 2.40481   5
   7   9  -1 1.80248 2.11059   7
  -7  -9   1 1.01310 1.66099   6
  -7  -9   1 0.54912 1.49890   3
   6   9  -1 3.61624 2.11914   7
   6   9  -1 2.67161 2.68827   5
  -6  -9   1 3.24199 1.73826   6
  -6  -9   1 -0.5679 1.11243   3
   5   9  -1 -0.3476 1.52521   5
   5   9  -1 1.53747 1.95487   7
   5   9  -1 2.58630 1.87219   1
  -5  -9   1 -0.4592 1.07796   3
  -5  -9   1 -0.4042 1.26755   6
  -5  -9   1 0.40046 1.50456   4
   4   9  -1 2.44663 1.82501   7
   4   9  -1 1.54049 2.54873   5
   4   9  -1 2.45375 1.80277   1
  -4  -9   1 -0.5589 0.81168   3
  -4  -9   1 1.58280 1.39875   4
  -4  -9   1 2.20164 1.41546   6
   3   9  -1 8.70161 2.74440   7
   3   9  -1 8.22954 2.62851   1
   3   9  -1 1.73245 1.86098   5
  -3  -9   1 5.64907 2.01241   3
  -3  -9   1 5.27972 1.68569   6
  -3  -9   1 5.70428 1.92361   4
   2   9  -1 60.8061 6.17482   7
   2   9  -1 49.9530 5.57791   1
   2   9  -1 48.9317 5.10595   8
   2   9  -1 36.5376 5.96141   5
  -2  -9   1 54.7204 5.24536   4
  -2  -9   1 44.7444 4.73269   3
  -2  -9   1 38.4870 4.61812   8
  -2  -9   1 44.5110 4.29673   6
   1   9  -1 2.18921 2.57414   5
   1   9  -1 6.32963 2.34316   1
   1   9  -1 5.88619 2.31087   8
   1   9  -1 3.73955 2.08136   7
  -1  -9   1 2.62502 1.29872   3
  -1  -9   1 5.01998 1.67046   6
  -1  -9   1 3.62495 1.85178   8
  -1  -9   1 4.61953 1.54720   4
   0   9  -1 4.28039 2.01457   8
   0   9  -1 2.87957 2.50920   5
   0   9  -1 4.04071 2.46162   1
   0  -9   1 3.75630 1.64518   3
   0  -9   1 1.86905 1.68001   8
   0  -9   1 1.89661 1.37217   4
  -1   9  -1 16.3662 3.75315   5
  -1   9  -1 23.6918 4.08749   1
  -1   9  -1 18.6855 3.58481   8
   1  -9   1 13.9791 2.80952   3
   1  -9   1 14.4577 2.97978   4
   1  -9   1 13.2604 2.98584   8
  -2   9  -1 139.422 8.70279   8
  -2   9  -1 119.097 8.27008   1
  -2   9  -1 113.757 8.60609   5
   2  -9   1 125.488 8.47654   8
   2  -9   1 128.112 7.61241   3
   2  -9   1 114.538 7.97334   4
  -3   9  -1 1.18645 2.44484   5
  -3   9  -1 -0.0797 1.47964   8
  -3   9  -1 0.14693 1.69557   1
   3  -9   1 1.36924 1.62127   4
   3  -9   1 2.72787 2.06879   8
   3  -9   1 -0.5657 0.95108   3
  -4   9  -1 7.46990 3.09995   5
  -4   9  -1 2.31711 2.02947   1
  -4   9  -1 4.02885 2.42274   8
   4  -9   1 0.94707 1.31968   4
   4  -9   1 0.92535 1.55105   3
   4  -9   1 2.23317 2.17238   8
  -5   9  -1 1.33938 1.55792   8
  -5   9  -1 -1.9890 1.09537   1
  -5   9  -1 0.17278 2.53571   5
   5  -9   1 -0.6745 1.37397   8
   5  -9   1 0.80298 1.81205   3
   5  -9   1 1.61983 2.11292   4
  -6   9  -1 2.29220 2.54527   1
  -6   9  -1 1.66243 2.72955   8
  -6   9  -1 2.30816 2.78773   5
   6  -9   1 2.41525 2.75520   4
   6  -9   1 2.19000 1.95996   8
   6  -9   1 5.63146 2.62452   3
  -7   9  -1 -1.9725 2.55739   5
  -7   9  -1 1.61951 2.37407   8
  -7   9  -1 3.67980 2.83290   1
   7  -9   1 -2.2386 2.30033   8
   7  -9   1 0.50617 2.03235   3
   7  -9   1 1.83334 2.53736   4
  -8   9  -1 0.18188 3.02104   8
  -8   9  -1 -1.9024 2.75371   5
  -8   9  -1 -0.2301 2.60329   1
   8  -9   1 0.53971 2.87985   8
   8  -9   1 -0.1722 2.34198   4
  -9   9  -1 3.74484 6.46340   5
  -9   9  -1 0.02719 3.38781   1
  -9   9  -1 3.42410 3.82553   8
   9  -9   1 3.14453 3.26702   4
   9  -9   1 3.74804 3.68500   8
  11   8  -1 -1.6579 2.82259   9
  11   8  -1 0.74895 2.44316   2
  11   8  -1 0.87352 3.34564   7
  11   8  -1 -0.8270 2.94639   5
 -11  -8   1 0.55912 2.58915   2
 -11  -8   1 -2.4269 2.20569   3
 -11  -8   1 1.22167 2.44494   6
 -11  -8   1 -0.3383 2.84080   9
  10   8  -1 -1.3905 2.10740   2
  10   8  -1 1.75826 2.51430   9
  10   8  -1 2.96357 2.89542   5
  10   8  -1 2.89878 3.18621   7
 -10  -8   1 3.49778 2.74821   9
 -10  -8   1 -3.3511 1.89776   3
 -10  -8   1 -0.1474 2.12769   2
 -10  -8   1 3.25799 2.41470   6
   9   8  -1 1.13845 2.12099   2
   9   8  -1 1.12348 1.92056   5
   9   8  -1 2.15553 2.27683   7
   9   8  -1 -1.1670 1.85002   9
  -9  -8   1 -0.0991 1.93614   2
  -9  -8   1 3.10705 2.57773   9
  -9  -8   1 -0.1131 1.17872   3
  -9  -8   1 0.38184 1.74891   6
   8   8  -1 0.39071 1.67810   2
   8   8  -1 3.65252 2.69961   5
   8   8  -1 4.71610 2.30448   9
   8   8  -1 4.98223 2.86692   7
  -8  -8   1 5.80729 2.28981   9
  -8  -8   1 5.06961 2.19444   2
  -8  -8   1 1.89988 1.76927   3
  -8  -8   1 0.49262 1.37279   6
   7   8  -1 29.4398 5.53043   5
   7   8  -1 30.5485 4.52716   9
   7   8  -1 37.5233 4.72302   2
   7   8  -1 33.6601 5.59580   7
  -7  -8   1 46.7926 5.39822   2
  -7  -8   1 28.4830 4.13426   6
  -7  -8   1 36.7034 4.89321   9
  -7  -8   1 35.8977 4.48796   3
   6   8  -1 17.2495 3.19463   9
   6   8  -1 17.5451 3.17741   1
   6   8  -1 12.6563 2.82638   2
   6   8  -1 19.2695 4.19328   7
   6   8  -1 16.2286 3.96992   5
  -6  -8   1 17.4780 3.15859   3
  -6  -8   1 12.8243 2.68754   6
  -6  -8   1 20.7812 3.54420   2
  -6  -8   1 17.8252 3.27631   9
   5   8  -1 5.48486 2.24575   7
   5   8  -1 1.41961 1.64931   1
   5   8  -1 5.41240 1.86254   2
   5   8  -1 -0.1531 1.89016   5
   5   8  -1 1.00221 1.32462   9
  -5  -8   1 0.53597 1.20388   2
  -5  -8   1 0.22532 1.39733   9
  -5  -8   1 -0.3689 1.02431   6
  -5  -8   1 1.24853 1.03661   3
  -5  -8   1 1.14415 1.16557   4
   4   8  -1 1.72408 1.72974   1
   4   8  -1 1.50867 1.61836   7
   4   8  -1 1.59794 1.28510   9
   4   8  -1 -0.6819 1.74940   5
   4   8  -1 1.09972 1.19584   2
  -4  -8   1 0.31869 1.67142   9
  -4  -8   1 -0.9897 0.79892   4
  -4  -8   1 0.09783 0.76372   6
  -4  -8   1 0.78036 1.25584   3
   3   8  -1 344.768 15.8678   7
   3   8  -1 294.738 16.5013   5
   3   8  -1 324.226 15.4365   1
  -3  -8   1 309.625 14.1841   6
  -3  -8   1 346.905 14.6560   4
  -3  -8   1 326.113 14.7692   3
   2   8  -1 127.494 7.38577   8
   2   8  -1 134.401 8.19015   1
   2   8  -1 148.260 8.37994   7
   2   8  -1 137.893 9.31902   5
  -2  -8   1 128.426 7.39151   3
  -2  -8   1 144.932 7.77251   8
  -2  -8   1 129.650 7.00417   6
  -2  -8   1 134.983 7.52290   4
   1   8  -1 8.23661 2.21262   8
   1   8  -1 7.23943 2.15949   7
   1   8  -1 6.38634 2.82749   5
   1   8  -1 8.36482 2.22015   1
  -1  -8   1 11.2128 2.32218   4
  -1  -8   1 8.62719 2.06519   3
  -1  -8   1 11.1391 1.97513   6
  -1  -8   1 7.92016 2.10584   8
   0   8  -1 45.3304 5.23120   1
   0   8  -1 55.8199 5.62902   8
   0   8  -1 58.8187 5.38087   7
   0   8  -1 52.1662 6.25355   5
   0  -8   1 55.4275 5.49151   8
   0  -8   1 46.2402 4.10483   6
   0  -8   1 48.5293 4.69370   3
   0  -8   1 46.8434 4.97425   4
  -1   8  -1 34.3153 5.05889   5
  -1   8  -1 31.2825 3.76976   7
  -1   8  -1 36.2585 4.55471   8
  -1   8  -1 33.5554 4.50097   1
   1  -8   1 32.9954 4.05183   4
   1  -8   1 32.1288 3.22626   6
   1  -8   1 30.6170 4.14535   8
   1  -8   1 31.7777 3.74036   3
  -2   8  -1 0.39422 1.34728   1
  -2   8  -1 5.29333 2.54096   5
  -2   8  -1 2.01788 1.59215   8
   2  -8   1 0.87731 1.17425   3
   2  -8   1 2.87527 1.67828   4
   2  -8   1 0.32972 1.45395   8
  -3   8  -1 10.4010 2.72285   1
  -3   8  -1 13.7319 3.31407   8
  -3   8  -1 18.0696 3.74456   5
   3  -8   1 15.6672 3.18848   4
   3  -8   1 15.6250 3.26443   8
   3  -8   1 18.7968 3.08547   3
  -4   8  -1 7.93008 3.00049   5
  -4   8  -1 14.5443 3.27711   1
  -4   8  -1 10.0619 3.10300   8
   4  -8   1 9.81106 2.79691   4
   4  -8   1 9.84157 2.53075   3
   4  -8   1 8.33095 2.74283   8
  -5   8  -1 0.22583 1.72498   8
  -5   8  -1 -0.0869 2.01106   5
  -5   8  -1 0.55896 1.37733   1
   5  -8   1 -1.8529 1.35031   4
   5  -8   1 1.47083 2.01971   8
   5  -8   1 1.30385 1.47949   3
  -6   8  -1 -0.3586 1.88346   1
  -6   8  -1 -0.2737 1.95451   5
  -6   8  -1 -0.8246 2.03971   8
   6  -8   1 -1.9941 1.85048   4
   6  -8   1 1.48987 2.08622   8
   6  -8   1 1.57817 1.99318   3
  -7   8  -1 71.7669 8.05767   8
  -7   8  -1 49.5081 6.84174   5
  -7   8  -1 53.4598 6.76643   1
   7  -8   1 60.2084 7.45955   4
   7  -8   1 60.4128 7.45016   8
   7  -8   1 57.8343 6.37314   3
  -8   8  -1 4.01276 2.56411   8
  -8   8  -1 1.89401 2.92075   5
  -8   8  -1 1.34070 2.19508   1
   8  -8   1 3.94209 3.00388   8
   8  -8   1 -0.6267 1.80043   4
  -9   8  -1 12.5641 4.43590   5
  -9   8  -1 16.4224 4.48218   1
  -9   8  -1 8.23043 3.69559   8
   9  -8   1 11.5386 3.92490   4
   9  -8   1 11.7687 4.41710   8
 -10   8  -1 14.5568 5.14575   8
 -10   8  -1 5.59754 3.86956   1
  10  -8   1 26.0270 5.77525   4
  10  -8   1 20.9133 5.29911   8
  11   7  -1 -1.6327 2.29341   5
  11   7  -1 -0.5825 2.34307   2
  11   7  -1 -0.4042 3.03850   7
  11   7  -1 -1.1429 2.49596   9
 -11  -7   1 -1.3781 1.79139   6
 -11  -7   1 -2.8339 2.04442   9
 -11  -7   1 -0.3692 2.03269   3
 -11  -7   1 -1.8023 2.44020   2
  10   7  -1 0.03273 2.28178   5
  10   7  -1 -1.0775 1.22479   2
  10   7  -1 1.75801 2.29762   9
  10   7  -1 1.68093 2.31004   7
 -10  -7   1 -1.2939 2.15183   9
 -10  -7   1 2.35309 1.76798   6
 -10  -7   1 0.37650 2.19270   2
 -10  -7   1 1.02294 1.75594   3
   9   7  -1 1.68311 2.52646   7
   9   7  -1 5.16947 3.12436   5
   9   7  -1 1.36139 1.89640   9
   9   7  -1 -1.3956 1.58415   2
  -9  -7   1 1.34082 1.95148   2
  -9  -7   1 0.73801 1.47508   3
  -9  -7   1 1.55444 1.92852   9
  -9  -7   1 0.97266 1.54619   6
   8   7  -1 8.54817 3.22119   5
   8   7  -1 8.44869 3.19085   7
   8   7  -1 9.02957 2.56516   2
   8   7  -1 11.3787 2.84542   9
  -8  -7   1 4.07225 2.24141   2
  -8  -7   1 12.8731 2.80064   3
  -8  -7   1 9.01794 2.59896   6
  -8  -7   1 13.3156 3.33538   9
   7   7  -1 8.37518 2.53030   9
   7   7  -1 11.3524 3.29447   7
   7   7  -1 8.46239 2.81295   5
   7   7  -1 12.1878 2.68104   2
  -7  -7   1 15.1228 3.18745   2
  -7  -7   1 17.6808 3.45418   9
  -7  -7   1 7.36889 2.13646   3
  -7  -7   1 11.4038 2.63970   6
   6   7  -1 16.2435 3.15541   9
   6   7  -1 14.6450 3.85506   5
   6   7  -1 12.3745 2.55760   2
   6   7  -1 8.25879 2.96126   7
   6   7  -1 10.9159 2.32289   1
  -6  -7   1 17.2144 3.12449   9
  -6  -7   1 12.3687 2.55452   6
  -6  -7   1 15.7653 2.82714   3
  -6  -7   1 10.4199 2.48317   2
   5   7  -1 16.7201 3.87158   5
   5   7  -1 23.8077 4.13793   7
   5   7  -1 19.7227 3.16027   1
   5   7  -1 13.5910 2.46257   2
   5   7  -1 18.4725 3.04197   9
  -5  -7   1 18.8327 2.80817   3
  -5  -7   1 21.4053 2.59689   4
  -5  -7   1 15.8819 2.73226   2
  -5  -7   1 19.2753 2.95852   6
  -5  -7   1 21.4425 3.25323   9
   4   7  -1 7.70427 2.13810   1
   4   7  -1 15.7652 2.47544   9
   4   7  -1 9.94661 3.26677   5
   4   7  -1 10.3147 1.89360   2
   4   7  -1 9.24658 2.63824   7
  -4  -7   1 8.56880 1.91830   3
  -4  -7   1 12.0121 1.97923   4
  -4  -7   1 10.7757 2.01724   2
  -4  -7   1 10.5713 2.19292   6
  -4  -7   1 13.8441 2.39803   9
   3   7  -1 463.635 19.1594   8
   3   7  -1 432.128 21.4535   5
   3   7  -1 462.430 20.6065   7
   3   7  -1 478.609 18.8582   2
   3   7  -1 487.168 19.0776   9
   3   7  -1 445.273 20.1872   1
  -3  -7   1 479.004 19.4103   6
  -3  -7   1 479.286 19.0071   2
  -3  -7   1 469.618 19.1444   9
  -3  -7   1 463.535 19.2074   8
  -3  -7   1 484.355 19.4149   4
  -3  -7   1 464.415 19.6456   3
   2   7  -1 66.8903 5.92318   1
   2   7  -1 72.6530 5.08482   7
   2   7  -1 73.4533 4.54402   8
   2   7  -1 61.3868 6.66489   5
   2   7  -1 67.8072 3.55067   2
   2   7  -1 66.3560 3.61009   9
  -2  -7   1 52.2317 3.96019   4
  -2  -7   1 63.8942 4.07951   6
  -2  -7   1 64.3863 4.43225   8
  -2  -7   1 65.3306 3.68523   9
  -2  -7   1 61.8133 3.56486   2
  -2  -7   1 62.1104 4.29302   3
   1   7  -1 1.43688 1.47892   7
   1   7  -1 5.78296 2.21561   5
   1   7  -1 4.73176 1.85742   1
   1   7  -1 3.49072 1.48001   8
  -1  -7   1 3.58216 1.29077   4
  -1  -7   1 1.35907 0.95369   3
  -1  -7   1 0.90973 1.08142   8
  -1  -7   1 2.91034 1.15698   6
   0   7  -1 64.1542 4.96442   1
   0   7  -1 61.0945 6.30517   5
   0   7  -1 57.9655 5.42261   8
   0   7  -1 63.9980 4.53894   7
   0  -7   1 74.7380 4.16312   6
   0  -7   1 70.6142 4.57940   3
   0  -7   1 69.4838 4.91830   8
   0  -7   1 72.8408 4.80910   4
  -1   7  -1 106.794 6.06735   7
  -1   7  -1 99.6738 6.49445   1
  -1   7  -1 96.2265 6.96364   5
  -1   7  -1 113.525 6.82083   8
   1  -7   1 103.343 6.55436   8
   1  -7   1 98.9068 5.41278   6
   1  -7   1 121.835 6.39056   3
   1  -7   1 107.892 6.47410   4
  -2   7  -1 279.579 12.2228   7
  -2   7  -1 268.843 13.1484   1
  -2   7  -1 269.171 13.4295   5
   2  -7   1 277.116 11.6709   6
   2  -7   1 269.394 13.3101   8
   2  -7   1 249.314 12.8281   4
   2  -7   1 281.035 12.6141   3
  -3   7  -1 8.34303 2.73686   5
  -3   7  -1 5.73158 2.06369   1
  -3   7  -1 6.49356 2.19264   7
   3  -7   1 7.61045 2.35516   8
   3  -7   1 13.3604 2.60252   4
   3  -7   1 5.71850 1.66218   3
   3  -7   1 8.10556 1.63138   6
  -4   7  -1 0.67313 1.96739   5
  -4   7  -1 -0.5756 1.34629   1
  -4   7  -1 -1.7928 2.48866   7
  -4   7  -1 0.57104 1.26157   8
   4  -7   1 -0.1228 1.00936   8
   4  -7   1 0.05101 1.03339   4
   4  -7   1 0.79141 1.22831   3
  -5   7  -1 32.0080 4.80755   5
  -5   7  -1 36.2462 5.05898   8
  -5   7  -1 19.0890 3.78542   1
   5  -7   1 29.5477 4.33799   1
   5  -7   1 28.7195 3.83989   3
   5  -7   1 19.4990 3.92214   8
   5  -7   1 28.6895 4.27707   4
  -6   7  -1 14.6010 3.55371   8
  -6   7  -1 24.1882 4.16809   1
  -6   7  -1 18.7043 3.99557   5
   6  -7   1 21.4044 4.11749   8
   6  -7   1 16.7205 3.54634   4
   6  -7   1 18.4117 3.29415   3
   6  -7   1 14.9120 3.07089   1
  -7   7  -1 95.7456 8.86309   1
  -7   7  -1 96.6402 7.64628   5
  -7   7  -1 95.0542 9.08952   8
   7  -7   1 102.969 7.30421   3
   7  -7   1 117.045 8.40203   4
   7  -7   1 111.257 8.37605   8
  -8   7  -1 47.4769 6.02140   1
  -8   7  -1 27.2565 5.03199   5
  -8   7  -1 26.8694 4.93684   8
   8  -7   1 35.8663 5.12009   3
   8  -7   1 26.9759 4.64497   1
   8  -7   1 42.0323 5.98883   4
   8  -7   1 42.7585 6.26751   8
  -9   7  -1 2.54285 2.77753   8
  -9   7  -1 4.36857 2.94595   1
  -9   7  -1 5.67826 3.44981   5
   9  -7   1 1.67845 2.50581   4
   9  -7   1 4.77163 2.44846   1
   9  -7   1 1.03168 2.57113   8
 -10   7  -1 1.86287 2.91683   8
 -10   7  -1 8.53527 3.83555   1
  10  -7   1 5.13971 2.78612   1
  10  -7   1 0.47672 2.84610   8
  10  -7   1 2.22864 3.36647   4
  12   6  -1 3.97801 3.07163   5
  12   6  -1 -3.4291 2.28668   2
  12   6  -1 2.32721 2.67825   7
 -12  -6   1 -1.2847 2.00860   3
 -12  -6   1 0.16905 2.74355   2
  11   6  -1 2.18900 2.77457   5
  11   6  -1 0.44266 1.95479   2
  11   6  -1 1.56099 2.58925   7
  11   6  -1 0.82029 1.87719   9
 -11  -6   1 0.74108 1.88497   6
 -11  -6   1 1.99282 2.14396   9
 -11  -6   1 -0.0068 2.23505   2
 -11  -6   1 0.34881 1.83851   3
  10   6  -1 0.84849 2.32030   7
  10   6  -1 -3.3639 1.23226   2
  10   6  -1 0.51156 2.18824   5
  10   6  -1 0.22089 1.64646   9
 -10  -6   1 -0.2865 1.83562   9
 -10  -6   1 3.21337 1.74307   6
 -10  -6   1 1.70042 2.06197   2
 -10  -6   1 -1.1179 1.45160   3
   9   6  -1 0.66481 1.96176   5
   9   6  -1 0.53097 2.09266   7
   9   6  -1 0.68617 1.75503   2
   9   6  -1 -0.3215 1.69687   9
  -9  -6   1 -0.7696 1.52019   6
  -9  -6   1 -1.0380 1.10820   3
  -9  -6   1 -1.7210 1.30370   2
  -9  -6   1 -0.1566 1.93012   9
   8   6  -1 -2.0513 1.29539   9
   8   6  -1 0.18371 1.58304   2
   8   6  -1 1.81377 1.96776   5
   8   6  -1 -2.0320 1.47044   7
  -8  -6   1 0.21583 1.54100   6
  -8  -6   1 -0.3678 1.19510   3
  -8  -6   1 0.85099 1.44283   2
  -8  -6   1 -2.0185 1.25737   9
   7   6  -1 12.3954 3.34482   5
   7   6  -1 3.92819 1.94523   2
   7   6  -1 9.94392 3.15638   7
   7   6  -1 8.47514 1.80479   1
   7   6  -1 8.86234 2.48267   9
  -7  -6   1 8.76713 2.60426   9
  -7  -6   1 5.89217 2.05559   6
  -7  -6   1 8.78664 2.38135   2
  -7  -6   1 8.83441 2.12921   3
   6   6  -1 45.8022 4.88497   9
   6   6  -1 51.4321 6.19546   7
   6   6  -1 46.0110 4.78619   2
   6   6  -1 46.4195 4.46713   1
   6   6  -1 45.4546 6.07364   5
  -6  -6   1 46.8110 4.95623   2
  -6  -6   1 48.8023 5.31550   9
  -6  -6   1 39.7247 4.44621   6
  -6  -6   1 41.7490 4.38301   3
   5   6  -1 15.4922 2.64046   9
   5   6  -1 23.5861 4.38060   5
   5   6  -1 12.5465 2.31999   1
   5   6  -1 7.29629 1.84104   2
   5   6  -1 9.44392 2.62367   7
  -5  -6   1 13.3895 2.55951   9
  -5  -6   1 11.2166 1.72342   4
  -5  -6   1 12.3444 2.28548   3
  -5  -6   1 12.1088 2.27177   6
  -5  -6   1 17.3884 2.75674   2
   4   6  -1 8.49405 1.73956   2
   4   6  -1 5.02336 1.92589   7
   4   6  -1 8.67272 2.60562   5
   4   6  -1 6.56953 1.77538   9
   4   6  -1 5.66861 1.78570   1
  -4  -6   1 7.06225 1.78299   9
  -4  -6   1 8.20353 1.72822   2
  -4  -6   1 7.67785 1.43554   4
  -4  -6   1 8.02120 1.75035   6
  -4  -6   1 5.40371 1.46105   3
   3   6  -1 87.8619 5.54194   1
   3   6  -1 92.4048 6.69080   5
   3   6  -1 85.5300 4.62041   8
   3   6  -1 92.3706 4.77012   2
   3   6  -1 85.4260 4.84939   9
   3   6  -1 85.8872 5.78343   7
  -3  -6   1 83.4261 4.62902   8
  -3  -6   1 84.7127 4.74230   4
  -3  -6   1 78.4479 4.94501   3
  -3  -6   1 81.1994 4.83083   9
  -3  -6   1 89.0929 4.84811   2
  -3  -6   1 85.6203 4.91786   6
   2   6  -1 302.257 13.5920   1
   2   6  -1 300.329 12.1405   2
   2   6  -1 290.327 14.5297   5
   2   6  -1 303.318 13.6860   7
   2   6  -1 308.950 12.3217   9
   2   6  -1 303.247 12.8704   8
  -2  -6   1 301.793 12.2677   2
  -2  -6   1 292.726 12.9542   3
  -2  -6   1 297.414 12.6707   6
  -2  -6   1 301.564 12.8422   4
  -2  -6   1 291.853 12.3444   9
  -2  -6   1 293.687 12.8556   8
   1   6  -1 401.141 17.7529   1
   1   6  -1 410.997 17.5155   7
   1   6  -1 431.837 17.4529   8
   1   6  -1 418.167 18.6606   5
  -1  -6   1 431.719 16.8070   6
  -1  -6   1 407.395 16.0153   9
  -1  -6   1 419.256 17.4450   8
  -1  -6   1 402.702 17.1532   3
  -1  -6   1 410.694 17.2119   4
  -1  -6   1 414.340 15.9580   2
   0   6  -1 95.7870 6.50452   5
   0   6  -1 103.093 6.10790   1
   0   6  -1 108.063 6.05825   8
   0   6  -1 103.775 5.65298   7
   0  -6   1 104.365 5.79577   4
   0  -6   1 103.055 5.18946   6
   0  -6   1 97.1384 5.53148   3
   0  -6   1 102.049 5.97021   8
  -1   6  -1 26.2629 2.94229   7
  -1   6  -1 25.5940 3.64064   5
  -1   6  -1 28.2626 3.48373   1
   1  -6   1 23.4083 2.99437   4
   1  -6   1 24.6802 2.81737   3
   1  -6   1 21.1024 2.98347   8
   1  -6   1 32.7366 2.77958   6
  -2   6  -1 11.2246 2.37804   1
  -2   6  -1 12.5015 2.22903   7
  -2   6  -1 15.7120 2.99842   5
   2  -6   1 10.4760 2.20255   8
   2  -6   1 8.07494 1.44437   6
   2  -6   1 8.81964 1.98659   4
   2  -6   1 8.74178 1.77940   3
  -3   6  -1 58.5771 4.79834   5
  -3   6  -1 62.3984 5.69079   1
  -3   6  -1 70.4609 4.44881   7
   3  -6   1 69.7756 5.00786   4
   3  -6   1 75.2604 5.35236   8
   3  -6   1 58.8064 4.25971   3
   3  -6   1 68.7602 3.94262   6
  -4   6  -1 44.4125 5.05815   5
  -4   6  -1 41.6897 4.03847   7
  -4   6  -1 37.3381 4.53139   1
   4  -6   1 44.6303 4.71209   1
   4  -6   1 29.8717 4.12854   8
   4  -6   1 41.7029 3.01930   6
   4  -6   1 33.4415 4.29957   4
   4  -6   1 37.6024 4.00774   3
  -5   6  -1 268.585 11.7752   7
  -5   6  -1 260.512 12.9034   5
  -5   6  -1 259.577 12.8360   1
   5  -6   1 247.416 12.8267   4
   5  -6   1 217.420 12.6210   8
   5  -6   1 256.790 12.1991   3
   5  -6   1 249.358 11.1974   6
   5  -6   1 239.996 12.3473   1
  -6   6  -1 102.992 7.30068   1
  -6   6  -1 98.1599 7.36873   8
  -6   6  -1 106.047 7.41911   5
  -6   6  -1 110.140 6.69391   7
   6  -6   1 123.189 7.46448   1
   6  -6   1 105.866 7.54204   4
   6  -6   1 107.028 7.54513   8
   6  -6   1 116.919 7.09429   3
  -7   6  -1 1.38852 1.80140   1
  -7   6  -1 2.07307 2.15917   8
  -7   6  -1 3.53762 2.19157   5
   7  -6   1 0.24517 1.55717   8
   7  -6   1 0.16295 1.48130   3
   7  -6   1 3.15685 1.73929   4
   7  -6   1 0.18417 1.12855   1
  -8   6  -1 44.0192 5.76154   5
  -8   6  -1 27.7623 4.62714   1
  -8   6  -1 23.5295 4.35164   8
   8  -6   1 32.2285 4.50355   3
   8  -6   1 24.6483 4.53888   8
   8  -6   1 29.0570 4.91949   4
   8  -6   1 29.0405 4.52040   1
  -9   6  -1 3.69343 2.48142   1
  -9   6  -1 7.63836 3.14405   5
  -9   6  -1 6.22896 2.80899   8
   9  -6   1 3.62739 2.40936   1
   9  -6   1 3.09411 2.86167   8
   9  -6   1 2.93482 2.51442   4
 -10   6  -1 1.23956 3.07202   5
 -10   6  -1 0.88700 2.35874   1
 -10   6  -1 -1.7630 2.36013   4
 -10   6  -1 -1.2195 2.15498   8
  10  -6   1 1.55541 2.28796   4
  10  -6   1 -0.1423 1.99022   1
  10  -6   1 0.05531 2.50760   8
 -11   6  -1 -3.0714 3.43142   1
 -11   6  -1 3.44120 3.43663   8
  11  -6   1 4.42300 2.70542   1
  11  -6   1 -0.6943 2.74218   8
  12   5  -1 1.66989 2.67047   9
  12   5  -1 2.49470 2.46111   2
  12   5  -1 1.09887 2.47633   5
  12   5  -1 1.42106 2.76183   7
 -12  -5   1 -3.4688 2.23800   2
 -12  -5   1 -1.1297 2.57882   9
 -12  -5   1 -0.5618 1.57495   6
  11   5  -1 14.2622 3.70066   2
  11   5  -1 5.00696 2.61290   9
  11   5  -1 4.50778 2.98262   7
  11   5  -1 4.20341 2.86063   5
 -11  -5   1 3.06866 2.05773   3
 -11  -5   1 2.51155 2.83138   9
 -11  -5   1 9.02466 3.06958   6
 -11  -5   1 12.0538 3.61530   2
  10   5  -1 -0.0736 1.49215   9
  10   5  -1 0.95069 2.14049   5
  10   5  -1 -2.8603 1.42254   2
  10   5  -1 -0.4763 2.13860   7
 -10  -5   1 0.43008 1.56781   3
 -10  -5   1 0.73112 2.18806   2
 -10  -5   1 1.96370 2.19818   9
 -10  -5   1 0.96711 1.27793   6
   9   5  -1 0.72409 1.24862   2
   9   5  -1 1.37241 2.34144   5
   9   5  -1 3.16241 2.13498   9
   9   5  -1 4.30267 2.53038   7
  -9  -5   1 3.45600 1.83842   2
  -9  -5   1 3.34752 2.29901   9
  -9  -5   1 4.05341 1.80540   6
  -9  -5   1 4.64582 1.81326   3
   8   5  -1 -0.7110 1.80801   7
   8   5  -1 -1.1359 1.25263   9
   8   5  -1 1.33191 1.40277   2
   8   5  -1 0.31328 1.51275   5
  -8  -5   1 0.68988 1.70363   2
  -8  -5   1 -0.3189 1.03198   3
  -8  -5   1 3.09181 1.66958   6
  -8  -5   1 -0.8135 1.31546   9
   7   5  -1 42.9815 5.67797   7
   7   5  -1 25.1665 4.48896   5
   7   5  -1 31.5514 3.39331   1
   7   5  -1 31.8461 4.36301   9
   7   5  -1 32.7395 4.26985   2
  -7  -5   1 34.6553 4.70624   9
  -7  -5   1 29.8667 3.94575   6
  -7  -5   1 30.5899 3.67877   3
  -7  -5   1 39.9706 4.80572   2
   6   5  -1 80.8226 4.86421   1
   6   5  -1 85.2502 6.40955   7
   6   5  -1 78.9336 6.32867   5
   6   5  -1 78.7503 5.42563   2
   6   5  -1 75.0083 5.54490   9
  -6  -5   1 68.5772 5.45946   9
  -6  -5   1 73.1435 5.39253   2
  -6  -5   1 74.4509 5.13311   6
  -6  -5   1 85.1317 4.26370   4
  -6  -5   1 84.9713 5.18506   3
   5   5  -1 56.5249 4.32190   9
   5   5  -1 54.8300 6.21981   5
   5   5  -1 57.0325 4.12703   2
   5   5  -1 73.2596 6.69830   7
   5   5  -1 52.2741 3.79193   1
  -5  -5   1 60.4865 3.33301   4
  -5  -5   1 51.5190 4.97766   9
  -5  -5   1 54.0207 3.96758   6
  -5  -5   1 53.0940 3.90785   3
  -5  -5   1 64.1945 4.42455   2
   4   5  -1 0.66517 1.29157   7
   4   5  -1 1.05386 0.93473   9
   4   5  -1 4.07908 1.98658   5
   4   5  -1 2.23183 0.62721   8
   4   5  -1 1.44063 0.99035   2
   4   5  -1 1.71095 1.07941   1
  -4  -5   1 1.27209 0.72385   6
  -4  -5   1 2.35738 1.12255   9
  -4  -5   1 2.97991 0.87995   4
  -4  -5   1 2.52210 0.97966   3
  -4  -5   1 2.29126 1.04027   2
   3   5  -1 151.449 7.10779   2
   3   5  -1 152.802 7.69580   1
   3   5  -1 145.645 8.04843   7
   3   5  -1 145.993 7.22869   9
   3   5  -1 148.635 6.69730   8
   3   5  -1 142.626 8.59566   5
  -3  -5   1 154.037 7.26675   6
  -3  -5   1 149.264 7.17297   2
  -3  -5   1 157.979 7.40267   9
  -3  -5   1 154.516 7.36344   3
  -3  -5   1 150.496 6.86846   4
   2   5  -1 433.451 16.4948   2
   2   5  -1 395.915 17.3826   1
   2   5  -1 400.008 17.5820   7
   2   5  -1 412.243 16.5610   9
   2   5  -1 401.843 18.3926   5
   2   5  -1 413.375 16.7570   8
  -2  -5   1 399.546 16.7344   6
  -2  -5   1 430.415 16.8657   8
  -2  -5   1 417.716 16.5444   2
  -2  -5   1 427.926 17.0302   3
  -2  -5   1 435.669 16.7008   9
  -2  -5   1 424.047 16.7749   4
   1   5  -1 1974.49 72.3260   2
   1   5  -1 2002.61 73.7229   7
   1   5  -1 1997.45 73.4986   8
   1   5  -1 1930.99 73.9051   1
   1   5  -1 1963.42 74.6726   5
   1   5  -1 1989.96 72.4087   9
  -1  -5   1 1983.94 73.0118   6
  -1  -5   1 1942.52 72.4976   9
  -1  -5   1 1997.52 73.3953   3
  -1  -5   1 1922.44 72.4126   2
  -1  -5   1 1966.60 73.5201   8
  -1  -5   1 1916.72 73.2819   4
   0   5  -1 192.157 8.65082   7
   0   5  -1 181.377 8.87655   8
   0   5  -1 193.515 9.13309   1
   0   5  -1 192.923 9.54795   5
   0  -5   1 192.578 8.63309   3
   0  -5   1 186.206 7.26356   2
   0  -5   1 188.053 7.29261   9
   0  -5   1 196.077 9.03886   8
   0  -5   1 201.618 8.86184   4
   0  -5   1 188.606 8.22564   6
  -1   5  -1 5.66610 1.79995   5
  -1   5  -1 4.04622 1.30359   7
  -1   5  -1 4.48806 1.32912   1
   1  -5   1 3.07983 1.14644   4
   1  -5   1 3.61604 1.06036   6
   1  -5   1 6.39528 1.56923   8
   1  -5   1 7.11824 1.43356   3
  -2   5  -1 58.2881 4.14480   1
  -2   5  -1 68.7040 3.83538   7
  -2   5  -1 61.6595 4.47333   5
   2  -5   1 60.2698 4.11316   4
   2  -5   1 62.8584 3.92388   3
   2  -5   1 54.7864 4.22318   8
   2  -5   1 57.4354 3.37684   6
  -3   5  -1 1.23161 1.24918   7
  -3   5  -1 2.72958 0.50559   2
  -3   5  -1 5.41417 1.70831   1
  -3   5  -1 7.42511 1.91092   5
  -3   5  -1 4.12683 0.61129   9
   3  -5   1 3.71482 1.51696   1
   3  -5   1 3.87223 1.41148   8
   3  -5   1 2.42310 0.88738   6
   3  -5   1 5.59817 1.33660   3
   3  -5   1 5.85397 1.56284   4
  -4   5  -1 120.093 7.07152   5
  -4   5  -1 121.545 5.40918   9
  -4   5  -1 115.090 5.27932   2
  -4   5  -1 116.796 6.92555   1
  -4   5  -1 114.817 6.10344   7
   4  -5   1 120.974 6.81272   1
   4  -5   1 118.435 7.20897   8
   4  -5   1 123.461 5.26769   9
   4  -5   1 118.113 5.16577   2
   4  -5   1 113.730 5.92969   6
   4  -5   1 132.951 6.79231   3
   4  -5   1 116.081 7.03858   4
  -5   5  -1 270.727 11.3256   2
  -5   5  -1 264.723 11.9834   7
  -5   5  -1 261.706 12.9460   1
  -5   5  -1 267.869 13.0392   5
  -5   5  -1 257.461 11.3431   9
   5  -5   1 255.038 13.1586   8
   5  -5   1 300.215 11.6757   2
   5  -5   1 266.920 11.7954   6
   5  -5   1 255.537 13.0733   4
   5  -5   1 287.830 12.9064   1
   5  -5   1 270.454 11.3560   9
   5  -5   1 265.333 12.5025   3
  -6   5  -1 159.970 8.96618   1
  -6   5  -1 145.686 8.93048   8
  -6   5  -1 146.922 7.91031   7
  -6   5  -1 160.173 8.92452   5
   6  -5   1 161.937 9.24586   8
   6  -5   1 135.387 7.53774   6
   6  -5   1 158.029 8.56340   1
   6  -5   1 153.163 8.42272   3
   6  -5   1 143.611 8.85871   4
  -7   5  -1 22.4899 3.89142   5
  -7   5  -1 16.2011 3.32370   8
  -7   5  -1 18.7764 3.26537   7
  -7   5  -1 19.7848 3.57778   1
   7  -5   1 22.1449 3.23033   6
   7  -5   1 20.9638 3.72668   4
   7  -5   1 20.1701 3.81974   8
   7  -5   1 24.1202 3.71544   3
   7  -5   1 23.1372 3.68146   1
  -8   5  -1 -1.8549 1.65806   7
  -8   5  -1 0.88680 1.94830   1
  -8   5  -1 -0.1421 1.61300   8
  -8   5  -1 -1.7323 1.35271   5
   8  -5   1 1.21074 1.71500   4
   8  -5   1 3.49774 1.85320   8
   8  -5   1 0.58716 1.54719   1
   8  -5   1 -0.2070 1.32924   3
   8  -5   1 0.69634 1.41364   5
  -9   5  -1 5.17783 2.63479   5
  -9   5  -1 6.86241 2.83668   1
  -9   5  -1 -0.1595 1.78810   8
   9  -5   1 1.84793 1.87538   1
   9  -5   1 2.78256 2.40979   8
   9  -5   1 -0.0347 1.39452   5
   9  -5   1 0.60248 1.56025   3
   9  -5   1 0.99733 1.95222   4
 -10   5  -1 0.65106 2.25780   8
 -10   5  -1 -0.9112 2.18065   4
 -10   5  -1 2.47655 2.63414   5
 -10   5  -1 -0.7601 2.20921   1
  10  -5   1 3.80282 2.62129   4
  10  -5   1 -2.0864 1.59285   1
  10  -5   1 5.65804 3.13375   8
  10  -5   1 1.30380 2.05103   5
 -11   5  -1 6.48852 3.25347   8
 -11   5  -1 2.52714 3.48234   1
  11  -5   1 5.22922 2.56427   1
  11  -5   1 3.60424 3.02530   8
  12   4  -1 0.08362 2.41984   9
  12   4  -1 1.91464 2.46802   2
  12   4  -1 -1.1036 2.15480   5
  12   4  -1 2.18082 2.29478   7
 -12  -4   1 0.67250 2.51609   2
 -12  -4   1 -1.7814 1.82225   6
 -12  -4   1 -0.8137 2.40346   9
  11   4  -1 12.9595 3.73783   5
  11   4  -1 6.63166 2.76689   2
  11   4  -1 8.48250 2.98093   9
  11   4  -1 9.20153 3.50229   7
 -11  -4   1 13.0541 3.08166   3
 -11  -4   1 14.2066 4.09092   9
 -11  -4   1 10.7675 3.57272   2
 -11  -4   1 12.8228 3.32994   6
  10   4  -1 -0.7763 1.56816   2
  10   4  -1 1.77118 2.39276   7
  10   4  -1 -0.3046 1.55153   5
  10   4  -1 -1.6996 1.58302   9
 -10  -4   1 0.46925 1.46043   3
 -10  -4   1 0.15051 1.85979   2
 -10  -4   1 0.15085 1.55831   6
 -10  -4   1 0.32586 1.98951   9
   9   4  -1 3.29142 2.32843   7
   9   4  -1 0.17435 1.72444   5
   9   4  -1 0.38694 1.59780   2
   9   4  -1 -0.1609 1.18282   9
  -9  -4   1 0.57738 1.16911   9
  -9  -4   1 1.56249 1.85325   2
  -9  -4   1 0.44074 1.38185   6
  -9  -4   1 -1.1810 1.02307   3
   8   4  -1 -0.2739 1.18564   5
   8   4  -1 1.02393 1.51810   7
   8   4  -1 0.35973 1.40050   2
   8   4  -1 -0.3197 0.82312   1
   8   4  -1 -0.3967 1.39827   9
  -8  -4   1 0.19549 1.40564   2
  -8  -4   1 0.08603 0.91409   6
  -8  -4   1 -0.0380 1.03535   3
  -8  -4   1 -1.6009 1.08492   9
   7   4  -1 35.0770 4.92665   5
   7   4  -1 30.5461 4.22935   9
   7   4  -1 35.2670 4.93015   7
   7   4  -1 32.8961 3.33042   1
   7   4  -1 31.6669 4.12604   2
  -7  -4   1 37.0375 4.17309   6
  -7  -4   1 31.7538 4.40138   2
  -7  -4   1 37.3400 3.81524   3
  -7  -4   1 25.4719 3.99533   9
   6   4  -1 32.3107 3.26546   1
   6   4  -1 36.7674 4.07071   2
   6   4  -1 31.7636 4.57708   5
   6   4  -1 25.3865 4.02196   7
   6   4  -1 28.6971 3.87026   9
  -6  -4   1 29.2781 3.96424   9
  -6  -4   1 34.6692 3.75641   6
  -6  -4   1 33.7795 2.16585   4
  -6  -4   1 26.3410 3.09863   3
  -6  -4   1 30.2171 3.84931   2
   5   4  -1 0.26597 0.74312   9
   5   4  -1 -0.8663 0.50088   7
   5   4  -1 0.20950 0.74678   1
   5   4  -1 -0.8847 1.10860   5
   5   4  -1 -0.1967 0.79638   2
  -5  -4   1 1.05293 0.85783   3
  -5  -4   1 -0.5541 0.80643   9
  -5  -4   1 -0.7376 0.76380   6
  -5  -4   1 -0.4594 0.86646   2
  -5  -4   1 -0.1067 0.50558   4
   4   4  -1 47.9659 3.34408   1
   4   4  -1 54.0987 5.15788   7
   4   4  -1 54.9851 3.61461   2
   4   4  -1 54.3114 3.74265   9
   4   4  -1 48.9278 2.10389   8
   4   4  -1 47.5448 5.08594   5
  -4  -4   1 42.6719 3.19861   3
  -4  -4   1 52.5132 3.52143   6
  -4  -4   1 54.5481 2.82375   4
  -4  -4   1 44.0556 3.45300   2
  -4  -4   1 55.2645 3.82050   9
   3   4  -1 254.946 10.8559   2
   3   4  -1 252.765 12.2018   5
   3   4  -1 232.168 11.5429   7
   3   4  -1 255.181 11.0273   9
   3   4  -1 263.793 10.1288   8
   3   4  -1 253.951 11.1378   1
  -3  -4   1 241.807 10.8225   6
  -3  -4   1 260.509 10.8738   3
  -3  -4   1 251.770 10.9441   2
  -3  -4   1 261.943 11.1153   9
  -3  -4   1 248.499 10.2750   4
   2   4  -1 2341.39 86.4344   8
   2   4  -1 2398.28 87.4865   7
   2   4  -1 2344.25 86.5890   9
   2   4  -1 2296.69 88.1124   5
   2   4  -1 2364.33 86.4716   2
   2   4  -1 2349.43 87.2284   1
  -2  -4   1 2264.93 86.6340   6
  -2  -4   1 2343.08 86.5447   2
  -2  -4   1 2377.27 86.6697   9
  -2  -4   1 2338.67 86.7580   3
  -2  -4   1 2328.90 86.4121   4
  -2  -4   1 2342.25 86.4608   8
   1   4  -1 32.4421 2.59794   7
   1   4  -1 37.1977 2.02281   2
   1   4  -1 35.8787 3.28391   1
   1   4  -1 38.5508 2.11987   9
   1   4  -1 33.6114 2.42845   8
   1   4  -1 45.3631 4.14821   5
  -1  -4   1 36.6939 2.14660   9
  -1  -4   1 39.9813 2.49131   4
  -1  -4   1 34.2258 2.05023   2
  -1  -4   1 40.4194 2.40621   6
  -1  -4   1 34.5711 2.52990   8
  -1  -4   1 40.4938 2.58674   3
   0   4  -1 329.483 14.0701   1
   0   4  -1 337.545 13.9849   8
   0   4  -1 341.469 14.4459   5
   0   4  -1 339.406 13.6515   7
   0  -4   1 340.516 13.3937   6
   0  -4   1 333.271 12.6611   9
   0  -4   1 330.104 12.6271   2
   0  -4   1 332.705 13.9886   8
   0  -4   1 337.884 13.7016   3
   0  -4   1 348.701 13.8369   4
  -1   4  -1 39.0662 3.04629   5
  -1   4  -1 41.1455 3.52292   1
  -1   4  -1 32.3548 2.34594   7
   1  -4   1 35.7270 2.67101   4
   1  -4   1 33.1142 2.42543   3
   1  -4   1 37.2151 2.28057   6
   1  -4   1 37.8228 2.82303   8
  -2   4  -1 248.896 10.0844   7
  -2   4  -1 237.632 10.8098   1
  -2   4  -1 243.331 10.8820   5
  -2   4  -1 242.988 8.96455   9
  -2   4  -1 238.184 8.94804   2
  -2   4  -1 237.486 8.98766   9
   2  -4   1 236.743 10.9532   8
   2  -4   1 240.560 9.97435   6
   2  -4   1 250.460 10.4925   3
   2  -4   1 236.731 10.7699   4
  -3   4  -1 1255.08 50.3219   1
  -3   4  -1 1321.15 48.7417   2
  -3   4  -1 1334.54 49.4333   7
  -3   4  -1 1324.15 50.4418   5
  -3   4  -1 1292.87 48.7788   9
   3  -4   1 1311.06 48.6743   2
   3  -4   1 1330.13 48.7586   9
   3  -4   1 1327.80 50.7054   8
   3  -4   1 1340.40 50.0152   3
   3  -4   1 1281.67 50.1980   1
   3  -4   1 1369.80 49.4975   6
   3  -4   1 1329.62 50.5313   4
  -4   4  -1 474.764 20.7056   1
  -4   4  -1 499.225 19.3882   2
  -4   4  -1 509.082 20.8086   5
  -4   4  -1 502.016 19.4996   9
  -4   4  -1 502.921 19.8853   7
   4  -4   1 481.916 20.8621   4
   4  -4   1 493.998 20.5555   1
   4  -4   1 513.144 20.4760   3
   4  -4   1 522.419 19.9638   6
   4  -4   1 501.162 19.4280   9
   4  -4   1 489.521 21.0026   8
   4  -4   1 488.920 19.2848   2
  -5   4  -1 184.528 8.28695   9
  -5   4  -1 175.080 8.07813   2
  -5   4  -1 184.094 9.26487   1
  -5   4  -1 177.980 9.20457   5
  -5   4  -1 169.981 8.37541   7
   5  -4   1 165.615 8.79789   1
   5  -4   1 185.036 8.41432   6
   5  -4   1 176.777 7.97127   2
   5  -4   1 164.030 9.18511   4
   5  -4   1 176.347 8.84184   3
   5  -4   1 182.874 8.15232   9
   5  -4   1 181.611 9.47830   8
   5  -4   1 180.850 8.66464   5
  -6   4  -1 195.281 10.4252   1
  -6   4  -1 202.222 9.89161   7
  -6   4  -1 219.833 9.70819   2
  -6   4  -1 210.682 9.80767   9
  -6   4  -1 189.121 10.3760   5
   6  -4   1 211.087 10.0488   5
   6  -4   1 221.343 10.4283   1
   6  -4   1 202.002 9.48445   7
   6  -4   1 194.297 10.6439   4
   6  -4   1 202.165 10.7474   8
   6  -4   1 209.829 9.63806   9
   6  -4   1 204.348 9.74756   6
   6  -4   1 199.489 10.1975   3
   6  -4   1 210.212 9.46410   2
  -7   4  -1 10.6864 2.36350   2
  -7   4  -1 10.7049 2.36489   7
  -7   4  -1 7.37091 2.47068   8
  -7   4  -1 6.06920 2.29584   1
  -7   4  -1 9.32378 2.11779   9
  -7   4  -1 12.7354 3.01446   5
   7  -4   1 6.71235 2.35704   4
   7  -4   1 11.4013 2.17559   9
   7  -4   1 15.0174 2.69126   1
   7  -4   1 7.75211 1.94599   5
   7  -4   1 4.43782 1.72871   3
   7  -4   1 4.96467 1.66973   2
   7  -4   1 8.48922 2.54400   8
   7  -4   1 9.92225 2.09078   6
   7  -4   1 7.02213 1.75433   7
  -8   4  -1 0.43146 1.62149   5
  -8   4  -1 0.89364 1.50421   6
  -8   4  -1 0.76807 1.47344   8
  -8   4  -1 0.75841 1.66783   2
  -8   4  -1 1.14808 1.68162   7
  -8   4  -1 2.52174 1.82123   1
  -8   4  -1 0.06094 1.50895   9
   8  -4   1 -0.8639 0.95906   7
   8  -4   1 0.84771 1.42914   8
   8  -4   1 0.77248 1.48360   3
   8  -4   1 -0.4284 1.23118   1
   8  -4   1 2.91567 1.56670   6
   8  -4   1 1.65224 1.34881   9
   8  -4   1 -0.2959 1.17758   2
   8  -4   1 -1.2741 1.00450   5
   8  -4   1 -1.4230 1.19173   4
  -9   4  -1 2.22240 1.95415   9
  -9   4  -1 -0.2233 1.52165   6
  -9   4  -1 0.25208 1.84768   2
  -9   4  -1 -0.3992 1.68087   1
  -9   4  -1 -0.2481 2.03065   5
  -9   4  -1 3.94778 1.99051   8
  -9   4  -1 -0.2007 1.51172   3
  -9   4  -1 -2.2584 1.53000   7
  -9   4  -1 -2.3086 1.49575   4
   9  -4   1 -0.6778 1.23887   5
   9  -4   1 -0.0268 1.42880   7
   9  -4   1 -1.2258 1.66129   8
   9  -4   1 -0.7586 1.56457   3
   9  -4   1 1.00947 1.44106   6
   9  -4   1 1.42770 1.86813   4
   9  -4   1 -0.4280 1.49158   1
 -10   4  -1 9.35892 3.46748   5
 -10   4  -1 5.15849 2.57896   3
 -10   4  -1 6.54358 2.78807   1
 -10   4  -1 8.49218 3.23360   4
 -10   4  -1 15.8863 3.79817   8
 -10   4  -1 8.26667 2.96791   7
  10  -4   1 6.02698 2.34679   1
  10  -4   1 8.67512 2.84310   5
  10  -4   1 6.93338 2.75789   7
  10  -4   1 10.5762 3.26000   4
  10  -4   1 9.63723 3.17666   8
 -11   4  -1 2.23028 3.18619   1
 -11   4  -1 3.53375 3.18996   8
 -11   4  -1 5.67631 3.35748   5
  11  -4   1 7.02309 2.80798   1
  12   3  -1 -1.1920 1.99879   2
  12   3  -1 2.43771 2.61281   5
  12   3  -1 0.90084 2.33609   9
  12   3  -1 -0.9640 2.73799   7
 -12  -3   1 -3.4720 1.60680   2
 -12  -3   1 2.10270 2.27161   6
 -12  -3   1 0.71236 2.58968   9
  11   3  -1 0.72748 1.99866   9
  11   3  -1 1.80373 2.18136   5
  11   3  -1 3.27461 2.36539   2
  11   3  -1 -0.3938 2.36572   7
 -11  -3   1 1.73669 2.35674   9
 -11  -3   1 0.43182 2.16578   2
 -11  -3   1 0.04000 1.68503   3
 -11  -3   1 1.82755 1.61645   6
  10   3  -1 6.05728 2.50415   2
  10   3  -1 0.70059 1.78484   9
  10   3  -1 2.27867 2.20308   5
  10   3  -1 3.80373 2.67443   7
 -10  -3   1 0.01300 1.44283   6
 -10  -3   1 -0.8321 1.49724   2
 -10  -3   1 2.57776 2.05415   9
 -10  -3   1 4.64731 1.86406   3
   9   3  -1 0.73729 1.82489   7
   9   3  -1 -0.9380 1.39700   9
   9   3  -1 0.11752 1.44748   5
   9   3  -1 -1.2352 1.34829   2
  -9  -3   1 0.02561 1.67076   9
  -9  -3   1 2.82596 2.05517   2
  -9  -3   1 0.06413 1.08453   6
  -9  -3   1 -0.1426 1.12457   3
   8   3  -1 -0.3981 1.34684   5
   8   3  -1 0.76838 1.36333   2
   8   3  -1 -0.1203 1.05361   9
   8   3  -1 -0.7588 0.64482   1
   8   3  -1 0.94510 1.84316   7
  -8  -3   1 0.08604 1.05432   9
  -8  -3   1 0.07262 0.83080   6
  -8  -3   1 0.21674 0.82816   3
  -8  -3   1 -1.4456 1.23202   2
   7   3  -1 13.5073 2.04213   1
   7   3  -1 19.5934 3.32586   9
   7   3  -1 15.9573 3.30346   7
   7   3  -1 8.49697 2.16544   2
   7   3  -1 12.1161 2.95064   5
  -7  -3   1 6.88744 2.25197   9
  -7  -3   1 13.8543 2.76202   2
  -7  -3   1 8.35682 1.86398   3
  -7  -3   1 7.43064 1.99243   6
   6   3  -1 0.28639 1.25326   7
   6   3  -1 -0.0128 0.60810   1
   6   3  -1 0.64728 1.06819   2
   6   3  -1 0.30389 1.11117   9
   6   3  -1 0.01999 0.88329   5
  -6  -3   1 1.06089 0.87576   6
  -6  -3   1 1.14225 1.14779   9
  -6  -3   1 0.76267 1.21320   2
  -6  -3   1 3.28225 1.23879   3
  -6  -3   1 -0.0208 0.57895   4
   5   3  -1 92.7124 6.26903   7
   5   3  -1 96.0383 6.41834   5
   5   3  -1 109.020 5.97573   2
   5   3  -1 100.097 5.26408   1
   5   3  -1 110.289 6.19162   9
  -5  -3   1 101.778 6.10582   9
  -5  -3   1 101.492 5.40847   3
  -5  -3   1 106.334 5.73661   6
  -5  -3   1 97.2640 5.92735   2
   4   3  -1 32.0977 3.39665   9
   4   3  -1 25.2890 3.53899   5
   4   3  -1 34.2013 2.50640   1
   4   3  -1 31.3541 3.68176   7
   4   3  -1 35.5816 3.37876   2
  -4  -3   1 36.7027 2.54198   3
  -4  -3   1 37.9939 3.70162   9
  -4  -3   1 33.9366 3.17571   6
  -4  -3   1 39.7455 3.62217   2
  -4  -3   1 36.0768 1.98574   4
   3   3  -1 7.56041 1.39513   9
   3   3  -1 2.79426 1.25359   7
   3   3  -1 5.43991 1.17830   2
   3   3  -1 6.75903 1.32432   1
   3   3  -1 6.26048 0.69532   8
   3   3  -1 6.04402 1.69885   5
  -3  -3   1 6.23471 1.31993   9
  -3  -3   1 7.38755 1.34985   6
  -3  -3   1 7.13619 1.36871   2
  -3  -3   1 4.37391 1.02926   3
  -3  -3   1 6.31672 0.85566   4
   2   3  -1 28.1279 2.77606   7
   2   3  -1 23.6425 2.94926   5
   2   3  -1 24.4988 1.89072   9
   2   3  -1 22.4558 1.54281   8
   2   3  -1 23.0603 1.74500   2
   2   3  -1 21.9598 2.33397   1
  -2  -3   1 21.6548 2.03029   3
  -2  -3   1 23.0668 1.83663   9
  -2  -3   1 21.8225 1.52294   4
  -2  -3   1 25.6059 1.83625   2
  -2  -3   1 23.5145 2.14710   6
   1   3  -1 272.750 11.4265   7
   1   3  -1 271.371 10.7659   2
   1   3  -1 263.405 11.4869   1
   1   3  -1 274.950 10.8540   9
   1   3  -1 263.095 11.9408   5
   1   3  -1 274.281 11.1306   8
  -1  -3   1 283.690 11.0825   6
  -1  -3   1 276.070 11.1676   8
  -1  -3   1 281.041 11.0294   4
  -1  -3   1 280.223 11.1572   3
  -1  -3   1 277.127 10.9110   9
  -1  -3   1 288.168 10.8698   2
   0   3  -1 1089.93 41.6053   8
   0   3  -1 1119.16 41.9868   5
   0   3  -1 1110.68 41.2944   7
   0   3  -1 1099.86 41.7324   1
   0  -3   1 1106.17 40.6201   2
   0  -3   1 1097.77 41.6465   8
   0  -3   1 1105.54 40.6570   9
   0  -3   1 1111.93 41.1817   6
   0  -3   1 1126.45 41.4131   3
   0  -3   1 1089.36 41.4245   4
  -1   3  -1 20.5576 2.14049   1
  -1   3  -1 18.1582 1.63618   7
  -1   3  -1 18.2362 2.11733   5
   1  -3   1 18.8112 1.64841   6
   1  -3   1 14.6234 1.81317   8
   1  -3   1 15.1887 1.67738   3
   1  -3   1 11.4829 1.59225   4
  -2   3  -1 88.4930 4.72573   1
  -2   3  -1 87.9207 4.09551   7
  -2   3  -1 88.8921 4.73562   5
   2  -3   1 86.0597 4.71572   4
   2  -3   1 87.1529 3.72576   9
   2  -3   1 90.0627 4.64294   1
   2  -3   1 84.5150 4.81824   8
   2  -3   1 91.4212 3.71243   2
   2  -3   1 83.4088 4.42462   3
   2  -3   1 90.5695 4.22974   6
  -3   3  -1 1120.23 40.9480   5
  -3   3  -1 1052.61 40.9123   1
  -3   3  -1 1080.30 40.1322   7
   3  -3   1 1096.46 39.8994   2
   3  -3   1 1090.47 40.2920   6
   3  -3   1 1056.45 40.6303   3
   3  -3   1 1041.76 40.7192   1
   3  -3   1 1073.41 39.9629   9
   3  -3   1 1042.67 41.1229   8
   3  -3   1 1031.17 40.9972   4
  -4   3  -1 636.511 25.4896   5
  -4   3  -1 646.696 24.8486   7
  -4   3  -1 612.774 25.4468   1
   4  -3   1 607.812 25.6241   8
   4  -3   1 635.355 25.0273   5
   4  -3   1 628.914 25.6920   4
   4  -3   1 642.306 24.8807   6
   4  -3   1 646.551 25.3202   1
   4  -3   1 642.237 24.7551   9
   4  -3   1 658.074 24.6518   2
   4  -3   1 634.351 25.2357   3
   4  -3   1 652.970 24.5872   7
  -5   3  -1 15.6140 2.44732   5
  -5   3  -1 15.6805 2.14920   9
  -5   3  -1 14.0398 1.99805   2
  -5   3  -1 9.50186 1.79058   7
  -5   3  -1 11.4421 2.24908   1
   5  -3   1 22.8998 3.03026   8
   5  -3   1 16.5322 2.12158   7
   5  -3   1 14.3907 1.94568   2
   5  -3   1 13.3309 1.98230   9
   5  -3   1 9.33257 1.92585   3
   5  -3   1 17.5432 2.33099   5
   5  -3   1 15.7339 2.31447   1
   5  -3   1 10.5606 2.16470   4
   5  -3   1 16.3382 2.18797   6
  -6   3  -1 18.5276 2.78929   7
  -6   3  -1 26.1336 3.23417   9
  -6   3  -1 24.2788 3.24909   1
  -6   3  -1 24.2049 3.41124   5
  -6   3  -1 26.9346 3.45615   8
  -6   3  -1 29.6867 3.18665   2
   6  -3   1 29.5832 3.37038   1
   6  -3   1 28.7190 3.03540   7
   6  -3   1 29.2220 3.40424   3
   6  -3   1 25.8558 3.02404   5
   6  -3   1 20.5781 2.75155   9
   6  -3   1 27.2166 3.53912   8
   6  -3   1 25.6815 2.92463   2
   6  -3   1 20.1438 2.73810   6
   6  -3   1 22.9316 3.33273   4
  -7   3  -1 0.80281 1.28829   1
  -7   3  -1 -0.0050 1.28114   5
  -7   3  -1 -0.1763 1.15014   9
  -7   3  -1 -1.6300 0.90027   7
  -7   3  -1 -2.5993 0.84416   2
  -7   3  -1 0.54976 1.27944   8
   7  -3   1 -0.9771 0.91279   5
   7  -3   1 1.55098 1.11203   1
   7  -3   1 -1.0655 0.72196   9
   7  -3   1 -0.8470 1.04363   4
   7  -3   1 -0.5809 1.03265   3
   7  -3   1 -0.4941 0.92017   6
   7  -3   1 0.35102 0.93032   7
   7  -3   1 -0.5120 0.75439   2
   7  -3   1 -0.0297 0.96168   8
  -8   3  -1 2.06660 1.81618   4
  -8   3  -1 2.50914 1.60860   6
  -8   3  -1 5.19360 2.12517   1
  -8   3  -1 3.20112 1.74162   9
  -8   3  -1 3.61097 1.63368   2
  -8   3  -1 3.31533 1.61885   7
  -8   3  -1 3.50413 1.82161   8
  -8   3  -1 8.14019 2.24063   3
  -8   3  -1 3.03938 1.61433   5
   8  -3   1 5.06345 1.91892   2
   8  -3   1 3.51984 1.76470   1
   8  -3   1 3.52834 1.81382   8
   8  -3   1 4.07499 1.61865   3
   8  -3   1 6.00429 1.71036   6
   8  -3   1 3.35915 1.69493   9
   8  -3   1 5.21421 1.76246   5
   8  -3   1 5.63065 2.28807   4
   8  -3   1 5.51928 1.81589   7
  -9   3  -1 36.8682 5.05850   7
  -9   3  -1 53.3201 6.05437   5
  -9   3  -1 55.0962 5.95365   8
  -9   3  -1 36.4025 5.17233   4
  -9   3  -1 52.5544 5.57299   3
  -9   3  -1 38.0781 4.96898   9
  -9   3  -1 48.8204 5.17554   6
  -9   3  -1 39.6825 4.96511   2
  -9   3  -1 42.9977 5.36705   1
   9  -3   1 53.1907 5.42180   2
   9  -3   1 39.4223 4.95170   3
   9  -3   1 40.4382 4.76727   1
   9  -3   1 51.6681 5.27655   6
   9  -3   1 51.0538 5.97281   4
   9  -3   1 52.1708 5.81600   8
   9  -3   1 48.7722 5.42507   9
   9  -3   1 64.4311 5.94615   7
   9  -3   1 62.3617 5.85970   5
 -10   3  -1 -0.3076 2.20631   1
 -10   3  -1 1.17999 1.89056   7
 -10   3  -1 -1.0560 1.60407   3
 -10   3  -1 0.42693 2.07210   9
 -10   3  -1 0.53934 2.01985   5
 -10   3  -1 -0.4205 1.91220   8
 -10   3  -1 2.35942 2.42063   4
 -10   3  -1 -0.3050 1.83678   6
 -10   3  -1 2.68659 2.20490   2
  10  -3   1 2.07969 2.00894   4
  10  -3   1 1.10275 1.56207   5
  10  -3   1 1.77349 1.79788   6
  10  -3   1 0.23025 1.66284   2
  10  -3   1 2.20614 1.82028   1
  10  -3   1 0.49520 1.60481   3
  10  -3   1 0.99422 1.80033   7
  10  -3   1 0.20701 1.57471   9
  10  -3   1 2.11868 2.11845   8
 -11   3  -1 0.74072 2.18915   2
 -11   3  -1 0.94518 2.43638   7
 -11   3  -1 -0.9172 2.53202   6
 -11   3  -1 4.74853 2.75880   5
 -11   3  -1 6.08421 2.86138   9
  11  -3   1 2.65782 2.45213   7
  11  -3   1 4.14680 2.31124   9
  11  -3   1 2.85839 2.03340   2
  11  -3   1 -0.3846 1.60146   5
  13   2  -1 1.15688 3.75215   7
  13   2  -1 3.33881 2.81750   5
  12   2  -1 2.37165 2.91796   7
  12   2  -1 -2.2438 1.87384   5
  12   2  -1 -0.0242 2.01797   2
  12   2  -1 -0.2483 2.25649   9
 -12  -2   1 0.15555 2.26480   2
 -12  -2   1 3.83130 2.65319   6
 -12  -2   1 0.32804 2.43522   9
  11   2  -1 3.49705 2.13645   9
  11   2  -1 5.25482 2.52316   2
  11   2  -1 3.91842 2.82916   7
  11   2  -1 1.22484 1.91217   5
 -11  -2   1 3.07580 2.17781   9
 -11  -2   1 4.32281 2.22438   6
 -11  -2   1 2.50676 1.96266   2
  10   2  -1 9.22059 2.76223   2
  10   2  -1 1.02208 1.48128   9
  10   2  -1 3.76055 2.30739   5
  10   2  -1 8.43990 3.14822   7
 -10  -2   1 8.12786 2.58497   9
 -10  -2   1 1.27025 1.59862   6
 -10  -2   1 8.99767 2.35787   3
 -10  -2   1 5.29568 2.51199   2
   9   2  -1 15.4824 3.30828   9
   9   2  -1 18.6932 3.62259   5
   9   2  -1 22.8242 2.99147   1
   9   2  -1 22.7681 4.21846   7
   9   2  -1 15.2282 3.29064   2
  -9  -2   1 17.7876 2.91722   3
  -9  -2   1 21.6492 4.02238   2
  -9  -2   1 19.7864 3.38711   6
  -9  -2   1 18.9348 3.75075   9
   8   2  -1 4.99416 1.43487   1
   8   2  -1 6.81875 2.17660   2
   8   2  -1 3.29990 1.64136   7
   8   2  -1 2.18944 1.63663   9
   8   2  -1 5.55222 2.19557   5
  -8  -2   1 3.31734 2.05689   9
  -8  -2   1 6.75540 1.96897   6
  -8  -2   1 9.76039 2.60740   2
  -8  -2   1 9.30491 1.93634   3
   7   2  -1 15.6742 2.99956   9
   7   2  -1 17.0081 3.21269   7
   7   2  -1 18.8850 2.37020   1
   7   2  -1 15.5218 2.73960   2
   7   2  -1 16.6454 3.17559   5
  -7  -2   1 18.3994 2.81930   6
  -7  -2   1 16.7473 2.41357   3
  -7  -2   1 16.4433 3.18353   9
  -7  -2   1 18.0496 3.09291   2
   6   2  -1 147.379 8.01223   9
   6   2  -1 156.285 8.44494   7
   6   2  -1 149.975 6.58085   8
   6   2  -1 144.988 7.73916   2
   6   2  -1 134.563 8.03098   5
   6   2  -1 141.409 6.78189   1
  -6  -2   1 127.055 6.89613   3
  -6  -2   1 149.130 7.50277   6
  -6  -2   1 131.737 6.09690   4
  -6  -2   1 147.394 8.13087   9
  -6  -2   1 134.196 7.76296   2
   5   2  -1 113.895 4.59568   8
   5   2  -1 110.076 6.66844   7
   5   2  -1 112.619 6.42930   9
   5   2  -1 112.130 6.23533   2
   5   2  -1 111.229 6.68945   5
   5   2  -1 106.557 5.51723   1
  -5  -2   1 124.216 6.64312   9
  -5  -2   1 116.715 6.09082   6
  -5  -2   1 111.108 4.92649   4
  -5  -2   1 121.147 6.51332   2
  -5  -2   1 114.013 5.73465   3
   4   2  -1 308.165 13.4854   2
   4   2  -1 317.329 14.1928   5
   4   2  -1 324.611 13.0341   1
   4   2  -1 306.291 14.0389   7
   4   2  -1 316.557 11.9018   8
   4   2  -1 305.757 13.6842   9
  -4  -2   1 325.888 12.2748   4
  -4  -2   1 323.451 13.6873   2
  -4  -2   1 325.417 13.0793   3
  -4  -2   1 321.728 13.3910   6
  -4  -2   1 329.693 13.8816   9
   3   2  -1 99.8140 5.24195   9
   3   2  -1 102.317 5.72398   5
   3   2  -1 104.424 4.00896   8
   3   2  -1 108.936 5.23614   2
   3   2  -1 100.473 4.95640   1
   3   2  -1 106.715 5.65508   7
  -3  -2   1 104.283 5.32678   9
  -3  -2   1 94.8190 5.14520   2
  -3  -2   1 100.913 4.85333   3
  -3  -2   1 104.936 5.08130   6
  -3  -2   1 108.084 4.30158   4
   2   2  -1 97.5982 4.91068   7
   2   2  -1 96.4904 4.58793   1
   2   2  -1 82.6596 4.93622   5
   2   2  -1 95.2173 3.92024   8
   2   2  -1 88.6103 4.48700   9
   2   2  -1 98.8114 4.48649   2
  -2  -2   1 94.8831 4.43509   6
  -2  -2   1 91.5097 4.30968   3
  -2  -2   1 92.2776 3.89407   4
  -2  -2   1 97.4353 4.53148   2
  -2  -2   1 93.4557 4.57546   9
   1   2  -1 4832.36 178.030   7
   1   2  -1 4898.35 177.666   8
   1   2  -1 4958.57 178.106   1
   1   2  -1 4830.10 177.577   2
   1   2  -1 4967.57 178.539   5
   1   2  -1 4889.15 177.657   9
  -1  -2   1 4879.42 177.709   9
  -1  -2   1 4769.87 177.704   3
  -1  -2   1 4688.55 177.706   6
  -1  -2   1 4879.90 177.678   8
  -1  -2   1 4859.03 177.514   4
  -1  -2   1 4876.12 177.641   2
   0   2  -1 2426.99 88.7670   7
   0   2  -1 2436.44 89.1964   1
   0   2  -1 2391.24 89.2985   5
   0   2  -1 2440.86 89.0898   8
   0  -2   1 2440.32 88.4707   9
   0  -2   1 2429.13 88.4346   2
   0  -2   1 2416.31 88.7966   6
   0  -2   1 2395.24 89.1004   8
   0  -2   1 2423.39 88.9281   4
   0  -2   1 2399.55 88.8980   3
  -1   2  -1 1557.22 57.2928   8
  -1   2  -1 1539.44 57.1152   5
  -1   2  -1 1529.57 56.3151   9
  -1   2  -1 1525.57 56.5179   7
  -1   2  -1 1545.30 57.1700   1
   1  -2   1 1535.02 56.3373   9
   1  -2   1 1518.64 57.1397   4
   1  -2   1 1540.28 56.3066   2
   1  -2   1 1552.33 56.9830   3
   1  -2   1 1551.47 56.7826   6
   1  -2   1 1534.92 57.2974   8
  -2   2  -1 1917.42 69.6709   5
  -2   2  -1 1885.83 69.0870   7
  -2   2  -1 1906.19 69.7664   1
   2  -2   1 1866.57 69.1279   9
   2  -2   1 1884.17 69.0613   2
   2  -2   1 1819.95 69.8228   4
   2  -2   1 1877.03 69.5674   3
   2  -2   1 1862.27 69.6247   1
   2  -2   1 1896.78 69.3591   6
   2  -2   1 1872.38 69.9445   8
  -3   2  -1 -0.3783 0.44107   7
  -3   2  -1 -0.1596 0.60611   5
  -3   2  -1 0.96453 0.61424   1
   3  -2   1 0.67142 0.62677   4
   3  -2   1 0.09760 0.42034   6
   3  -2   1 0.93772 0.44471   2
   3  -2   1 0.67239 0.45406   7
   3  -2   1 1.07834 0.62841   3
   3  -2   1 0.69516 0.52038   9
   3  -2   1 0.85851 0.55855   1
   3  -2   1 0.05988 0.59602   8
   3  -2   1 0.04492 0.46195   5
  -4   2  -1 1838.52 68.6360   7
  -4   2  -1 1812.07 68.9366   1
  -4   2  -1 1894.99 69.0072   5
   4  -2   1 1905.34 68.8390   9
   4  -2   1 1839.75 69.2149   8
   4  -2   1 1845.60 68.4779   7
   4  -2   1 1856.37 68.6584   2
   4  -2   1 1834.86 68.6736   6
   4  -2   1 1829.76 68.9335   3
   4  -2   1 1771.05 69.2081   4
   4  -2   1 1843.05 68.7341   1
   4  -2   1 1831.69 68.5666   5
  -5   2  -1 23.0228 2.63896   7
  -5   2  -1 20.3221 2.67849   1
  -5   2  -1 28.1481 3.08842   5
   5  -2   1 23.7687 2.81074   3
   5  -2   1 20.2657 2.85013   4
   5  -2   1 26.5337 2.69100   1
   5  -2   1 21.7821 2.57101   6
   5  -2   1 24.4556 2.59386   5
   5  -2   1 25.6400 2.75581   2
   5  -2   1 24.0120 2.78819   9
   5  -2   1 21.5727 2.72915   8
   5  -2   1 23.4930 2.66895   7
  -6   2  -1 12.1913 2.27303   5
  -6   2  -1 11.8522 2.24035   8
  -6   2  -1 11.7454 2.18446   1
  -6   2  -1 12.3750 2.20880   7
  -6   2  -1 6.55263 1.77886   9
   6  -2   1 9.07652 1.94908   9
   6  -2   1 9.46411 1.98714   3
   6  -2   1 10.2667 2.14000   4
   6  -2   1 10.0205 1.84824   1
   6  -2   1 11.3525 2.03961   7
   6  -2   1 12.5077 2.12593   2
   6  -2   1 9.25988 1.99933   8
   6  -2   1 8.48013 1.66117   5
   6  -2   1 14.9044 2.22039   6
  -7   2  -1 24.9464 3.35849   3
  -7   2  -1 24.3439 3.42882   5
  -7   2  -1 25.0327 3.47799   7
  -7   2  -1 24.8755 3.62565   4
  -7   2  -1 25.7710 3.58366   9
  -7   2  -1 18.2602 2.84524   6
  -7   2  -1 25.4277 3.48506   8
  -7   2  -1 23.0507 3.25240   1
  -7   2  -1 32.3489 3.90671   2
   7  -2   1 34.6248 4.00908   9
   7  -2   1 32.4104 3.77494   8
   7  -2   1 28.1350 3.33442   6
   7  -2   1 24.4956 3.02149   1
   7  -2   1 22.4360 3.15987   3
   7  -2   1 27.7841 3.25469   5
   7  -2   1 17.4497 3.06192   4
   7  -2   1 24.1839 3.24446   7
   7  -2   1 24.4038 3.19166   2
  -8   2  -1 16.3657 3.24374   9
  -8   2  -1 11.5221 2.72186   7
  -8   2  -1 9.67294 2.53161   4
  -8   2  -1 11.1924 2.48570   1
  -8   2  -1 10.4918 2.58552   8
  -8   2  -1 15.1924 2.99556   5
  -8   2  -1 14.5539 2.68994   3
  -8   2  -1 15.2848 2.91707   2
  -8   2  -1 11.4191 2.53793   6
   8  -2   1 13.7965 2.72945   2
   8  -2   1 14.4672 2.97010   9
   8  -2   1 7.50492 2.04470   6
   8  -2   1 8.62527 2.42633   4
   8  -2   1 16.2586 2.82457   7
   8  -2   1 8.21299 2.01804   5
   8  -2   1 13.8600 2.65975   8
   8  -2   1 17.6644 2.66206   1
   8  -2   1 14.1658 2.73293   3
  -9   2  -1 4.39426 1.93040   6
  -9   2  -1 14.5807 3.21486   5
  -9   2  -1 10.1662 2.73479   4
  -9   2  -1 11.1234 2.53717   3
  -9   2  -1 12.8764 3.12419   7
  -9   2  -1 14.6195 3.24750   9
  -9   2  -1 13.5235 2.83413   1
  -9   2  -1 15.3296 3.15267   8
  -9   2  -1 11.1086 2.77353   2
   9  -2   1 10.9022 2.38219   5
   9  -2   1 11.1177 2.74518   3
   9  -2   1 14.5325 2.92426   2
   9  -2   1 12.9633 2.92771   4
   9  -2   1 5.75072 2.23932   9
   9  -2   1 12.1822 2.74097   7
   9  -2   1 10.8673 2.34714   1
   9  -2   1 11.0126 2.65746   8
   9  -2   1 10.7141 2.44526   6
 -10   2  -1 1.78711 1.84861   7
 -10   2  -1 2.92401 2.25549   9
 -10   2  -1 2.54039 2.47461   8
 -10   2  -1 1.03234 1.73800   6
 -10   2  -1 -0.8745 1.88725   2
 -10   2  -1 2.60757 1.99453   3
 -10   2  -1 2.11833 2.21234   4
 -10   2  -1 5.35743 2.25559   5
 -10   2  -1 1.24977 2.16231   1
  10  -2   1 5.20908 2.12775   2
  10  -2   1 1.45159 1.70860   3
  10  -2   1 2.59574 1.85900   6
  10  -2   1 -0.2994 1.44502   1
  10  -2   1 2.02133 1.59324   5
  10  -2   1 4.73199 2.26112   7
  10  -2   1 2.84275 2.09069   4
  10  -2   1 2.69995 1.79523   9
 -11   2  -1 1.39343 2.10741   7
 -11   2  -1 1.72279 2.24268   2
 -11   2  -1 0.74481 2.37494   9
 -11   2  -1 1.10970 2.24558   5
 -11   2  -1 -1.5106 1.61976   6
 -11   2  -1 -1.4364 2.00592   3
  11  -2   1 -0.3313 1.74871   7
  11  -2   1 -2.2329 1.64353   2
  11  -2   1 3.36018 2.04918   5
  11  -2   1 -0.1412 1.71751   9
  11  -2   1 -0.7680 1.48275   6
 -12   2  -1 -0.8605 2.22159   6
 -12   2  -1 2.93660 2.70338   2
 -12   2  -1 5.32572 2.88175   7
 -12   2  -1 -0.5696 2.57718   9
  12  -2   1 -0.8272 1.88643   2
  12  -2   1 2.38551 2.37401   7
  12  -2   1 4.14118 2.19127   6
  12  -2   1 -0.8895 2.26959   9
 -13   2  -1 1.19979 3.24639   7
 -13   2  -1 -0.2315 3.82132   9
 -13   2  -1 1.68237 3.18720   2
  13  -2   1 3.63091 2.83209   9
  13  -2   1 0.51584 2.39694   2
  13  -2   1 5.36453 4.76760   7
  13   1  -1 -0.9398 2.20031   5
  13   1  -1 -1.4142 3.02125   7
  13   1  -1 0.34840 2.30045   2
 -13  -1   1 1.67111 3.22404   7
 -13  -1   1 -3.1338 2.35307   6
 -13  -1   1 4.80548 3.14179   2
  12   1  -1 3.26314 3.07581   7
  12   1  -1 0.44329 2.13465   5
  12   1  -1 0.64601 2.38178   2
  12   1  -1 -0.2269 1.70390   9
 -12  -1   1 2.85645 2.12142   6
 -12  -1   1 -0.3727 2.16788   2
 -12  -1   1 -0.2853 1.93245   9
  11   1  -1 12.5161 3.38017   2
  11   1  -1 7.64686 2.75065   5
  11   1  -1 16.8990 4.21259   7
  11   1  -1 18.8008 4.14000   9
 -11  -1   1 16.4933 3.84077   2
 -11  -1   1 11.3407 3.51868   9
 -11  -1   1 13.0632 3.02682   6
  10   1  -1 -2.4650 1.71574   7
  10   1  -1 0.24661 1.59688   5
  10   1  -1 -2.0945 1.26287   2
  10   1  -1 -0.8919 1.34063   9
 -10  -1   1 -0.4811 1.09226   6
 -10  -1   1 -0.5078 2.06493   9
 -10  -1   1 0.28253 1.53171   2
 -10  -1   1 1.20391 1.62223   3
   9   1  -1 22.3658 3.83128   2
   9   1  -1 19.9986 3.87928   7
   9   1  -1 28.6154 3.30717   1
   9   1  -1 22.2161 3.96662   9
   9   1  -1 22.5923 3.99849   5
  -9  -1   1 36.5426 4.95754   2
  -9  -1   1 29.0327 4.06736   6
  -9  -1   1 31.5940 3.79040   3
  -9  -1   1 15.8755 3.58268   9
   8   1  -1 42.5383 3.21506   1
   8   1  -1 57.4958 6.10471   5
   8   1  -1 36.9900 4.98566   7
   8   1  -1 37.8392 4.67520   2
   8   1  -1 43.8349 5.14593   9
  -8  -1   1 36.7883 4.85012   2
  -8  -1   1 37.0368 4.42179   6
  -8  -1   1 40.2155 4.04741   3
  -8  -1   1 39.9958 5.09745   9
   7   1  -1 31.8076 4.30902   7
   7   1  -1 40.6003 3.56990   1
   7   1  -1 39.5696 4.55198   9
   7   1  -1 36.7738 4.55690   5
   7   1  -1 41.8931 4.43429   2
  -7  -1   1 37.4587 4.07240   6
  -7  -1   1 36.4670 4.30875   2
  -7  -1   1 31.1084 3.32342   3
  -7  -1   1 32.0064 2.53833   4
  -7  -1   1 43.1747 4.87407   9
   6   1  -1 144.253 8.28624   5
   6   1  -1 165.003 8.45089   9
   6   1  -1 155.898 8.13256   2
   6   1  -1 159.158 6.76549   8
   6   1  -1 137.450 8.28194   7
   6   1  -1 162.403 7.31640   1
  -6  -1   1 152.345 8.24881   2
  -6  -1   1 151.399 6.83543   4
  -6  -1   1 155.560 7.44389   3
  -6  -1   1 151.107 7.79551   6
  -6  -1   1 154.938 8.42705   9
   5   1  -1 2.04197 1.21813   7
   5   1  -1 4.46752 1.29042   2
   5   1  -1 3.46140 0.92810   1
   5   1  -1 5.37204 1.47225   9
   5   1  -1 2.57015 0.64276   8
   5   1  -1 3.61599 1.37148   5
  -5  -1   1 2.85323 0.71838   4
  -5  -1   1 3.75561 1.38011   2
  -5  -1   1 2.78945 1.16459   9
  -5  -1   1 6.47527 1.40590   6
  -5  -1   1 4.47354 1.11325   3
   4   1  -1 -0.1247 0.57997   2
   4   1  -1 0.38444 0.58760   5
   4   1  -1 0.61097 0.32806   8
   4   1  -1 0.56592 0.54103   1
   4   1  -1 1.69463 0.89870   9
   4   1  -1 0.47760 0.82391   7
  -4  -1   1 0.23449 0.41411   4
  -4  -1   1 0.70367 0.87576   9
  -4  -1   1 0.39216 0.52230   3
  -4  -1   1 2.05630 0.83862   6
  -4  -1   1 -0.1254 0.77783   2
   3   1  -1 0.45198 0.68148   7
   3   1  -1 -0.2821 0.36004   5
   3   1  -1 0.19348 0.39332   1
   3   1  -1 0.89880 0.61902   2
   3   1  -1 0.37133 0.42121   9
   3   1  -1 0.39582 0.21715   8
  -3  -1   1 0.60773 0.39190   3
  -3  -1   1 0.68981 0.63119   2
  -3  -1   1 0.13944 0.23240   4
  -3  -1   1 0.34357 0.34590   6
  -3  -1   1 0.45415 0.51496   9
   2   1  -1 97.2755 4.61766   1
   2   1  -1 100.141 4.79572   9
   2   1  -1 100.629 5.15011   5
   2   1  -1 101.695 4.04973   8
   2   1  -1 100.257 4.69137   2
   2   1  -1 110.085 5.07224   7
  -2  -1   1 104.499 4.45532   3
  -2  -1   1 103.426 4.78005   2
  -2  -1   1 108.945 4.70130   6
  -2  -1   1 107.272 4.00333   4
  -2  -1   1 95.5942 4.79987   9
   1   1  -1 1890.63 69.8097   9
   1   1  -1 1915.54 69.6010   8
   1   1  -1 1881.09 69.7359   2
   1   1  -1 1921.21 70.2796   5
   1   1  -1 1890.50 70.0088   7
  -1  -1   1 1903.13 69.8773   9
  -1  -1   1 1876.26 69.7822   6
  -1  -1   1 1886.97 69.6580   3
  -1  -1   1 1934.96 69.8234   2
  -1  -1   1 1892.14 69.4010   4
   0   1  -1 17.5003 1.26179   1
   0   1  -1 18.8611 1.34905   5
   0   1  -1 19.9469 1.07193   7
   0   1  -1 20.3531 1.27815   8
   0  -1   1 19.6829 1.05512   9
   0  -1   1 20.4469 1.04438   2
   0  -1   1 19.8931 1.17521   6
   0  -1   1 17.4090 1.23096   8
   0  -1   1 23.0783 1.22591   4
   0  -1   1 20.7908 1.16170   3
  -1   1  -1 1803.88 66.4049   7
  -1   1  -1 1819.41 66.9455   1
  -1   1  -1 1820.06 66.8124   5
  -1   1  -1 1785.54 67.0822   8
   1  -1   1 1836.77 67.0745   4
   1  -1   1 1812.88 67.1225   8
   1  -1   1 1826.46 66.8938   3
   1  -1   1 1821.06 66.5997   2
   1  -1   1 1850.48 66.6531   9
   1  -1   1 1812.30 66.8050   6
  -2   1  -1 4382.54 160.076   8
  -2   1  -1 4416.53 159.873   1
  -2   1  -1 4358.13 159.745   5
   2  -1   1 4318.21 159.518   7
   2  -1   1 4382.43 160.138   4
   2  -1   1 4412.62 159.788   9
   2  -1   1 4400.48 159.789   1
   2  -1   1 4268.83 159.686   2
   2  -1   1 4345.39 159.781   6
   2  -1   1 4303.81 159.581   5
   2  -1   1 4406.75 160.106   8
   2  -1   1 4403.79 159.917   3
  -3   1  -1 0.17489 0.47743   5
  -3   1  -1 1.32472 0.65552   8
  -3   1  -1 0.87419 0.56569   1
   3  -1   1 1.00408 0.65769   3
   3  -1   1 0.46135 0.46802   9
   3  -1   1 0.54194 0.44417   5
   3  -1   1 0.19427 0.43287   6
   3  -1   1 -0.0763 0.38311   4
   3  -1   1 0.11172 0.39608   7
   3  -1   1 1.47796 0.66776   8
   3  -1   1 -0.6304 0.36937   2
   3  -1   1 0.06294 0.41057   1
  -4   1  -1 10.4405 1.65078   8
   4  -1   1 7.39481 1.51057   4
   4  -1   1 9.35637 1.53667   2
   4  -1   1 10.2110 1.58845   3
   4  -1   1 13.9987 1.58949   1
   4  -1   1 8.89214 1.53227   9
   4  -1   1 13.2799 1.74056   7
   4  -1   1 11.6308 1.48092   5
   4  -1   1 10.4972 1.54533   6
   4  -1   1 12.5907 1.74166   8
  -5   1  -1 86.0384 5.27710   4
  -5   1  -1 103.819 5.34030   8
   5  -1   1 101.966 5.08127   5
   5  -1   1 98.0889 5.29363   7
   5  -1   1 97.8544 5.21324   6
   5  -1   1 95.5370 5.31526   2
   5  -1   1 98.5486 5.47996   9
   5  -1   1 89.0961 4.75040   1
   5  -1   1 94.2184 5.41982   4
   5  -1   1 87.4586 5.09002   8
   5  -1   1 89.9255 5.19284   3
  -6   1  -1 0.64808 0.81443   8
  -6   1  -1 -0.1602 0.74079   6
  -6   1  -1 -0.5200 0.55751   3
  -6   1  -1 -0.4101 0.74645   4
   6  -1   1 0.22068 0.64998   8
   6  -1   1 -0.1783 0.80378   7
   6  -1   1 0.31191 0.82880   2
   6  -1   1 0.73270 0.85059   6
   6  -1   1 0.02278 0.55897   1
   6  -1   1 0.64630 0.88803   3
   6  -1   1 -0.4157 0.68438   9
   6  -1   1 0.41607 0.80923   4
   6  -1   1 0.20220 0.73707   5
  -7   1  -1 53.9142 4.06159   3
  -7   1  -1 48.7563 4.74899   4
  -7   1  -1 50.1721 4.54929   8
  -7   1  -1 56.7055 4.97850   6
  -7   1  -1 56.3350 5.49576   9
   7  -1   1 49.2252 4.75497   3
   7  -1   1 53.0139 5.10747   7
   7  -1   1 45.4848 4.67072   2
   7  -1   1 52.5658 3.91602   8
   7  -1   1 50.6869 4.70341   6
   7  -1   1 49.8971 3.77940   5
   7  -1   1 52.1399 3.54857   1
   7  -1   1 56.5358 5.40320   9
   7  -1   1 52.6657 4.95757   4
  -8   1  -1 1.37464 1.30303   8
  -8   1  -1 1.80871 1.74900   9
  -8   1  -1 -1.2448 1.02476   6
  -8   1  -1 0.29725 1.31211   2
  -8   1  -1 0.91647 1.37127   4
  -8   1  -1 1.80488 1.22180   3
   8  -1   1 -1.0044 0.85773   6
   8  -1   1 -0.5441 0.75963   8
   8  -1   1 0.51884 1.05139   5
   8  -1   1 1.41880 1.42071   7
   8  -1   1 0.04250 1.14128   9
   8  -1   1 0.36264 1.21117   2
   8  -1   1 1.69666 1.05336   1
   8  -1   1 0.50482 1.19478   3
   8  -1   1 1.94620 1.30136   4
  -9   1  -1 23.6185 3.63081   3
  -9   1  -1 27.2294 4.30168   9
  -9   1  -1 20.6453 3.37901   8
  -9   1  -1 17.4890 3.32907   2
  -9   1  -1 17.1048 3.10295   6
  -9   1  -1 23.3128 3.65626   4
  -9   1  -1 22.4501 3.43361   1
   9  -1   1 22.6500 3.40777   8
   9  -1   1 21.4183 3.64588   7
   9  -1   1 20.3202 3.48014   4
   9  -1   1 16.7326 3.20386   2
   9  -1   1 23.5266 3.63145   3
   9  -1   1 21.5144 3.29483   6
   9  -1   1 22.5196 3.04169   1
   9  -1   1 26.1726 3.66296   5
   9  -1   1 20.9504 3.66862   9
 -10   1  -1 4.58354 2.10752   2
 -10   1  -1 9.45957 2.50524   3
 -10   1  -1 4.11017 1.93755   6
 -10   1  -1 7.89378 2.84849   9
 -10   1  -1 7.86652 2.62215   1
  10  -1   1 4.79601 1.84745   5
  10  -1   1 5.49497 1.91741   6
  10  -1   1 11.4329 3.01392   9
  10  -1   1 7.29069 2.70066   7
  10  -1   1 1.67680 2.07696   3
  10  -1   1 7.26837 2.44441   2
 -11   1  -1 -1.2902 1.52149   3
 -11   1  -1 -1.6431 1.72439   7
 -11   1  -1 0.71828 1.69408   2
 -11   1  -1 1.82409 2.13052   9
 -11   1  -1 0.93646 1.74503   6
  11  -1   1 -1.1849 1.69486   9
  11  -1   1 -1.1183 1.60639   2
  11  -1   1 1.03518 2.10509   7
  11  -1   1 -1.0678 1.45321   5
  11  -1   1 -1.0575 1.42108   6
 -12   1  -1 1.08192 2.18828   6
 -12   1  -1 -0.6648 2.55181   9
 -12   1  -1 -0.4255 2.46206   7
 -12   1  -1 -2.4754 2.15900   2
  12  -1   1 -0.3252 2.56529   7
  12  -1   1 -1.3864 2.03092   2
  12  -1   1 0.71218 1.85369   6
  12  -1   1 0.34541 2.09809   9
 -13   1  -1 -0.6681 2.43424   6
 -13   1  -1 3.24241 3.29613   2
 -13   1  -1 3.33555 3.53519   9
 -13   1  -1 1.34565 3.09903   7
  13  -1   1 1.27680 2.69335   7
  13  -1   1 3.46102 2.95351   2
  13  -1   1 -3.0099 2.16780   9
  13   0  -1 -0.4751 2.74568   7
  13   0  -1 -3.4076 2.35837   5
  13   0  -1 1.44801 2.65434   2
 -13   0   1 6.31138 3.82311   7
 -13   0   1 -0.3334 2.58893   6
 -13   0   1 0.90711 2.91044   2
  12   0  -1 1.51709 2.42533   2
  12   0  -1 2.59780 2.36628   5
  12   0  -1 3.96405 2.64999   9
  12   0  -1 4.93516 2.66336   7
 -12   0   1 4.92731 2.99250   7
 -12   0   1 0.35624 2.27996   6
 -12   0   1 6.84865 3.54710   9
 -12   0   1 7.88518 3.20291   2
  11   0  -1 1.58406 1.48087   9
  11   0  -1 3.56368 2.13245   7
  11   0  -1 -0.5311 1.62085   5
  11   0  -1 3.53344 2.07265   2
 -11   0   1 2.61011 1.94350   6
 -11   0   1 3.66762 2.10132   9
 -11   0   1 4.62802 2.27602   7
 -11   0   1 1.52355 2.09374   2
  10   0  -1 -0.4035 1.56973   2
  10   0  -1 0.98222 2.31302   1
  10   0  -1 0.57672 1.90403   7
  10   0  -1 1.49922 1.82557   5
  10   0  -1 2.14896 1.90160   9
 -10   0   1 1.55606 1.77431   2
 -10   0   1 -0.0594 1.56789   9
 -10   0   1 -0.1905 1.35635   6
   9   0  -1 0.99140 1.37648   5
   9   0  -1 1.26947 1.27352   1
   9   0  -1 -0.0461 1.61587   7
   9   0  -1 3.85482 1.66963   9
   9   0  -1 0.44808 1.51919   2
  -9   0   1 1.27203 1.36282   9
  -9   0   1 2.72751 1.60835   6
  -9   0   1 1.94893 1.41190   3
  -9   0   1 -2.0188 1.29775   2
   8   0  -1 9.50861 2.42634   2
   8   0  -1 18.1132 3.26878   5
   8   0  -1 8.98190 2.57242   9
   8   0  -1 10.6463 2.77003   7
   8   0  -1 15.8649 2.45623   1
  -8   0   1 7.97557 2.04310   6
  -8   0   1 12.7837 2.91286   9
  -8   0   1 8.30535 2.37223   2
  -8   0   1 11.4187 2.16285   3
   7   0  -1 6.27440 1.43234   1
   7   0  -1 4.44321 1.52756   2
   7   0  -1 4.77203 1.72942   9
   7   0  -1 4.70371 1.24149   8
   7   0  -1 5.55138 1.98399   7
   7   0  -1 2.22528 1.53008   5
  -7   0   1 4.45972 1.67560   2
  -7   0   1 0.28860 1.29305   9
  -7   0   1 4.77001 1.38264   4
  -7   0   1 4.47208 1.53492   6
  -7   0   1 5.18904 1.45604   3
   6   0  -1 6.82607 1.91009   7
   6   0  -1 5.74680 1.77797   5
   6   0  -1 9.20337 1.49264   8
   6   0  -1 5.20355 1.54636   9
   6   0  -1 8.56906 1.41981   4
   6   0  -1 7.12186 1.55376   6
   6   0  -1 4.04451 1.42773   2
   6   0  -1 10.1084 1.67495   1
  -6   0   1 2.68284 1.45711   9
  -6   0   1 6.39987 1.34400   4
  -6   0   1 11.2459 2.21102   2
  -6   0   1 6.86834 1.61117   6
  -6   0   1 5.81254 1.35688   3
   5   0  -1 1.63316 0.95128   2
   5   0  -1 1.10887 0.93036   5
   5   0  -1 2.66169 0.96785   6
   5   0  -1 0.46877 0.87115   9
   5   0  -1 1.27033 0.64386   1
   5   0  -1 1.36467 0.58910   8
   5   0  -1 0.59956 0.57078   4
   5   0  -1 1.55891 1.06327   7
  -5   0   1 0.16939 0.83187   2
  -5   0   1 0.93867 0.65997   4
  -5   0   1 2.07779 0.80069   3
  -5   0   1 1.00443 1.04403   9
  -5   0   1 0.78415 0.65860   6
   4   0  -1 292.802 12.7842   7
   4   0  -1 288.216 11.9584   1
   4   0  -1 295.652 12.4857   2
   4   0  -1 305.583 12.2199   6
   4   0  -1 286.422 12.5919   9
   4   0  -1 292.495 11.7485   4
   4   0  -1 303.679 12.8121   5
   4   0  -1 312.860 11.7356   8
  -4   0   1 284.742 11.9302   3
  -4   0   1 298.466 12.6287   2
  -4   0   1 280.867 12.6475   9
  -4   0   1 290.626 12.2331   6
  -4   0   1 292.285 11.7256   4
   3   0  -1 138.484 6.52288   2
   3   0  -1 143.371 6.23331   1
   3   0  -1 151.380 6.73917   9
   3   0  -1 149.159 5.98698   4
   3   0  -1 143.484 6.81610   5
   3   0  -1 146.006 6.82299   7
   3   0  -1 145.203 5.96153   8
  -3   0   1 145.398 6.40457   6
  -3   0   1 146.612 6.76774   9
  -3   0   1 143.316 6.15522   3
  -3   0   1 137.738 5.92764   4
  -3   0   1 151.028 6.71489   2
   2   0  -1 110.931 4.40832   4
   2   0  -1 114.518 4.50189   8
   2   0  -1 110.623 5.11958   7
   2   0  -1 106.296 4.79201   1
   2   0  -1 116.002 5.07035   9
   2   0  -1 110.357 5.19391   5
   2   0  -1 105.021 4.90096   2
  -2   0   1 112.541 5.10421   9
  -2   0   1 112.026 4.40825   4
  -2   0   1 103.242 4.95373   2
  -2   0   1 111.068 4.81957   6
  -2   0   1 114.671 4.62075   3
   1   0  -1 26.6580 1.56558   7
   1   0  -1 24.8536 1.26901   8
   1   0  -1 28.5010 1.68170   5
   1   0  -1 29.0635 1.48406   2
   1   0  -1 26.3644 1.49717   9
   1   0  -1 25.3317 1.47132   1
  -1   0   1 28.1768 1.53519   2
  -1   0   1 26.4436 1.56056   9
  -1   0   1 27.2016 1.24737   3
  -1   0   1 28.7957 1.44044   6
   0   0  -1 38.1385 1.84017   1
   0   0  -1 40.5549 1.74750   4
   0   0  -1 38.6721 1.66897   7
   0   0  -1 39.9376 1.83983   8
   0   0  -1 41.7317 1.81639   5
   0   0   1 40.5877 1.81723   9
   0   0   1 41.9795 1.71682   7
   0   0   1 38.0494 1.73555   4
   0   0   1 38.5668 1.67310   3
   0   0   1 38.6767 1.77855   2
   0   0   1 41.7969 1.77532   6
  -1   0  -1 616.057 22.5205   5
  -1   0  -1 601.849 22.9199   8
  -1   0  -1 603.711 22.6893   1
  -1   0  -1 630.552 23.0104   4
   1   0   1 616.298 22.8451   6
   1   0   1 618.230 22.6961   7
   1   0   1 602.396 22.8807   9
   1   0   1 619.870 23.0070   4
   1   0   1 604.859 22.8299   2
   1   0   1 631.117 22.8981   3
   1   0   1 608.059 22.4843   5
  -2   0  -1 661.305 25.0009   8
  -2   0  -1 680.009 24.7700   1
  -2   0  -1 669.693 25.2080   4
   2   0   1 661.268 25.0362   6
   2   0   1 671.571 24.7508   5
   2   0   1 641.831 25.0695   2
   2   0   1 659.188 25.2042   4
   2   0   1 664.557 25.1775   9
   2   0   1 663.339 25.0411   7
   2   0   1 660.309 24.6835   1
   2   0   1 665.297 25.0279   8
   2   0   1 678.971 25.1227   3
  -3   0  -1 0.08520 0.44172   3
  -3   0  -1 -0.4805 0.37162   4
  -3   0  -1 0.06020 0.37171   8
   3   0   1 0.80581 0.35707   1
   3   0   1 -0.7337 0.33862   6
   3   0   1 -0.7275 0.31962   3
   3   0   1 -0.2608 0.29261   5
   3   0   1 2.28373 0.69714   2
   3   0   1 0.15941 0.50125   7
   3   0   1 0.24855 0.49949   4
   3   0   1 -0.0870 0.33003   8
   3   0   1 2.28174 0.81774   9
  -4   0  -1 39.1674 2.41856   8
  -4   0  -1 35.1177 2.53572   3
  -4   0  -1 33.7958 2.52330   4
   4   0   1 36.8330 2.41720   5
   4   0   1 33.9183 2.31647   8
   4   0   1 35.2351 2.71906   9
   4   0   1 34.5729 2.57025   4
   4   0   1 37.2515 2.58620   6
   4   0   1 35.0855 2.64086   7
   4   0   1 42.0226 2.73475   3
   4   0   1 32.0690 2.55218   2
   4   0   1 34.1909 2.07609   1
  -5   0  -1 1.25893 0.78413   8
  -5   0  -1 -0.5686 0.64926   3
  -5   0  -1 1.90620 0.89578   6
  -5   0  -1 0.82385 0.76107   4
   5   0   1 -0.1824 0.62942   6
   5   0   1 0.56617 0.62585   5
   5   0   1 -0.1964 0.68265   3
   5   0   1 1.17917 0.86192   2
   5   0   1 0.31558 0.68077   8
   5   0   1 0.24973 0.67583   4
   5   0   1 -0.0292 0.38308   1
   5   0   1 -0.4199 0.64741   9
   5   0   1 0.47395 0.80861   7
  -6   0  -1 40.9194 2.96489   8
  -6   0  -1 41.7709 3.86652   4
  -6   0  -1 47.9148 4.20856   3
  -6   0  -1 37.9212 3.80396   6
   6   0   1 32.5364 3.55429   3
   6   0   1 46.8839 4.48458   7
   6   0   1 43.5759 3.28848   6
   6   0   1 39.9296 3.13091   5
   6   0   1 41.4155 3.26133   4
   6   0   1 42.8865 2.74741   1
   6   0   1 41.9635 4.13822   2
   6   0   1 37.2620 4.07970   9
   6   0   1 41.6969 2.98333   8
  -7   0  -1 92.9391 5.31026   8
  -7   0  -1 93.3114 5.68253   4
  -7   0  -1 93.6968 5.77433   6
  -7   0  -1 89.3696 5.56225   3
   7   0   1 93.7089 6.03871   7
   7   0   1 87.6257 5.22272   8
   7   0   1 91.1833 5.70073   3
   7   0   1 96.6193 6.21098   9
   7   0   1 101.844 5.90440   4
   7   0   1 94.7629 5.99908   2
   7   0   1 100.991 5.73713   5
   7   0   1 81.7829 5.50443   6
   7   0   1 86.4944 4.83992   1
  -8   0  -1 5.60423 1.82953   4
  -8   0  -1 6.14926 1.82937   6
  -8   0  -1 8.26038 2.08297   3
  -8   0  -1 6.10405 1.70875   8
  -8   0  -1 9.86465 2.55433   9
   8   0   1 8.71822 2.04113   3
   8   0   1 7.83864 1.76936   8
   8   0   1 4.59575 1.64416   4
   8   0   1 5.96153 1.89962   9
   8   0   1 7.64044 2.07581   2
   8   0   1 4.18271 1.73359   7
   8   0   1 8.96371 2.07242   6
   8   0   1 8.81476 1.60705   1
   8   0   1 9.85323 2.12275   5
  -9   0  -1 10.6532 2.81281   2
  -9   0  -1 6.35217 2.10101   6
  -9   0  -1 10.9631 2.48095   3
  -9   0  -1 5.27375 2.40025   9
  -9   0  -1 7.89699 2.31405   4
   9   0   1 8.38386 2.26404   6
   9   0   1 8.44416 2.37783   3
   9   0   1 11.8638 3.04111   7
   9   0   1 9.21704 2.43678   5
   9   0   1 9.02069 2.46625   2
   9   0   1 13.0450 3.17119   9
   9   0   1 10.6599 2.01203   1
 -10   0  -1 1.36544 2.04804   9
 -10   0  -1 -1.1614 1.35142   6
 -10   0  -1 2.49926 1.63952   3
 -10   0  -1 -2.5986 1.47569   2
  10   0   1 -2.1580 1.32307   2
  10   0   1 -0.9055 1.67871   7
  10   0   1 1.04456 1.62632   6
  10   0   1 -0.6216 1.42015   9
  10   0   1 2.02397 1.57646   5
 -11   0  -1 0.79846 1.84267   3
 -11   0  -1 3.44551 2.10881   6
 -11   0  -1 2.07109 1.73635   9
 -11   0  -1 1.92257 1.87554   2
  11   0   1 0.24182 1.80951   7
  11   0   1 -1.0100 1.32126   9
  11   0   1 1.35547 1.98383   5
  11   0   1 -0.3413 1.74567   2
  11   0   1 -0.6704 1.42129   6
 -12   0  -1 -0.6426 2.11914   9
 -12   0  -1 -0.2757 1.97377   6
 -12   0  -1 1.89985 2.16286   2
  12   0   1 -0.1281 2.17159   2
  12   0   1 2.48670 2.17821   5
  12   0   1 2.49777 2.75315   7
  12   0   1 -0.4006 1.91518   6
  12   0   1 1.98083 2.60801   9
 -13   0  -1 -1.2504 2.24119   6
 -13   0  -1 1.20302 3.26909   7
 -13   0  -1 -4.5608 2.78317   9
 -13   0  -1 1.30342 2.82525   2
  13   0   1 0.95179 2.64058   2
  13   0   1 -0.1657 2.42181   9
  13   0   1 0.56984 2.64409   7
  12  -1  -1 1.50139 2.74204   7
  12  -1  -1 -0.2148 2.06965   2
  12  -1  -1 0.08600 2.00891   9
  12  -1  -1 -0.7647 1.95734   5
 -12   1   1 -1.8914 2.09090   6
 -12   1   1 -0.7994 2.62776   9
 -12   1   1 3.74055 3.10551   7
 -12   1   1 -0.0851 2.56303   2
  11  -1  -1 -2.3333 1.34551   5
  11  -1  -1 -1.0068 1.60903   2
  11  -1  -1 -0.2860 2.07958   9
  11  -1  -1 -1.5644 1.97242   7
 -11   1   1 0.93895 2.06766   9
 -11   1   1 1.39773 1.79011   2
 -11   1   1 2.40535 2.18748   6
 -11   1   1 -0.7918 1.64832   7
  10  -1  -1 3.70230 2.17230   7
  10  -1  -1 1.71157 1.86420   5
  10  -1  -1 -0.6198 1.45069   2
  10  -1  -1 1.99228 1.89435   9
  10  -1  -1 1.88473 1.46317   1
 -10   1   1 1.32151 1.34667   2
 -10   1   1 0.42161 1.62984   6
 -10   1   1 1.43911 1.83275   9
 -10   1   1 4.07677 2.19795   7
   9  -1  -1 13.1675 2.94371   5
   9  -1  -1 11.3314 2.40309   1
   9  -1  -1 11.9955 2.67688   2
   9  -1  -1 13.1645 3.07962   9
   9  -1  -1 14.4843 3.35624   7
  -9   1   1 12.9374 2.67562   3
  -9   1   1 11.5170 3.14813   9
  -9   1   1 11.5677 3.07221   7
  -9   1   1 12.4385 2.65704   6
  -9   1   1 11.9357 2.85225   2
   8  -1  -1 0.90574 1.04027   8
   8  -1  -1 2.19394 1.82988   7
   8  -1  -1 2.22483 1.30677   9
   8  -1  -1 0.23540 1.01370   1
   8  -1  -1 0.97985 1.29757   2
   8  -1  -1 3.13533 1.41412   6
   8  -1  -1 2.15357 1.52886   5
  -8   1   1 0.00750 0.95271   6
  -8   1   1 2.05881 1.71709   2
  -8   1   1 1.06438 1.31609   9
  -8   1   1 4.04552 1.46817   3
   7  -1  -1 -0.1338 1.15454   7
   7  -1  -1 1.11475 0.91410   8
   7  -1  -1 0.03725 0.87567   4
   7  -1  -1 -0.1689 0.82830   1
   7  -1  -1 -0.0877 0.93163   5
   7  -1  -1 0.17912 0.74741   2
   7  -1  -1 -1.1853 0.84462   9
   7  -1  -1 -0.5179 0.66914   6
  -7   1   1 -0.1646 1.25224   9
  -7   1   1 -0.5564 0.85558   6
  -7   1   1 0.02503 0.89069   4
  -7   1   1 0.00918 0.89681   3
  -7   1   1 0.65228 0.99923   2
   6  -1  -1 13.7685 1.98792   4
   6  -1  -1 10.3799 1.82485   6
   6  -1  -1 11.6587 2.34462   7
   6  -1  -1 12.5516 2.13151   2
   6  -1  -1 13.2162 2.36809   9
   6  -1  -1 10.8175 2.16898   5
   6  -1  -1 12.6215 1.92936   1
   6  -1  -1 8.56591 1.61612   3
   6  -1  -1 7.21341 1.49821   8
  -6   1   1 10.9991 1.90063   6
  -6   1   1 12.3105 1.88511   3
  -6   1   1 7.94421 1.89867   2
  -6   1   1 8.55073 1.71493   4
  -6   1   1 9.74225 2.10529   9
   5  -1  -1 -0.0251 0.54175   4
   5  -1  -1 -0.2178 0.41364   8
   5  -1  -1 2.20210 0.97248   2
   5  -1  -1 3.71775 1.26935   9
   5  -1  -1 1.67210 0.77530   6
   5  -1  -1 0.09503 0.45303   1
   5  -1  -1 1.26668 0.84763   5
   5  -1  -1 -0.3463 0.48615   3
   5  -1  -1 0.19059 0.58581   7
  -5   1   1 0.41574 0.82152   9
  -5   1   1 -1.1720 0.54454   4
  -5   1   1 0.65096 0.91638   2
  -5   1   1 0.65269 0.65663   6
  -5   1   1 0.61801 0.63884   3
   4  -1  -1 376.138 15.8118   9
   4  -1  -1 393.245 15.9978   5
   4  -1  -1 394.233 15.3964   1
   4  -1  -1 390.450 15.3481   4
   4  -1  -1 389.865 15.3299   8
   4  -1  -1 381.730 15.9461   7
   4  -1  -1 378.857 15.6658   2
   4  -1  -1 379.192 15.3004   3
   4  -1  -1 377.354 15.3732   6
  -4   1   1 387.627 15.4650   6
  -4   1   1 364.114 15.7525   2
  -4   1   1 395.103 15.3057   3
  -4   1   1 389.373 15.9896   9
   3  -1  -1 104.006 4.95962   2
   3  -1  -1 104.706 5.18120   7
   3  -1  -1 109.948 4.77131   4
   3  -1  -1 98.7297 5.14965   5
   3  -1  -1 95.8738 4.69689   6
   3  -1  -1 103.416 5.07254   9
   3  -1  -1 110.767 4.75736   3
   3  -1  -1 97.9646 4.71324   8
   3  -1  -1 104.714 4.83970   1
  -3   1   1 107.895 4.82997   6
  -3   1   1 105.432 5.08031   2
  -3   1   1 107.127 5.19977   9
  -3   1   1 104.968 4.66743   3
   2  -1  -1 368.168 14.2904   7
   2  -1  -1 363.636 13.8921   6
   2  -1  -1 358.499 13.9780   8
   2  -1  -1 371.116 13.8831   4
   2  -1  -1 353.126 14.0548   2
   2  -1  -1 357.427 14.1607   9
   2  -1  -1 367.220 14.3584   5
   2  -1  -1 359.604 14.0725   1
   2  -1  -1 363.739 13.8051   3
  -2   1   1 362.135 14.1752   2
  -2   1   1 359.604 13.7898   3
  -2   1   1 370.047 14.2875   9
  -2   1   1 364.345 13.9246   6
  -2   1   1 364.260 14.3861   7
   1  -1  -1 309.457 11.8892   1
   1  -1  -1 302.615 11.9285   7
   1  -1  -1 312.560 12.0111   5
   1  -1  -1 312.890 11.5358   3
   1  -1  -1 308.696 11.6736   4
   1  -1  -1 308.570 11.8139   8
  -1   1   1 309.206 11.6232   6
  -1   1   1 318.011 11.9368   9
  -1   1   1 312.509 12.0489   7
  -1   1   1 308.075 11.8769   2
   0  -1  -1 4055.40 151.961   8
   0  -1  -1 4074.29 151.468   4
   0  -1  -1 4110.66 152.506   5
   0  -1  -1 4207.92 151.966   3
   0  -1  -1 4239.28 152.126   1
   0   1   1 4082.14 151.549   2
   0   1   1 4290.32 152.185   9
   0   1   1 4162.93 151.941   5
   0   1   1 4098.59 151.787   6
   0   1   1 4213.18 151.667   7
  -1  -1  -1 19.2115 1.15212   4
  -1  -1  -1 17.9168 1.11589   3
  -1  -1  -1 18.8375 1.01096   8
   1   1   1 18.5964 1.07030   5
   1   1   1 18.7601 1.12483   3
   1   1   1 19.6052 1.23956   7
   1   1   1 20.2045 1.20758   2
   1   1   1 20.6642 1.12052   6
   1   1   1 18.2626 1.19524   9
  -2  -1  -1 24.8485 1.32953   8
  -2  -1  -1 23.7268 1.58199   3
  -2  -1  -1 23.2141 1.53085   4
   2   1   1 23.3268 1.58021   3
   2   1   1 22.8269 1.60350   2
   2   1   1 24.9820 1.59872   6
   2   1   1 23.0600 1.03166   1
   2   1   1 24.1239 1.72025   9
   2   1   1 22.5351 1.66931   7
   2   1   1 23.2018 1.51966   5
  -3  -1  -1 5.17682 0.97606   3
  -3  -1  -1 5.01172 0.73523   8
  -3  -1  -1 4.23422 0.88499   4
   3   1   1 5.32625 0.98012   6
   3   1   1 4.13841 0.87296   5
   3   1   1 7.30143 1.25332   9
   3   1   1 4.39758 0.98924   2
   3   1   1 3.72080 0.80982   3
   3   1   1 5.95169 0.80628   8
   3   1   1 6.13491 1.23612   7
   3   1   1 5.09958 0.58206   1
  -4  -1  -1 14.4365 1.79978   6
  -4  -1  -1 11.0715 1.55447   4
  -4  -1  -1 16.3558 1.92939   3
  -4  -1  -1 14.4391 1.43665   8
   4   1   1 15.0934 1.86971   3
   4   1   1 14.1577 2.08321   9
   4   1   1 11.7295 1.64942   5
   4   1   1 13.1849 1.37737   8
   4   1   1 14.5551 1.06622   1
   4   1   1 14.1351 2.04587   7
   4   1   1 13.7294 1.94037   2
   4   1   1 14.6886 1.80933   6
  -5  -1  -1 333.870 13.9285   4
  -5  -1  -1 347.848 14.2312   6
  -5  -1  -1 335.080 14.1111   3
  -5  -1  -1 340.247 13.4046   8
   5   1   1 326.787 14.6031   7
   5   1   1 327.813 14.0706   5
   5   1   1 331.372 14.1381   3
   5   1   1 333.633 14.4666   2
   5   1   1 340.960 14.1588   6
   5   1   1 333.710 13.1125   1
   5   1   1 317.373 14.5502   9
   5   1   1 338.097 13.4244   8
  -6  -1  -1 2.59216 1.11301   6
  -6  -1  -1 2.92072 0.91934   8
  -6  -1  -1 3.23341 1.10639   4
  -6  -1  -1 6.00576 1.51880   3
   6   1   1 4.39585 1.50901   9
   6   1   1 2.41631 1.06159   2
   6   1   1 4.77827 1.47978   7
   6   1   1 1.88146 0.99984   6
   6   1   1 4.70825 1.06793   8
   6   1   1 3.69595 0.86800   1
   6   1   1 5.17389 1.34854   3
   6   1   1 5.19874 1.45879   5
  -7  -1  -1 72.1500 4.20531   8
  -7  -1  -1 75.1027 5.02857   6
  -7  -1  -1 68.2903 4.55620   4
  -7  -1  -1 73.4586 4.84414   3
   7   1   1 71.2975 5.33347   9
   7   1   1 73.8406 5.28713   7
   7   1   1 74.0541 4.95699   6
   7   1   1 70.7403 4.17316   8
   7   1   1 79.3400 4.07651   1
   7   1   1 68.1155 4.79993   5
   7   1   1 69.3901 5.12230   2
  -8  -1  -1 56.0959 4.10089   8
  -8  -1  -1 62.3405 4.45050   4
  -8  -1  -1 53.3998 5.15700   3
  -8  -1  -1 66.1079 5.89477   6
   8   1   1 48.4768 5.63222   9
   8   1   1 64.2711 3.76796   1
   8   1   1 49.2417 5.62798   7
   8   1   1 60.1436 5.66624   5
   8   1   1 56.2823 5.73230   2
   8   1   1 56.2069 5.37507   6
  -9  -1  -1 16.5149 3.47094   2
  -9  -1  -1 18.4556 2.94274   4
  -9  -1  -1 15.2647 2.84477   6
  -9  -1  -1 15.8407 3.36138   9
  -9  -1  -1 21.3619 3.19408   3
   9   1   1 10.3367 2.54630   2
   9   1   1 16.6639 3.55800   7
   9   1   1 13.4265 2.70368   6
   9   1   1 17.9674 3.25599   5
   9   1   1 16.6297 3.56240   9
 -10  -1  -1 0.72770 1.80931   9
 -10  -1  -1 2.14945 1.77547   6
 -10  -1  -1 3.83780 1.88165   2
 -10  -1  -1 5.01720 2.01005   3
  10   1   1 3.98571 1.87450   2
  10   1   1 3.84722 2.32294   7
  10   1   1 2.28098 1.67466   5
  10   1   1 2.12506 1.66469   6
  10   1   1 8.15101 2.64839   9
 -11  -1  -1 1.11375 1.55084   2
 -11  -1  -1 3.00840 2.02345   6
 -11  -1  -1 4.71181 2.10599   3
 -11  -1  -1 3.05992 2.40847   9
  11   1   1 4.16389 2.05226   6
  11   1   1 8.08950 2.67418   2
  11   1   1 7.71709 3.07427   9
  11   1   1 6.03835 2.20516   5
  11   1   1 9.53279 2.97448   7
 -12  -1  -1 4.65521 2.57303   3
 -12  -1  -1 6.63671 2.79931   6
 -12  -1  -1 3.61119 2.63471   9
 -12  -1  -1 1.93910 2.04473   2
  12   1   1 5.27834 2.57537   5
  12   1   1 8.04000 3.30592   9
  12   1   1 9.36407 3.14530   7
  12   1   1 8.41030 3.17929   2
 -13  -1  -1 7.80727 4.01087   2
 -13  -1  -1 2.55402 2.65368   6
 -13  -1  -1 3.22271 3.46239   9
  13   1   1 2.66884 2.41694   7
  13   1   1 5.15293 3.07297   9
  13   1   1 6.15858 3.39708   2
  12  -2  -1 1.51803 2.53633   9
  12  -2  -1 2.46765 2.60993   7
  12  -2  -1 1.71620 2.06788   5
  12  -2  -1 4.29422 2.52963   2
 -12   2   1 4.01228 3.17869   9
 -12   2   1 0.05630 2.43170   2
 -12   2   1 2.15084 3.16405   7
 -12   2   1 1.73472 2.76751   5
  11  -2  -1 0.07470 1.54059   2
  11  -2  -1 -1.6041 1.50764   9
  11  -2  -1 0.28365 1.67754   5
  11  -2  -1 -0.6220 1.76305   7
 -11   2   1 -0.3683 2.42783   9
 -11   2   1 -0.6585 2.20762   6
 -11   2   1 0.15544 2.13177   7
 -11   2   1 1.66812 2.14294   2
  10  -2  -1 2.96669 2.13699   7
  10  -2  -1 0.76207 1.60525   9
  10  -2  -1 1.04599 1.64688   1
  10  -2  -1 1.18343 1.53415   2
  10  -2  -1 1.91536 1.77688   5
 -10   2   1 2.61011 1.92558   6
 -10   2   1 1.04209 1.73971   7
 -10   2   1 1.11263 1.80289   2
 -10   2   1 -2.6507 1.57628   9
   9  -2  -1 5.16541 2.12701   8
   9  -2  -1 2.19174 1.42635   1
   9  -2  -1 4.60219 1.97066   5
   9  -2  -1 4.66241 1.82451   9
   9  -2  -1 11.5925 3.07242   7
   9  -2  -1 6.40882 2.17330   2
  -9   2   1 2.13416 1.62662   6
  -9   2   1 2.55217 1.62140   9
  -9   2   1 5.64128 2.15484   3
  -9   2   1 1.73943 1.83305   7
  -9   2   1 2.12961 1.85244   2
   8  -2  -1 0.58007 1.10172   1
   8  -2  -1 -0.7847 0.96049   5
   8  -2  -1 -1.3135 1.09301   7
   8  -2  -1 -0.9206 1.02856   8
   8  -2  -1 0.91971 1.19256   9
   8  -2  -1 2.42971 1.34019   3
   8  -2  -1 1.58429 1.21675   2
   8  -2  -1 -0.0075 1.11940   4
   8  -2  -1 -0.5926 0.87360   6
  -8   2   1 1.86664 1.49097   2
  -8   2   1 0.15422 1.08937   6
  -8   2   1 0.91687 1.37668   9
  -8   2   1 -0.1106 1.12608   4
  -8   2   1 0.11331 1.21357   3
  -8   2   1 -1.9673 1.40557   7
   7  -2  -1 6.02605 1.73835   9
   7  -2  -1 4.27216 1.29146   6
   7  -2  -1 3.57967 1.41079   4
   7  -2  -1 3.08021 1.35406   1
   7  -2  -1 3.00694 1.44059   7
   7  -2  -1 3.76629 1.23373   3
   7  -2  -1 1.69258 1.13444   8
   7  -2  -1 1.86274 1.12500   5
   7  -2  -1 1.73159 1.25334   2
  -7   2   1 4.86111 1.84475   9
  -7   2   1 0.95313 1.28072   4
  -7   2   1 3.17522 1.28919   3
  -7   2   1 1.02626 1.23167   7
  -7   2   1 1.76698 1.15621   6
  -7   2   1 2.72459 1.42447   2
   6  -2  -1 5.02030 1.40023   8
   6  -2  -1 6.00551 1.52190   3
   6  -2  -1 7.73941 1.63105   1
   6  -2  -1 8.42103 1.94451   5
   6  -2  -1 5.66620 1.61132   7
   6  -2  -1 5.92286 1.43417   6
   6  -2  -1 3.65730 1.23085   2
   6  -2  -1 5.85348 1.69755   9
   6  -2  -1 7.38069 1.64209   4
  -6   2   1 2.88307 1.43394   9
  -6   2   1 3.40816 1.40016   2
  -6   2   1 4.57580 1.32300   6
  -6   2   1 5.66174 1.38067   3
  -6   2   1 4.44731 1.72551   7
   5  -2  -1 25.9137 2.82278   8
   5  -2  -1 30.5993 2.79687   6
   5  -2  -1 28.7019 3.20412   5
   5  -2  -1 27.5254 3.04889   9
   5  -2  -1 29.1223 3.19920   7
   5  -2  -1 28.8198 2.92682   2
   5  -2  -1 26.1141 2.65997   3
   5  -2  -1 28.1615 2.92982   4
   5  -2  -1 32.9213 3.07366   1
  -5   2   1 29.6938 3.45915   7
  -5   2   1 31.3711 2.37580   3
  -5   2   1 26.8354 2.67995   6
  -5   2   1 26.6362 2.98121   2
  -5   2   1 28.0789 3.24933   9
   4  -2  -1 202.295 8.96057   6
   4  -2  -1 209.247 9.25270   4
   4  -2  -1 215.421 9.58423   5
   4  -2  -1 215.118 9.26220   2
   4  -2  -1 222.685 9.58070   7
   4  -2  -1 215.794 9.06893   3
   4  -2  -1 219.669 9.38191   8
   4  -2  -1 195.129 9.26504   9
   4  -2  -1 197.311 9.14902   1
  -4   2   1 221.158 9.11666   6
  -4   2   1 219.714 9.57489   9
  -4   2   1 219.320 9.44551   2
  -4   2   1 200.345 9.62437   7
   3  -2  -1 76.4008 3.73986   1
   3  -2  -1 66.9993 3.57541   4
   3  -2  -1 67.4046 3.36699   6
   3  -2  -1 70.1945 3.71348   8
   3  -2  -1 67.5393 3.39990   3
   3  -2  -1 64.0624 3.55197   9
   3  -2  -1 70.2778 3.84125   5
   3  -2  -1 65.1208 3.46994   2
   3  -2  -1 64.5642 3.68575   7
  -3   2   1 67.3268 3.38330   6
  -3   2   1 68.0105 3.71877   9
  -3   2   1 71.2461 3.67315   2
  -3   2   1 67.1553 3.89347   7
   2  -2  -1 17.0449 1.24711   2
   2  -2  -1 13.2175 1.05157   6
   2  -2  -1 15.7177 1.14348   3
   2  -2  -1 20.0908 1.77326   7
   2  -2  -1 15.5336 1.48599   4
   2  -2  -1 16.0059 1.64037   5
   2  -2  -1 15.4787 1.59462   1
   2  -2  -1 11.4472 1.40266   8
  -2   2   1 12.9272 1.40036   9
  -2   2   1 17.1333 1.79375   7
  -2   2   1 15.6839 1.08030   6
  -2   2   1 18.3273 1.33041   2
  -2   2   1 16.7641 1.92035   5
   1  -2  -1 199.541 7.92425   5
   1  -2  -1 194.043 7.23828   6
   1  -2  -1 181.366 7.78404   1
   1  -2  -1 179.824 7.79054   8
   1  -2  -1 200.529 7.49247   3
   1  -2  -1 194.661 7.72285   4
  -1   2   1 202.274 7.63905   9
  -1   2   1 187.193 7.54775   2
  -1   2   1 189.636 7.91652   7
  -1   2   1 190.231 7.23716   6
  -1   2   1 198.096 8.12020   5
   0  -2  -1 58.4757 2.31585   6
   0  -2  -1 62.2036 2.60821   3
   0  -2  -1 58.4439 2.73936   8
   0  -2  -1 59.7301 2.74151   1
   0  -2  -1 61.0872 2.74880   4
   0   2   1 61.1272 2.67481   2
   0   2   1 61.2145 3.02341   5
   0   2   1 58.7590 2.98710   7
   0   2   1 61.4340 2.72576   9
  -1  -2  -1 34.9352 1.79496   4
  -1  -2  -1 34.0581 1.78966   3
  -1  -2  -1 33.3369 1.60389   1
  -1  -2  -1 32.1669 1.57559   8
  -1  -2  -1 34.3778 1.70284   6
   1   2   1 35.3686 2.02550   5
   1   2   1 33.0531 1.63473   1
   1   2   1 32.3604 1.87092   9
   1   2   1 33.3372 1.68476   6
   1   2   1 33.1791 1.83783   2
   1   2   1 33.8213 2.05219   7
  -2  -2  -1 1.36643 0.26602   8
  -2  -2  -1 1.33546 0.48236   6
  -2  -2  -1 0.98756 0.42965   4
  -2  -2  -1 1.00031 0.50317   3
   2   2   1 1.13344 0.51719   2
   2   2   1 1.36317 0.40572   1
   2   2   1 1.08525 0.44041   6
   2   2   1 -0.3590 0.76225   7
   2   2   1 0.04356 0.55519   9
   2   2   1 0.63881 0.77366   5
  -3  -2  -1 410.781 15.7685   4
  -3  -2  -1 406.239 16.0058   6
  -3  -2  -1 389.185 15.9165   3
  -3  -2  -1 401.081 15.0476   8
   3   2   1 405.207 16.2251   2
   3   2   1 410.793 16.2550   5
   3   2   1 401.287 15.9771   6
   3   2   1 393.286 15.1250   1
   3   2   1 408.351 16.5314   7
   3   2   1 415.388 16.4202   9
  -4  -2  -1 2.88356 0.55193   8
  -4  -2  -1 4.70932 1.12201   6
  -4  -2  -1 3.82118 0.98006   3
  -4  -2  -1 3.17222 0.81143   4
   4   2   1 6.31873 1.38233   9
   4   2   1 6.32913 1.31379   6
   4   2   1 4.06831 0.62673   1
   4   2   1 6.53799 1.37717   5
   4   2   1 2.69382 1.06046   2
   4   2   1 3.33663 1.13364   7
  -5  -2  -1 83.7497 4.79971   3
  -5  -2  -1 87.3561 4.59913   4
  -5  -2  -1 96.5206 5.15061   6
  -5  -2  -1 90.8266 3.97050   8
   5   2   1 82.6875 5.02488   5
   5   2   1 82.8393 5.19311   2
   5   2   1 86.9911 3.98683   1
   5   2   1 95.4110 5.08779   6
   5   2   1 87.0304 5.43016   7
   5   2   1 76.0669 5.13632   9
  -6  -2  -1 67.1409 4.46661   3
  -6  -2  -1 71.7281 4.26493   4
  -6  -2  -1 67.1891 3.60028   8
  -6  -2  -1 67.3868 4.63764   6
   6   2   1 83.3906 5.25256   2
   6   2   1 79.1799 3.72233   1
   6   2   1 74.1260 5.26435   7
   6   2   1 81.0365 4.99025   5
   6   2   1 77.4806 5.20207   9
   6   2   1 71.9826 4.66283   6
  -7  -2  -1 1.54553 1.12381   6
  -7  -2  -1 -0.4232 0.68524   8
  -7  -2  -1 -0.3881 0.74275   3
  -7  -2  -1 1.06359 0.90094   4
   7   2   1 1.90146 1.47999   9
   7   2   1 -0.0883 0.91573   6
   7   2   1 0.23256 0.94265   7
   7   2   1 -0.1748 0.83338   2
   7   2   1 -1.3620 0.75797   5
   7   2   1 1.48688 0.64879   1
  -8  -2  -1 19.5732 2.94355   3
  -8  -2  -1 19.9191 2.73150   4
  -8  -2  -1 18.4116 3.00421   6
   8   2   1 17.1455 3.37534   9
   8   2   1 17.0398 3.19085   5
   8   2   1 21.1883 3.29441   6
   8   2   1 21.9747 3.52108   2
   8   2   1 13.9537 1.91119   1
   8   2   1 26.9310 4.28533   7
  -9  -2  -1 21.5692 3.13318   3
  -9  -2  -1 22.3936 3.49158   4
  -9  -2  -1 16.5084 3.38774   2
  -9  -2  -1 22.6708 4.08426   9
  -9  -2  -1 12.1007 2.64830   6
   9   2   1 15.1398 3.51959   9
   9   2   1 20.5654 3.35938   6
   9   2   1 15.1172 3.05879   5
   9   2   1 15.4124 3.47269   7
   9   2   1 11.9190 3.08719   2
 -10  -2  -1 10.6889 3.23638   9
 -10  -2  -1 13.2718 3.18165   6
 -10  -2  -1 14.8077 3.38773   2
 -10  -2  -1 17.3265 3.05037   3
  10   2   1 16.1944 3.37161   5
  10   2   1 7.61478 2.77632   2
  10   2   1 18.0131 3.95695   7
  10   2   1 14.4186 3.60816   9
  10   2   1 16.3217 3.29735   6
 -11  -2  -1 6.41585 2.91501   9
 -11  -2  -1 9.79523 2.65195   3
 -11  -2  -1 6.88797 2.54497   6
 -11  -2  -1 1.40583 1.75029   2
  11   2   1 5.99802 2.81122   7
  11   2   1 6.52760 2.39290   5
  11   2   1 0.53345 1.75344   9
  11   2   1 8.70539 2.87905   2
 -12  -2  -1 0.85129 2.08720   3
 -12  -2  -1 1.17087 2.21644   9
 -12  -2  -1 -0.3590 1.53452   2
 -12  -2  -1 0.71366 1.75030   6
  12   2   1 1.36684 1.79828   2
  12   2   1 -2.1475 2.21413   7
  12   2   1 2.92914 2.01196   5
  12   2   1 -0.9123 2.10097   9
 -13  -2  -1 1.07325 1.92282   6
 -13  -2  -1 -3.4507 2.13847   2
 -13  -2  -1 2.08446 3.24142   9
  13   2   1 0.25752 2.33078   9
  13   2   1 -0.7468 2.92698   7
  13   2   1 -0.6155 2.36672   2
  12  -3  -1 8.07980 3.23051   7
  12  -3  -1 5.27289 2.72590   5
 -12   3   1 6.06933 3.29263   9
 -12   3   1 5.67767 3.42911   7
 -12   3   1 0.60697 2.73286   2
 -12   3   1 3.54472 3.41026   5
  11  -3  -1 0.50768 1.83701   1
  11  -3  -1 -1.2566 1.92604   7
  11  -3  -1 -0.4472 1.54383   5
  11  -3  -1 -1.5073 1.71759   2
 -11   3   1 -0.9338 2.04039   2
 -11   3   1 7.94860 3.36453   7
 -11   3   1 -1.7842 2.20644   9
 -11   3   1 2.37425 2.53230   5
 -11   3   1 2.09296 3.11099   1
  10  -3  -1 1.03394 1.91879   7
  10  -3  -1 -0.1715 1.41648   9
  10  -3  -1 -0.8192 1.38318   2
  10  -3  -1 -0.2309 1.50724   1
  10  -3  -1 -0.4707 1.28593   5
 -10   3   1 -1.6863 1.52890   2
 -10   3   1 5.94866 2.66847   5
 -10   3   1 0.63947 1.74286   7
 -10   3   1 2.30226 1.86126   6
 -10   3   1 1.23021 2.07981   9
   9  -3  -1 1.97072 1.61855   8
   9  -3  -1 0.84624 1.32059   5
   9  -3  -1 2.34849 1.75610   7
   9  -3  -1 -0.7431 1.52695   1
   9  -3  -1 -0.8554 1.01832   2
   9  -3  -1 1.76447 1.71559   9
   9  -3  -1 0.23452 1.16660   6
  -9   3   1 -0.5571 1.29560   6
  -9   3   1 -1.0241 1.47927   5
  -9   3   1 -0.4734 1.31288   2
  -9   3   1 1.81669 1.83891   7
  -9   3   1 2.22224 1.85592   9
   8  -3  -1 0.70548 1.03774   1
   8  -3  -1 2.83745 1.47948   2
   8  -3  -1 0.23958 1.34633   4
   8  -3  -1 0.29174 1.12876   5
   8  -3  -1 2.12413 1.44631   8
   8  -3  -1 2.19337 1.58977   7
   8  -3  -1 -0.3814 1.22221   3
   8  -3  -1 -0.1428 1.19631   9
   8  -3  -1 1.55712 1.22243   6
  -8   3   1 2.32823 1.82535   2
  -8   3   1 0.46645 1.50368   7
  -8   3   1 1.10298 1.27717   6
  -8   3   1 2.95864 1.75442   9
  -8   3   1 0.69158 1.45979   5
  -8   3   1 2.38497 1.49309   3
  -8   3   1 0.94417 1.46791   4
   7  -3  -1 1.01782 1.00582   7
   7  -3  -1 -0.5205 0.85266   3
   7  -3  -1 0.60464 1.01366   1
   7  -3  -1 0.82773 0.82767   6
   7  -3  -1 -0.6041 0.85668   9
   7  -3  -1 -0.4346 0.81683   4
   7  -3  -1 1.17390 1.17264   8
   7  -3  -1 0.22061 0.77712   5
   7  -3  -1 0.47169 1.10261   2
  -7   3   1 -1.7500 1.12691   5
  -7   3   1 -0.6068 0.92710   7
  -7   3   1 -0.8915 0.80335   6
  -7   3   1 -1.7192 0.80634   2
  -7   3   1 -2.3920 0.82895   9
  -7   3   1 0.31244 0.91400   3
   6  -3  -1 0.86834 0.76565   6
   6  -3  -1 -0.1805 0.88692   4
   6  -3  -1 -0.3933 0.79581   5
   6  -3  -1 -0.7515 0.67897   8
   6  -3  -1 0.52324 0.77226   3
   6  -3  -1 -0.3641 0.64926   9
   6  -3  -1 0.86219 1.04028   7
   6  -3  -1 0.27983 0.73490   2
   6  -3  -1 -0.7529 0.58149   1
  -6   3   1 0.39227 1.07457   9
  -6   3   1 -1.3702 1.08045   5
  -6   3   1 -0.3545 0.98935   7
  -6   3   1 0.33813 0.82987   3
  -6   3   1 -0.2791 0.70670   6
  -6   3   1 -0.0984 0.87332   2
   5  -3  -1 -0.4841 0.65430   5
   5  -3  -1 -1.0669 0.54805   8
   5  -3  -1 -0.0965 0.62451   1
   5  -3  -1 0.63067 0.73130   4
   5  -3  -1 -0.1569 0.49931   3
   5  -3  -1 0.42422 0.74099   7
   5  -3  -1 0.25107 0.55915   9
   5  -3  -1 -0.0911 0.60833   2
   5  -3  -1 -0.4275 0.54218   6
  -5   3   1 0.38989 0.79855   9
  -5   3   1 -1.2511 0.87179   5
  -5   3   1 -0.6969 0.64920   2
  -5   3   1 -0.0713 0.74933   7
  -5   3   1 0.25910 0.71460   6
   4  -3  -1 2.70157 0.95346   5
   4  -3  -1 2.23255 1.06762   8
   4  -3  -1 0.70583 0.72893   7
   4  -3  -1 0.51975 0.60469   3
   4  -3  -1 0.58107 0.76284   1
   4  -3  -1 1.39183 0.67605   2
   4  -3  -1 1.29490 0.78028   6
   4  -3  -1 1.65812 0.75145   9
   4  -3  -1 2.20435 0.91917   4
  -4   3   1 2.54677 1.12499   7
  -4   3   1 0.68953 0.77253   9
  -4   3   1 0.93022 0.87439   5
  -4   3   1 1.70137 0.67727   6
  -4   3   1 1.41664 0.86538   2
   3  -3  -1 28.2289 1.92714   3
   3  -3  -1 24.1830 2.36130   7
   3  -3  -1 34.6611 2.92693   1
   3  -3  -1 27.2950 1.71615   6
   3  -3  -1 24.3163 2.42172   4
   3  -3  -1 26.3561 1.82772   2
   3  -3  -1 21.4758 2.35851   8
   3  -3  -1 27.3432 2.64681   5
  -3   3   1 26.9759 2.03814   9
  -3   3   1 23.0167 1.66885   6
  -3   3   1 24.2474 2.85587   5
  -3   3   1 25.7682 2.72628   7
  -3   3   1 27.4419 1.92858   2
   2  -3  -1 1.57650 0.65580   5
   2  -3  -1 0.98198 0.56351   8
   2  -3  -1 1.73566 0.45760   6
   2  -3  -1 1.58428 0.62285   4
   2  -3  -1 0.97098 0.54839   1
   2  -3  -1 1.55026 0.51943   3
  -2   3   1 1.43164 0.53372   2
  -2   3   1 2.17831 0.84536   5
  -2   3   1 0.98125 0.50828   9
  -2   3   1 1.92278 0.82327   7
   1  -3  -1 6.61995 0.82867   3
   1  -3  -1 6.00121 1.06788   8
   1  -3  -1 6.43024 1.03246   1
   1  -3  -1 4.75935 0.85002   4
   1  -3  -1 6.31213 0.47121   6
  -1   3   1 6.35909 0.75908   2
  -1   3   1 6.96015 0.82556   9
  -1   3   1 6.28138 1.23304   5
  -1   3   1 15.4944 1.67216   7
   0  -3  -1 17.2060 0.91283   6
   0  -3  -1 18.6457 1.65470   1
   0  -3  -1 17.8842 1.37074   8
   0  -3  -1 17.7984 1.34711   4
   0  -3  -1 15.3776 1.17306   3
   0   3   1 20.8495 2.04676   7
   0   3   1 18.2053 1.26014   2
   0   3   1 17.1765 1.90709   5
   0   3   1 18.2580 1.76507   1
   0   3   1 18.6284 1.28913   9
  -1  -3  -1 431.505 16.1548   6
  -1  -3  -1 410.355 16.3016   1
  -1  -3  -1 426.300 16.4007   4
  -1  -3  -1 433.556 16.2753   8
  -1  -3  -1 427.097 16.4000   3
   1   3   1 434.574 16.9076   5
   1   3   1 430.476 16.8941   7
   1   3   1 419.886 16.3803   1
   1   3   1 418.646 16.4005   9
   1   3   1 437.616 16.3736   2
  -2  -3  -1 2.12453 0.59662   4
  -2  -3  -1 1.32974 0.55329   6
  -2  -3  -1 3.48367 0.73071   3
  -2  -3  -1 2.03917 0.41034   8
   2   3   1 1.80017 0.63280   2
   2   3   1 0.91506 0.55197   9
   2   3   1 -0.2243 0.87779   5
   2   3   1 1.54667 0.52068   1
   2   3   1 0.57586 0.65199   7
   2   3   1 1.49709 0.52470   6
  -3  -3  -1 0.37522 0.38968   4
  -3  -3  -1 0.91515 0.54486   6
  -3  -3  -1 -0.0394 0.43331   3
  -3  -3  -1 0.50309 0.20789   8
   3   3   1 0.55152 0.52964   9
   3   3   1 0.55045 0.40999   1
   3   3   1 0.44317 0.73867   5
   3   3   1 0.28035 0.42137   6
   3   3   1 0.53060 0.72121   7
   3   3   1 1.10892 0.72817   2
  -4  -3  -1 -0.0609 0.49815   3
  -4  -3  -1 0.23992 0.47962   4
  -4  -3  -1 0.36703 0.63524   6
   4   3   1 1.17036 0.84285   5
   4   3   1 0.61579 0.38369   1
   4   3   1 -0.0755 0.52565   6
   4   3   1 -0.7315 0.56080   9
   4   3   1 -0.4490 0.77132   7
   4   3   1 -0.4405 0.42208   2
  -5  -3  -1 64.1146 3.96538   3
  -5  -3  -1 58.8861 3.54843   4
  -5  -3  -1 69.5982 4.20328   6
   5   3   1 61.7160 3.13878   1
   5   3   1 67.5797 4.55506   9
   5   3   1 66.0074 4.09295   6
   5   3   1 62.6221 4.63048   7
   5   3   1 72.3894 4.64799   5
   5   3   1 61.5192 4.34750   2
  -6  -3  -1 2.06071 0.30551   8
  -6  -3  -1 2.53085 1.13380   6
  -6  -3  -1 0.94780 0.81119   4
  -6  -3  -1 0.01547 0.60782   3
   6   3   1 -0.0304 0.92222   5
   6   3   1 4.00701 1.27853   6
   6   3   1 1.35471 1.09056   7
   6   3   1 1.63509 0.61041   1
   6   3   1 2.83221 1.26367   9
   6   3   1 -0.1850 1.03774   2
  -7  -3  -1 0.33389 0.87756   4
  -7  -3  -1 0.62586 1.02155   6
  -7  -3  -1 1.75468 1.10586   3
   7   3   1 -0.1109 1.13739   9
   7   3   1 0.12763 1.05757   2
   7   3   1 1.54890 0.68706   1
   7   3   1 -0.4859 0.86416   5
   7   3   1 2.79665 1.32683   6
   7   3   1 -0.4142 1.25331   7
  -8  -3  -1 4.69841 1.46380   4
  -8  -3  -1 2.85040 1.41290   3
  -8  -3  -1 5.17832 1.89178   6
   8   3   1 2.49423 1.81723   9
   8   3   1 1.14051 1.37087   6
   8   3   1 1.15400 1.56123   2
   8   3   1 3.56071 2.13948   7
   8   3   1 3.73934 1.78836   5
  -9  -3  -1 5.24982 1.88555   3
  -9  -3  -1 0.11514 1.23081   6
  -9  -3  -1 0.58123 1.77762   9
   9   3   1 3.29136 1.55813   6
   9   3   1 2.56637 2.11933   7
   9   3   1 4.53061 2.30544   2
   9   3   1 3.59423 1.83769   5
   9   3   1 0.73176 1.51813   9
 -10  -3  -1 0.36936 1.40544   6
 -10  -3  -1 -0.1612 1.17941   3
 -10  -3  -1 0.88221 1.88334   2
 -10  -3  -1 -1.4707 1.37938   9
  10   3   1 -0.1963 1.52224   9
  10   3   1 -1.9719 2.01112   7
  10   3   1 -0.9795 1.16644   5
  10   3   1 -2.1776 1.37477   2
 -11  -3  -1 3.28822 2.03813   3
 -11  -3  -1 4.16126 2.52595   9
 -11  -3  -1 1.13217 1.95276   6
 -11  -3  -1 0.68056 1.91186   2
  11   3   1 1.83337 2.28305   9
  11   3   1 3.83160 2.51690   5
  11   3   1 1.27521 2.20653   7
  11   3   1 -0.3351 1.79120   2
 -12  -3  -1 -1.4969 1.42444   6
 -12  -3  -1 -0.7878 1.93713   3
 -12  -3  -1 -1.3893 1.38779   9
 -12  -3  -1 1.43718 1.92021   2
  12   3   1 3.94202 3.03842   7
  12   3   1 0.12858 1.83500   5
  12   3   1 -0.0348 2.19729   2
  12   3   1 -1.1644 1.62366   9
 -13  -3  -1 2.58943 2.86533   9
 -13  -3  -1 1.16596 2.43160   6
 -13  -3  -1 2.43860 2.71778   2
  13   3   1 -0.1806 2.68666   9
  13   3   1 -2.8724 2.10993   2
  13   3   1 0.97753 2.53422   7
  12  -4  -1 17.7929 4.26647   7
  12  -4  -1 13.9504 3.63465   5
 -12   4   1 10.9139 4.17403   5
 -12   4   1 11.0616 4.34124   7
  11  -4  -1 -1.0440 1.67644   5
  11  -4  -1 -1.1597 1.75440   7
  11  -4  -1 -1.2304 1.82967   1
 -11   4   1 -0.7828 3.43697   2
 -11   4   1 3.57972 3.00916   1
 -11   4   1 -1.8856 3.82602   9
 -11   4   1 4.02301 2.76733   5
 -11   4   1 1.84188 2.83686   7
  10  -4  -1 0.64462 2.17343   8
  10  -4  -1 2.38146 1.89890   7
  10  -4  -1 0.87144 1.53811   1
  10  -4  -1 -0.2157 1.60374   5
 -10   4   1 1.33040 2.15161   1
 -10   4   1 -0.3555 2.20997   8
 -10   4   1 3.47733 2.19414   5
 -10   4   1 1.22378 2.09841   7
 -10   4   1 0.82507 2.13285   9
 -10   4   1 1.88877 1.99976   2
   9  -4  -1 -0.2942 1.74934   8
   9  -4  -1 -0.9724 1.44929   1
   9  -4  -1 -1.0596 1.30057   2
   9  -4  -1 -2.3106 1.17339   5
   9  -4  -1 0.64608 1.55188   7
  -9   4   1 5.00754 2.19157   2
  -9   4   1 0.61991 1.96838   1
  -9   4   1 0.94250 1.89797   5
  -9   4   1 -0.5545 1.54502   9
  -9   4   1 -0.4033 1.66363   7
   8  -4  -1 5.30621 1.80189   9
   8  -4  -1 4.47619 1.96458   1
   8  -4  -1 7.30035 2.35388   8
   8  -4  -1 9.87053 2.07419   6
   8  -4  -1 9.75961 2.24666   2
   8  -4  -1 4.85891 2.08350   4
   8  -4  -1 8.25493 2.31730   7
   8  -4  -1 6.46569 2.13357   5
  -8   4   1 6.97290 2.46969   5
  -8   4   1 3.44611 1.84256   2
  -8   4   1 4.26168 1.96677   3
  -8   4   1 5.06800 1.76737   6
  -8   4   1 5.73936 1.93924   9
  -8   4   1 6.59139 2.36697   7
   7  -4  -1 0.41472 1.10303   9
   7  -4  -1 0.33218 1.17650   7
   7  -4  -1 2.04214 1.43742   8
   7  -4  -1 -0.2157 1.01652   3
   7  -4  -1 -1.5006 1.00177   1
   7  -4  -1 -0.2277 0.89929   6
   7  -4  -1 -0.9743 0.79245   2
   7  -4  -1 -0.7818 1.03652   5
   7  -4  -1 -0.7997 1.04455   4
  -7   4   1 -1.0917 1.06508   3
  -7   4   1 -0.0649 1.46299   5
  -7   4   1 -1.9607 0.91061   6
  -7   4   1 0.29033 1.35074   7
  -7   4   1 -0.0790 0.97229   2
  -7   4   1 0.93833 1.46589   9
   6  -4  -1 0.60734 1.04127   7
   6  -4  -1 0.37859 0.72905   3
   6  -4  -1 1.96065 1.43991   8
   6  -4  -1 0.22103 0.77377   1
   6  -4  -1 -1.0840 0.82473   5
   6  -4  -1 2.20292 1.37308   4
   6  -4  -1 0.76251 0.93554   9
   6  -4  -1 0.15351 0.75586   6
   6  -4  -1 1.29394 0.83544   2
  -6   4   1 2.85946 1.17836   2
  -6   4   1 2.33782 1.76326   5
  -6   4   1 0.31552 1.01765   9
  -6   4   1 -0.5963 1.06526   7
  -6   4   1 1.47949 1.14187   6
   5  -4  -1 0.95385 0.91873   5
   5  -4  -1 0.99159 0.66854   2
   5  -4  -1 -0.2309 0.75446   4
   5  -4  -1 0.55001 0.84393   8
   5  -4  -1 -0.4741 0.62480   7
   5  -4  -1 0.06269 0.56418   6
   5  -4  -1 -0.0957 0.58490   3
   5  -4  -1 0.83528 0.86306   1
  -5   4   1 -0.7995 1.05360   5
  -5   4   1 0.32260 0.91978   2
  -5   4   1 0.49890 0.79917   9
  -5   4   1 -0.9112 0.66450   6
  -5   4   1 0.44330 0.95784   7
   4  -4  -1 24.0732 2.51906   3
   4  -4  -1 27.7852 3.08349   4
   4  -4  -1 25.3111 2.90849   1
   4  -4  -1 30.2153 3.23285   5
   4  -4  -1 23.6051 2.21859   6
   4  -4  -1 27.2101 3.23375   8
  -4   4   1 30.9018 2.35097   9
  -4   4   1 23.9358 3.23354   5
  -4   4   1 24.5776 1.92529   6
  -4   4   1 32.5115 3.40835   7
  -4   4   1 29.7228 2.67970   2
   3  -4  -1 2.10264 0.86339   1
   3  -4  -1 1.06877 0.60284   3
   3  -4  -1 1.75791 0.55843   6
   3  -4  -1 2.75613 1.02617   5
   3  -4  -1 1.67268 0.96660   8
   3  -4  -1 1.83075 0.79866   4
  -3   4   1 1.29468 0.67163   9
  -3   4   1 1.99609 1.20113   5
  -3   4   1 0.20888 0.79480   7
  -3   4   1 0.71279 0.59021   2
   2  -4  -1 65.7360 3.83637   1
   2  -4  -1 66.5600 3.82964   4
   2  -4  -1 67.8449 3.49467   3
   2  -4  -1 69.1635 3.01056   6
   2  -4  -1 61.2364 3.89248   8
  -2   4   1 66.8030 4.09872   1
  -2   4   1 66.7420 3.89042   7
  -2   4   1 68.8407 3.23589   9
  -2   4   1 68.0473 3.19134   2
  -2   4   1 60.5497 4.14508   5
   1  -4  -1 21.4361 1.89144   3
   1  -4  -1 20.8930 2.08267   4
   1  -4  -1 29.1245 2.56728   8
   1  -4  -1 20.9026 1.16225   6
   1  -4  -1 17.9569 2.04852   1
  -1   4   1 25.0182 1.42036   2
  -1   4   1 27.4167 2.80367   5
  -1   4   1 19.2694 2.21513   7
  -1   4   1 20.3311 1.41696   9
  -1   4   1 20.0106 2.29974   1
   0  -4  -1 15.9779 1.68057   4
   0  -4  -1 14.2360 1.67915   8
   0  -4  -1 22.3793 2.09905   1
   0  -4  -1 17.7982 1.65228   3
   0  -4  -1 16.6529 1.01983   6
   0   4   1 20.9059 2.15750   1
   0   4   1 17.3485 2.17238   5
   0   4   1 14.4280 1.96809   7
   0   4   1 14.3576 1.13179   9
   0   4   1 16.8771 1.14005   2
  -1  -4  -1 46.2051 2.32164   6
  -1  -4  -1 42.7577 2.54316   3
  -1  -4  -1 38.0817 2.45488   8
  -1  -4  -1 49.7959 2.69429   4
   1   4   1 44.5194 3.07496   5
   1   4   1 47.6227 2.47279   2
   1   4   1 45.4627 3.09793   7
   1   4   1 47.3181 2.54243   9
   1   4   1 47.2366 2.73546   1
  -2  -4  -1 16.2098 1.66056   6
  -2  -4  -1 16.9426 1.49997   8
  -2  -4  -1 17.7372 1.82341   3
  -2  -4  -1 18.1116 1.72264   4
   2   4   1 19.5839 1.96686   2
   2   4   1 14.3389 1.77591   9
   2   4   1 17.7671 2.45263   5
   2   4   1 16.5407 2.21468   7
   2   4   1 17.1353 1.76490   1
  -3  -4  -1 58.1769 3.27646   6
  -3  -4  -1 59.9616 3.34882   3
  -3  -4  -1 52.1553 3.00002   4
  -3  -4  -1 57.1081 2.59110   8
   3   4   1 44.8506 3.73356   5
   3   4   1 55.5204 3.56337   9
   3   4   1 56.3651 3.45565   2
   3   4   1 56.4997 3.98102   7
   3   4   1 52.0482 2.98752   1
  -4  -4  -1 82.0629 3.15979   8
  -4  -4  -1 82.4735 4.53808   6
  -4  -4  -1 89.7313 4.21492   4
  -4  -4  -1 73.3446 4.34894   3
   4   4   1 75.8554 4.68275   2
   4   4   1 75.8769 5.07115   5
   4   4   1 71.9793 5.01216   7
   4   4   1 74.7590 4.74339   9
  -5  -4  -1 3.48795 0.99962   4
  -5  -4  -1 5.61178 1.37336   3
  -5  -4  -1 4.64371 1.33862   6
   5   4   1 1.80339 1.36271   7
   5   4   1 3.90930 1.58804   5
   5   4   1 3.99285 0.84759   1
   5   4   1 0.79426 0.96001   2
   5   4   1 2.03763 0.96909   6
   5   4   1 5.20616 1.54371   9
  -6  -4  -1 0.14900 0.55446   4
  -6  -4  -1 -0.3814 0.75386   6
  -6  -4  -1 0.60684 0.89063   3
   6   4   1 0.83009 1.10260   9
   6   4   1 -0.8075 0.95968   5
   6   4   1 0.48272 0.50205   1
   6   4   1 -0.6212 1.02619   7
   6   4   1 0.12504 0.68155   2
   6   4   1 -0.1809 0.74796   6
  -7  -4  -1 0.52390 0.74077   3
  -7  -4  -1 0.22218 0.71619   4
  -7  -4  -1 -0.7414 0.91249   6
   7   4   1 -0.0363 0.89187   2
   7   4   1 -0.2805 1.28053   9
   7   4   1 -1.2029 1.28914   7
   7   4   1 -0.4253 0.51495   1
   7   4   1 0.49298 1.13368   5
   7   4   1 0.60126 0.82362   6
  -8  -4  -1 -1.4324 0.87029   3
  -8  -4  -1 0.66262 0.88908   4
  -8  -4  -1 -0.9999 0.93379   6
   8   4   1 -0.2023 0.90185   2
   8   4   1 -1.3528 0.85897   7
   8   4   1 0.45520 1.30732   5
   8   4   1 -1.1759 1.35396   9
  -9  -4  -1 -0.4644 1.06065   3
  -9  -4  -1 1.28468 1.50970   6
  -9  -4  -1 -2.7083 1.26273   9
   9   4   1 -0.9473 1.10227   2
   9   4   1 3.45227 2.07043   5
   9   4   1 0.15843 1.88147   7
   9   4   1 -1.5801 1.37927   9
 -10  -4  -1 0.83168 1.37438   3
 -10  -4  -1 2.35187 2.12457   9
 -10  -4  -1 1.86881 2.01790   2
 -10  -4  -1 -0.4931 0.98265   6
  10   4   1 -2.0140 1.48014   2
  10   4   1 2.04500 2.04410   9
  10   4   1 3.47151 2.17249   5
  10   4   1 0.82636 2.11331   7
 -11  -4  -1 4.77285 2.05802   6
 -11  -4  -1 0.34665 1.46890   9
 -11  -4  -1 -0.8471 1.36446   3
 -11  -4  -1 0.13455 2.30824   2
  11   4   1 0.21420 1.87239   5
  11   4   1 -0.6683 1.68187   9
  11   4   1 1.73668 2.06147   2
  11   4   1 -0.9187 1.50435   7
 -12  -4  -1 -1.9195 1.89639   9
 -12  -4  -1 1.13398 1.52734   6
 -12  -4  -1 -0.7063 2.12225   2
 -12  -4  -1 -0.4422 1.80418   3
  12   4   1 0.19465 2.15658   2
  12   4   1 0.00671 2.23078   9
  12   4   1 -0.9496 1.65383   5
  12   4   1 -0.2891 2.42146   7
 -13  -4  -1 0.31227 1.84830   2
 -13  -4  -1 2.28833 2.50289   3
 -13  -4  -1 -0.6782 1.40144   6
  13   4   1 1.93021 3.13923   7
  13   4   1 1.67475 2.38333   2
  11  -5  -1 1.47274 2.56277   5
  11  -5  -1 3.89741 3.13208   7
  11  -5  -1 1.87633 2.41394   1
 -11   5   1 4.19621 3.26396   5
 -11   5   1 0.74171 2.75680   7
 -11   5   1 10.6310 4.14363   1
  10  -5  -1 -0.2663 2.14161   7
  10  -5  -1 -1.9071 1.51684   5
  10  -5  -1 2.11778 2.24162   8
  10  -5  -1 -1.0760 1.99724   1
 -10   5   1 3.89616 2.90785   5
 -10   5   1 0.82191 2.56524   1
 -10   5   1 0.73959 2.39136   8
 -10   5   1 1.86255 2.41668   7
   9  -5  -1 2.35442 2.24646   8
   9  -5  -1 1.45862 1.89898   1
   9  -5  -1 1.73480 1.83066   5
   9  -5  -1 0.23210 1.55854   4
   9  -5  -1 -0.1947 1.60850   7
  -9   5   1 1.99256 2.27346   7
  -9   5   1 3.27260 2.33440   5
  -9   5   1 1.48136 1.96293   1
   8  -5  -1 5.86982 2.20994   5
   8  -5  -1 11.6324 2.66582   7
   8  -5  -1 4.61672 2.35386   8
   8  -5  -1 6.41093 2.41132   4
   8  -5  -1 8.44076 2.34874   1
  -8   5   1 3.82117 2.17158   9
  -8   5   1 3.28506 1.82580   5
  -8   5   1 8.75277 2.63632   7
  -8   5   1 8.65051 2.32243   2
  -8   5   1 8.87026 2.79963   1
   7  -5  -1 -0.2346 0.99925   3
   7  -5  -1 -0.6277 1.18365   4
   7  -5  -1 1.90009 1.50402   1
   7  -5  -1 1.18342 1.15178   5
   7  -5  -1 -0.4733 1.17486   8
  -7   5   1 -1.0327 1.21215   2
  -7   5   1 -0.4904 1.35381   7
  -7   5   1 0.00895 1.64454   1
  -7   5   1 -0.1647 1.36838   5
  -7   5   1 -0.4600 1.22262   9
   6  -5  -1 1.85488 1.39421   1
   6  -5  -1 2.10160 1.19543   6
   6  -5  -1 4.44241 1.56505   5
   6  -5  -1 1.03335 1.23223   4
   6  -5  -1 2.41009 1.16239   3
   6  -5  -1 3.31172 1.45327   8
  -6   5   1 5.77543 1.52623   6
  -6   5   1 4.33870 1.82156   5
  -6   5   1 3.41343 1.81195   1
  -6   5   1 1.63383 1.44674   7
  -6   5   1 2.74904 1.29351   2
  -6   5   1 6.02988 1.79421   9
   5  -5  -1 5.78017 1.52406   3
   5  -5  -1 3.86362 1.40187   4
   5  -5  -1 4.33117 1.70108   8
   5  -5  -1 3.89560 1.59026   5
   5  -5  -1 3.19774 1.00480   6
   5  -5  -1 3.54210 1.46128   1
  -5   5   1 4.49092 1.91423   5
  -5   5   1 3.05836 1.67916   1
  -5   5   1 3.65226 1.48483   7
  -5   5   1 3.32006 1.23534   2
  -5   5   1 5.19900 1.26655   6
  -5   5   1 6.13408 1.52188   9
   4  -5  -1 14.8748 2.53634   4
   4  -5  -1 15.0808 2.35809   5
   4  -5  -1 14.1771 2.53184   8
   4  -5  -1 13.2369 1.99043   3
   4  -5  -1 14.1966 2.36733   1
   4  -5  -1 16.6534 1.75988   6
  -4   5   1 12.0591 2.56663   5
  -4   5   1 15.5811 1.86801   2
  -4   5   1 10.5011 2.39526   1
  -4   5   1 16.9268 2.05763   9
  -4   5   1 13.8336 2.37572   7
   3  -5  -1 3.89273 1.36507   8
   3  -5  -1 2.57554 1.16814   1
   3  -5  -1 2.65895 0.93951   3
   3  -5  -1 2.83523 1.16052   4
   3  -5  -1 3.09895 0.71126   6
  -3   5   1 2.40676 1.11844   7
  -3   5   1 0.74625 1.17877   1
  -3   5   1 2.15718 0.74590   2
  -3   5   1 12.0644 2.32307   5
  -3   5   1 1.82811 0.80076   9
   2  -5  -1 1.17813 0.75053   8
   2  -5  -1 0.61283 0.62395   3
   2  -5  -1 1.74753 0.99651   1
   2  -5  -1 2.31806 0.90388   4
   2  -5  -1 0.67754 0.33869   6
  -2   5   1 1.31640 0.93686   5
  -2   5   1 1.64864 1.11590   7
  -2   5   1 -0.0727 0.56802   9
  -2   5   1 1.40139 0.61678   2
  -2   5   1 1.31346 1.05959   1
   1  -5  -1 13.1567 1.79542   4
   1  -5  -1 14.8192 2.03766   8
   1  -5  -1 13.9045 1.02152   6
   1  -5  -1 14.0527 2.01149   1
   1  -5  -1 15.1730 1.76601   3
  -1   5   1 16.4997 2.27861   1
  -1   5   1 15.7520 2.43200   5
  -1   5   1 14.0455 1.08869   2
  -1   5   1 13.7945 1.13314   9
  -1   5   1 13.2391 2.06246   7
   0  -5  -1 35.4382 2.35203   3
   0  -5  -1 33.6721 2.58322   1
   0  -5  -1 37.6896 2.57710   4
   0  -5  -1 32.1609 2.92649   8
   0  -5  -1 34.8727 1.88027   6
   0   5   1 33.2265 3.12972   1
   0   5   1 39.6341 3.04764   7
   0   5   1 36.2658 1.92739   9
   0   5   1 31.5157 3.41251   5
   0   5   1 33.8544 1.86154   2
  -1  -5  -1 0.53192 0.40062   6
  -1  -5  -1 -0.4390 0.37150   8
  -1  -5  -1 -0.0465 0.42096   4
  -1  -5  -1 0.49495 0.58796   3
   1   5   1 0.51303 0.98796   7
   1   5   1 0.05991 0.41444   9
   1   5   1 -0.0843 0.50385   1
   1   5   1 -0.0533 0.38920   2
   1   5   1 0.91138 0.92884   5
  -2  -5  -1 23.0853 1.77888   6
  -2  -5  -1 27.3484 2.03758   4
  -2  -5  -1 26.4850 2.44135   3
  -2  -5  -1 21.0784 2.04158   8
   2   5   1 28.2287 3.45057   5
   2   5   1 25.4671 3.06013   7
   2   5   1 20.6288 2.15206   2
   2   5   1 26.4749 2.12071   9
   2   5   1 29.0807 2.65012   1
  -3  -5  -1 69.5139 3.93704   3
  -3  -5  -1 70.7210 3.73906   4
  -3  -5  -1 69.0073 3.79758   6
  -3  -5  -1 63.6743 3.28954   8
   3   5   1 64.6698 3.92812   2
   3   5   1 53.1996 4.33682   7
   3   5   1 65.7436 4.06722   9
   3   5   1 70.3989 3.84397   1
   3   5   1 70.3357 4.79419   5
  -4  -5  -1 2.42637 0.86348   3
  -4  -5  -1 3.75248 1.02617   4
  -4  -5  -1 2.55055 0.96360   6
  -4  -5  -1 2.74635 0.58792   8
   4   5   1 1.78988 0.78496   1
   4   5   1 1.48758 1.10384   9
   4   5   1 0.70884 1.00090   7
   4   5   1 1.73127 1.00653   2
   4   5   1 1.70227 1.25874   5
  -5  -5  -1 0.05806 0.75776   3
  -5  -5  -1 0.34061 0.55201   4
  -5  -5  -1 0.30972 0.76593   6
   5   5   1 0.05928 0.66386   2
   5   5   1 -0.3892 0.50736   1
   5   5   1 -0.1103 0.86115   9
   5   5   1 -0.3823 1.02287   7
   5   5   1 0.99998 1.13158   5
  -6  -5  -1 0.58266 0.81988   6
  -6  -5  -1 0.33619 0.79130   4
  -6  -5  -1 -0.1253 0.57779   3
   6   5   1 -0.5266 1.05943   9
   6   5   1 -0.6098 1.07812   5
   6   5   1 1.17855 0.99757   2
   6   5   1 1.82302 1.62674   7
   6   5   1 0.06468 0.57269   1
  -7  -5  -1 5.65278 1.68674   3
  -7  -5  -1 8.21105 1.53312   4
  -7  -5  -1 3.59260 1.58450   6
   7   5   1 5.35764 2.02294   5
   7   5   1 4.09424 1.65518   2
   7   5   1 5.46396 2.16392   9
   7   5   1 5.93566 2.11299   7
  -8  -5  -1 1.56857 1.17190   4
  -8  -5  -1 1.04039 1.46331   6
  -8  -5  -1 0.10083 1.31924   3
   8   5   1 4.00209 1.96784   7
   8   5   1 0.35630 1.57395   9
   8   5   1 2.48547 1.82311   5
   8   5   1 1.36655 1.60417   2
  -9  -5  -1 4.53693 2.18145   9
  -9  -5  -1 4.08194 1.81878   3
  -9  -5  -1 4.39742 2.41301   2
  -9  -5  -1 3.87989 1.66060   6
   9   5   1 0.95587 1.64980   9
   9   5   1 3.04448 1.96878   2
   9   5   1 8.99689 2.60176   5
   9   5   1 6.20582 2.59386   7
 -10  -5  -1 0.19647 1.30002   2
 -10  -5  -1 -0.3134 1.21517   3
 -10  -5  -1 -0.6491 1.43542   6
 -10  -5  -1 -1.4026 1.85395   9
  10   5   1 -0.1879 1.66911   2
  10   5   1 3.66084 2.68674   7
  10   5   1 -1.8255 1.41231   5
  10   5   1 -2.4109 1.52291   9
 -11  -5  -1 0.92296 2.31169   2
 -11  -5  -1 -0.0546 2.14109   9
 -11  -5  -1 5.94702 2.43053   6
 -11  -5  -1 4.10943 2.06060   3
  11   5   1 -0.2595 1.92952   5
  11   5   1 1.44243 2.75792   7
  11   5   1 3.99777 2.82091   9
  11   5   1 2.07314 2.21063   2
 -12  -5  -1 -0.5269 1.82032   3
 -12  -5  -1 -2.3522 1.34107   6
 -12  -5  -1 3.07777 2.61543   9
 -12  -5  -1 1.56178 2.54123   2
  12   5   1 2.21760 2.34212   5
  12   5   1 1.32521 2.46739   9
  12   5   1 6.21386 3.42665   7
  12   5   1 0.09526 2.37385   2
 -13  -5  -1 1.53804 2.37803   3
 -13  -5  -1 5.64497 3.03869   6
 -13  -5  -1 1.61695 3.29834   2
  13   5   1 -0.1574 2.61276   5
  13   5   1 1.56101 3.21558   7
  13   5   1 2.30814 3.32736   2
  11  -6  -1 2.87417 2.76351   1
  11  -6  -1 3.27451 2.81471   5
 -11   6   1 2.08219 3.37845   8
 -11   6   1 3.61788 3.87762   5
 -11   6   1 -0.9746 3.21891   1
  10  -6  -1 -1.2667 1.83738   1
  10  -6  -1 0.03658 1.99634   5
  10  -6  -1 -1.2289 2.22399   8
 -10   6   1 -0.0909 2.71806   8
 -10   6   1 -2.5384 2.40058   7
 -10   6   1 0.43476 2.84751   5
 -10   6   1 2.93862 2.73355   1
   9  -6  -1 0.10033 2.19155   8
   9  -6  -1 -2.2116 1.37012   4
   9  -6  -1 -2.1273 1.69797   1
   9  -6  -1 0.31492 1.76406   5
  -9   6   1 2.03196 2.30615   1
  -9   6   1 2.28930 2.46749   7
  -9   6   1 4.01512 2.65536   5
   8  -6  -1 -0.2523 1.64509   4
   8  -6  -1 0.51116 1.36727   5
   8  -6  -1 0.53092 1.64818   1
   8  -6  -1 1.25611 1.78131   8
  -8   6   1 -0.9831 1.76497   1
  -8   6   1 0.93619 1.93831   7
  -8   6   1 -0.4666 1.66120   5
   7  -6  -1 1.15823 1.16270   5
   7  -6  -1 0.49065 1.36623   1
   7  -6  -1 3.01443 1.93906   4
   7  -6  -1 4.03599 2.16332   8
  -7   6   1 5.98810 2.59420   1
  -7   6   1 4.15860 2.05579   7
  -7   6   1 2.43908 2.02182   5
   6  -6  -1 12.7230 2.74884   5
   6  -6  -1 8.91541 2.66807   8
   6  -6  -1 17.6237 3.31154   4
   6  -6  -1 11.0450 2.24436   3
   6  -6  -1 9.61885 2.37403   1
  -6   6   1 12.2135 2.89715   1
  -6   6   1 18.0471 3.09220   7
  -6   6   1 15.2609 3.44795   5
   5  -6  -1 15.1378 3.03071   8
   5  -6  -1 13.5359 2.76207   4
   5  -6  -1 22.8565 2.92967   3
   5  -6  -1 22.1412 3.40121   1
  -5   6   1 20.6150 3.29913   7
  -5   6   1 22.6885 3.84427   5
  -5   6   1 22.5731 3.67923   1
  -5   6   1 20.8798 3.07559   9
   4  -6  -1 0.61555 0.92034   8
   4  -6  -1 0.68113 1.09716   4
   4  -6  -1 0.30439 0.81903   3
   4  -6  -1 1.03439 1.24572   1
  -4   6   1 0.67561 1.28102   1
  -4   6   1 2.45811 1.02884   9
  -4   6   1 0.91932 1.47421   7
  -4   6   1 0.88873 1.40232   5
  -4   6   1 -0.1881 0.78589   2
   3  -6  -1 3.82047 1.13560   3
   3  -6  -1 4.30196 1.55765   1
   3  -6  -1 5.05428 1.50089   4
   3  -6  -1 6.18283 1.68530   8
   3  -6  -1 5.72510 0.92092   6
  -3   6   1 1.97668 1.38175   1
  -3   6   1 5.30711 1.00832   2
  -3   6   1 4.85430 1.03466   9
  -3   6   1 5.97937 2.06298   5
  -3   6   1 3.81869 1.81277   7
   2  -6  -1 7.81779 1.70702   4
   2  -6  -1 5.27406 1.54828   8
   2  -6  -1 6.83949 0.95859   6
   2  -6  -1 9.84186 1.93387   1
   2  -6  -1 10.3833 1.65539   3
  -2   6   1 9.33914 1.07444   2
  -2   6   1 6.59407 1.66892   1
  -2   6   1 8.68904 2.15714   5
  -2   6   1 7.59287 1.05205   9
  -2   6   1 6.93351 1.92969   7
   1  -6  -1 1.04813 0.93361   1
   1  -6  -1 0.45505 0.43230   6
   1  -6  -1 0.94831 0.71570   4
   1  -6  -1 0.82784 0.87314   8
   1  -6  -1 1.10279 0.72188   3
  -1   6   1 1.64333 0.39434   9
  -1   6   1 1.27635 0.36849   2
  -1   6   1 0.06378 0.73122   1
  -1   6   1 4.13384 1.50288   5
  -1   6   1 1.21207 1.50652   7
   0  -6  -1 6.57233 0.96979   6
   0  -6  -1 7.01627 1.56700   1
   0  -6  -1 9.53496 1.49499   3
   0  -6  -1 9.70372 1.65187   4
   0  -6  -1 6.04840 1.39068   8
   0   6   1 13.2929 2.27755   7
   0   6   1 9.33268 1.86296   1
   0   6   1 8.34905 0.89095   2
   0   6   1 7.84543 0.94389   9
   0   6   1 8.38151 2.18736   5
  -1  -6  -1 33.4017 2.04178   6
  -1  -6  -1 35.6777 2.65992   8
  -1  -6  -1 29.7087 2.87692   4
  -1  -6  -1 29.5495 2.80235   3
   1   6   1 29.9977 3.73784   5
   1   6   1 33.1753 2.05213   2
   1   6   1 28.6464 2.01881   9
   1   6   1 35.7436 3.35646   1
   1   6   1 23.8819 3.20224   7
  -2  -6  -1 36.2960 2.44834   6
  -2  -6  -1 43.1574 2.78046   8
  -2  -6  -1 35.8145 2.69199   4
  -2  -6  -1 32.4492 2.60164   3
   2   6   1 40.9764 2.72105   9
   2   6   1 37.2055 2.54611   2
   2   6   1 32.3566 4.01420   5
   2   6   1 35.0506 3.91663   7
   2   6   1 40.1662 3.60545   1
  -3  -6  -1 50.9107 3.58491   3
  -3  -6  -1 56.9095 3.27357   8
  -3  -6  -1 56.3833 3.45908   6
  -3  -6  -1 54.0116 3.42018   4
   3   6   1 59.7756 3.75198   1
   3   6   1 59.7508 5.78286   5
   3   6   1 60.1922 3.87365   9
   3   6   1 57.6330 5.44197   7
   3   6   1 56.5302 3.63614   2
  -4  -6  -1 1.74129 1.01625   3
  -4  -6  -1 1.82177 0.99517   6
  -4  -6  -1 2.18691 0.79185   8
  -4  -6  -1 3.74443 1.05293   4
   4   6   1 3.31023 1.19932   2
   4   6   1 3.53636 1.70394   7
   4   6   1 0.54593 1.65586   5
   4   6   1 1.83424 1.18767   9
   4   6   1 1.27918 1.04166   1
  -5  -6  -1 1.52010 0.84498   6
  -5  -6  -1 0.83235 0.77694   3
  -5  -6  -1 2.97737 1.04068   4
   5   6   1 2.03111 1.34515   9
   5   6   1 -0.2251 1.12278   7
   5   6   1 1.71743 1.55469   5
   5   6   1 0.76108 1.00423   2
   5   6   1 0.04891 0.85708   1
  -6  -6  -1 2.07798 1.03043   4
  -6  -6  -1 2.02848 1.05888   6
  -6  -6  -1 2.45102 1.29396   3
   6   6   1 0.31664 1.14785   2
   6   6   1 2.78998 1.54331   5
   6   6   1 1.71276 1.45693   9
   6   6   1 3.43589 2.14223   7
   6   6   1 0.76381 0.78304   1
  -7  -6  -1 2.10880 1.40302   3
  -7  -6  -1 2.64836 1.25385   4
  -7  -6  -1 3.67819 1.75590   6
   7   6   1 4.65697 1.87809   2
   7   6   1 2.57697 1.46308   9
   7   6   1 1.45306 1.95016   7
   7   6   1 0.62326 1.23330   5
  -8  -6  -1 0.21114 1.54703   9
  -8  -6  -1 0.52613 1.22551   3
  -8  -6  -1 0.49305 1.26862   6
   8   6   1 -0.1416 1.68332   7
   8   6   1 1.08486 1.62061   2
   8   6   1 -0.2310 1.62951   9
   8   6   1 1.47797 1.86787   5
  -9  -6  -1 5.24181 1.98019   6
  -9  -6  -1 1.22578 1.43960   9
  -9  -6  -1 5.54454 1.92294   3
  -9  -6  -1 4.10539 2.24578   2
   9   6   1 3.05339 2.05882   5
   9   6   1 2.93471 1.97001   7
   9   6   1 1.35121 1.71490   2
   9   6   1 2.07593 1.66255   9
 -10  -6  -1 2.14957 1.89429   6
 -10  -6  -1 -1.6109 1.08723   3
 -10  -6  -1 -2.8493 1.43530   9
 -10  -6  -1 1.75538 1.97719   2
  10   6   1 -1.9265 1.94909   7
  10   6   1 0.24743 1.27111   2
  10   6   1 -1.1224 1.58178   5
  10   6   1 -1.8203 1.72326   9
 -11  -6  -1 -1.6297 1.31976   3
 -11  -6  -1 -1.0530 1.50818   9
 -11  -6  -1 -1.7041 1.96180   2
 -11  -6  -1 -0.6981 1.69692   6
  11   6   1 2.60411 2.39262   5
  11   6   1 -1.7099 2.25102   7
  11   6   1 -0.0101 2.01346   2
  11   6   1 -2.2545 1.61201   9
 -12  -6  -1 2.44803 2.18122   2
 -12  -6  -1 2.56969 2.36800   6
 -12  -6  -1 -0.8183 2.02072   3
 -12  -6  -1 0.55717 2.76954   9
  12   6   1 -1.4523 1.80127   2
  12   6   1 1.95360 2.39749   7
  12   6   1 4.91152 3.28124   9
  12   6   1 0.34729 2.24903   5
  10  -7  -1 1.39852 2.72653   8
  10  -7  -1 4.33483 2.76232   1
 -10   7   1 3.21665 3.30560   8
 -10   7   1 3.69776 3.19370   5
 -10   7   1 2.78628 3.27610   1
   9  -7  -1 -0.9226 2.06423   1
   9  -7  -1 -0.3413 2.32222   8
   9  -7  -1 0.48987 2.14334   4
  -9   7   1 0.76803 2.08935   1
  -9   7   1 2.40112 2.74821   5
   8  -7  -1 7.59972 3.03611   8
   8  -7  -1 7.62397 2.95710   4
   8  -7  -1 5.64034 2.69114   1
  -8   7   1 5.82413 3.10306   7
  -8   7   1 13.2180 3.49169   5
  -8   7   1 7.63186 2.91977   1
   7  -7  -1 6.91595 2.37951   1
   7  -7  -1 6.04923 2.63650   4
   7  -7  -1 12.1038 3.25706   8
  -7   7   1 7.35319 2.99550   7
  -7   7   1 6.42800 2.70545   5
  -7   7   1 11.2545 3.08212   1
   6  -7  -1 10.3416 2.65343   1
   6  -7  -1 15.8227 3.22390   4
   6  -7  -1 9.95350 2.96757   8
   6  -7  -1 6.20048 2.10146   3
  -6   7   1 8.76753 2.72702   1
  -6   7   1 15.7740 3.67001   5
  -6   7   1 10.1237 2.74752   7
   5  -7  -1 4.59929 1.56220   3
   5  -7  -1 6.58063 2.06582   4
   5  -7  -1 9.21527 2.49542   1
   5  -7  -1 5.66230 2.18024   8
  -5   7   1 5.05769 2.08070   7
  -5   7   1 7.06932 2.57906   5
  -5   7   1 7.83141 2.46792   1
   4  -7  -1 25.2037 3.89153   8
   4  -7  -1 31.5904 4.13175   1
   4  -7  -1 27.0476 3.73243   4
   4  -7  -1 36.6196 3.75947   3
  -4   7   1 25.9367 3.97593   1
  -4   7   1 28.4004 3.92811   7
  -4   7   1 34.8034 4.70149   5
   3  -7  -1 1.77562 1.26436   8
   3  -7  -1 3.98295 1.21591   3
   3  -7  -1 2.32177 1.06394   4
   3  -7  -1 1.40819 1.28436   1
  -3   7   1 4.85740 2.04636   7
  -3   7   1 3.86524 1.79466   1
  -3   7   1 3.53006 1.78872   5
   2  -7  -1 1.08637 0.94373   3
   2  -7  -1 2.36689 1.21384   4
   2  -7  -1 2.65364 1.45574   8
   2  -7  -1 1.09176 1.21283   1
  -2   7   1 6.48665 1.94752   1
  -2   7   1 2.69326 1.55439   5
  -2   7   1 2.51776 1.81729   7
   1  -7  -1 0.28280 0.99464   1
   1  -7  -1 0.17618 0.64764   4
   1  -7  -1 1.66790 0.66477   6
   1  -7  -1 2.16280 0.96785   3
   1  -7  -1 0.90003 0.74063   8
  -1   7   1 2.44281 1.76009   7
  -1   7   1 0.26537 1.16585   1
  -1   7   1 2.30155 1.84615   5
   0  -7  -1 0.37104 0.76668   8
   0  -7  -1 -0.3077 0.64567   4
   0  -7  -1 0.82459 0.82296   3
   0  -7  -1 -0.0874 0.54684   6
   0   7   1 -2.2462 0.56643   1
   0   7   1 -0.7793 1.39509   5
   0   7   1 -0.8578 1.19511   7
   0   7   1 -0.4343 0.34893   9
   0   7   1 0.50647 0.38761   2
  -1  -7  -1 20.9301 2.51067   3
  -1  -7  -1 14.5751 1.68708   6
  -1  -7  -1 20.3161 2.59572   8
  -1  -7  -1 20.6099 2.53255   4
   1   7   1 15.5667 2.79735   7
   1   7   1 20.8258 1.92224   9
   1   7   1 18.2051 2.67150   1
   1   7   1 18.9518 1.75372   2
   1   7   1 20.5996 3.37467   5
  -2  -7  -1 7.30361 1.61659   8
  -2  -7  -1 11.0285 1.78001   4
  -2  -7  -1 9.66440 1.48931   6
  -2  -7  -1 12.3519 1.97428   3
   2   7   1 4.11212 1.49561   1
   2   7   1 8.17074 2.66758   5
   2   7   1 9.22417 1.49092   2
   2   7   1 11.7942 1.68939   9
   2   7   1 11.2008 2.63478   7
  -3  -7  -1 0.13986 0.66145   6
  -3  -7  -1 0.70768 0.72828   4
  -3  -7  -1 -0.1277 0.71032   8
  -3  -7  -1 0.65650 0.70641   3
   3   7   1 0.07535 1.04975   1
   3   7   1 0.09855 0.84073   9
   3   7   1 0.17010 0.85432   2
   3   7   1 -1.6632 1.45841   5
   3   7   1 0.23833 0.99679   7
  -4  -7  -1 2.07786 1.05507   6
  -4  -7  -1 4.01800 1.39467   3
  -4  -7  -1 2.93494 1.03894   8
  -4  -7  -1 1.13467 0.82284   4
   4   7   1 1.77694 1.34415   1
   4   7   1 3.49830 2.02661   7
   4   7   1 3.04135 2.01154   5
   4   7   1 3.37735 1.34120   2
   4   7   1 4.20012 1.40361   9
  -5  -7  -1 5.27399 1.63705   3
  -5  -7  -1 9.04492 1.92457   6
  -5  -7  -1 5.20789 1.33828   4
   5   7   1 5.14272 1.89551   9
   5   7   1 3.11590 2.26236   5
   5   7   1 1.85299 1.57154   2
   5   7   1 6.28474 2.44518   7
   5   7   1 5.77430 1.65023   1
  -6  -7  -1 10.2248 2.25614   6
  -6  -7  -1 14.1427 2.09661   4
  -6  -7  -1 13.0263 2.43745   3
   6   7   1 9.92291 2.93337   5
   6   7   1 15.1073 2.82756   2
   6   7   1 10.5035 2.48795   9
   6   7   1 13.5889 3.52012   7
  -7  -7  -1 3.97349 1.57710   6
  -7  -7  -1 9.68374 1.83711   4
  -7  -7  -1 5.47611 1.62907   3
   7   7   1 15.3764 3.58779   7
   7   7   1 7.40095 2.22215   2
   7   7   1 4.81975 2.40572   5
   7   7   1 4.75406 2.26438   9
  -8  -7  -1 1.68553 1.50356   3
  -8  -7  -1 2.95861 1.89786   2
  -8  -7  -1 0.58858 1.35792   6
  -8  -7  -1 0.20875 1.40680   9
   8   7   1 1.78540 1.84719   9
   8   7   1 0.27567 1.90689   7
   8   7   1 1.25142 1.81973   5
   8   7   1 0.18033 1.61686   2
  -9  -7  -1 2.31318 1.38315   3
  -9  -7  -1 -0.6916 1.39743   6
  -9  -7  -1 -1.5433 1.59269   9
  -9  -7  -1 1.99612 1.82923   2
   9   7   1 2.54135 2.08188   5
   9   7   1 2.68923 2.23648   2
   9   7   1 0.85235 2.05675   7
   9   7   1 1.21550 1.89895   9
 -10  -7  -1 -0.8422 1.75633   6
 -10  -7  -1 2.83442 2.52341   2
 -10  -7  -1 4.47023 2.67316   9
 -10  -7  -1 0.59623 1.44114   3
  10   7   1 2.25273 2.15596   5
  10   7   1 0.14693 1.95513   9
  10   7   1 0.35985 2.57832   7
  10   7   1 -0.3581 1.58114   2
 -11  -7  -1 -0.6681 2.03944   2
 -11  -7  -1 0.98493 1.73025   3
 -11  -7  -1 -1.9216 1.78984   9
 -11  -7  -1 1.99760 1.79553   6
  11   7   1 2.39013 2.78577   7
  11   7   1 3.12837 2.51354   5
  11   7   1 -2.3615 1.64634   2
  11   7   1 -1.0830 2.18646   9
 -12  -7  -1 3.83903 2.85389   3
 -12  -7  -1 2.42567 2.90854   9
 -12  -7  -1 2.99402 2.57759   6
 -12  -7  -1 -0.7822 2.25799   2
  12   7   1 2.37089 2.37314   2
  12   7   1 0.32092 3.15026   7
  12   7   1 1.18130 2.79119   5
  12   7   1 -2.4595 2.66552   9
  10  -8  -1 -1.7077 2.78350   8
  10  -8  -1 1.73063 2.68338   1
 -10   8   1 -1.6952 3.24836   5
 -10   8   1 0.96065 3.53502   1
 -10   8   1 -3.6167 2.96582   8
   9  -8  -1 -0.4607 2.60493   8
   9  -8  -1 0.84289 2.43488   1
   9  -8  -1 -0.0885 2.47140   4
  -9   8   1 0.22857 2.71424   1
  -9   8   1 2.82949 2.93057   8
  -9   8   1 -0.8510 2.62736   5
   8  -8  -1 0.04012 2.20325   4
   8  -8  -1 2.74027 2.19736   1
   8  -8  -1 0.85828 2.58768   8
  -8   8   1 3.19756 2.63697   1
  -8   8   1 2.69716 2.53882   5
   7  -8  -1 -0.1167 1.97065   8
   7  -8  -1 2.12760 2.04247   4
   7  -8  -1 5.21864 2.50036   1
  -7   8   1 0.44791 2.04135   5
  -7   8   1 2.74928 2.19498   1
   6  -8  -1 24.9667 4.52184   8
   6  -8  -1 12.7694 3.30858   4
   6  -8  -1 17.5419 3.64509   1
  -6   8   1 13.3149 3.57715   7
  -6   8   1 9.88363 3.22693   5
  -6   8   1 9.03513 3.00697   1
   5  -8  -1 7.22555 2.43696   4
   5  -8  -1 11.1116 2.50207   3
   5  -8  -1 3.51126 2.21941   8
   5  -8  -1 9.37126 2.65627   1
  -5   8   1 5.46623 2.57758   1
  -5   8   1 8.44756 2.86638   5
  -5   8   1 6.24286 2.83348   7
   4  -8  -1 3.02506 1.44865   3
   4  -8  -1 -0.2392 1.30230   1
   4  -8  -1 2.65113 1.58899   8
   4  -8  -1 1.36797 1.51442   4
  -4   8   1 7.08802 2.83139   7
  -4   8   1 1.24532 1.54247   5
  -4   8   1 -0.0703 1.65030   1
   3  -8  -1 0.16734 0.90318   3
   3  -8  -1 -0.0906 1.33244   8
   3  -8  -1 0.83775 0.99706   4
   3  -8  -1 0.48803 1.19564   1
  -3   8   1 -1.0466 1.18484   5
  -3   8   1 0.63806 1.82931   7
  -3   8   1 0.56690 1.41221   1
   2  -8  -1 -0.7247 1.11744   1
   2  -8  -1 -1.1194 1.11250   8
   2  -8  -1 -0.1825 0.77551   4
   2  -8  -1 -0.7919 0.86754   3
  -2   8   1 -0.2718 1.34921   1
  -2   8   1 3.82782 2.28523   5
  -2   8   1 5.40315 2.28318   7
   1  -8  -1 0.27672 1.15787   8
   1  -8  -1 0.73322 0.91093   4
   1  -8  -1 -0.7273 0.76865   3
  -1   8   1 0.50461 1.41453   5
  -1   8   1 2.85546 2.00363   7
  -1   8   1 0.66005 1.39217   1
   0  -8  -1 17.8077 2.49775   3
   0  -8  -1 17.1410 2.71665   4
   0  -8  -1 17.2268 1.87347   6
   0  -8  -1 12.2424 2.46173   8
   0   8   1 21.2303 3.80034   5
   0   8   1 16.6304 2.96602   1
   0   8   1 23.6609 3.55307   7
  -1  -8  -1 0.12576 0.93617   3
  -1  -8  -1 0.54448 0.76025   6
  -1  -8  -1 1.38186 0.90777   4
  -1  -8  -1 -0.0789 0.92839   8
   1   8   1 1.88866 1.72598   5
   1   8   1 -2.4209 1.36951   7
   1   8   1 0.48831 1.16858   1
  -2  -8  -1 2.13729 1.24746   4
  -2  -8  -1 1.80155 1.03686   3
  -2  -8  -1 -0.2223 0.92855   8
  -2  -8  -1 1.46663 0.77987   6
   2   8   1 0.56739 0.93767   9
   2   8   1 2.03959 1.24597   2
   2   8   1 3.92660 2.05224   7
   2   8   1 1.68493 1.34515   1
   2   8   1 0.64822 1.61727   5
  -3  -8  -1 26.6392 3.16114   4
  -3  -8  -1 29.9035 3.17257   8
  -3  -8  -1 23.2769 3.00245   3
  -3  -8  -1 28.4537 2.87457   6
   3   8   1 20.7003 2.60702   2
   3   8   1 24.7044 3.00387   9
   3   8   1 31.3803 4.99981   5
   3   8   1 27.8822 3.60515   1
   3   8   1 21.9217 3.88254   7
  -4  -8  -1 -0.4357 1.06796   3
  -4  -8  -1 -0.1785 0.88591   6
  -4  -8  -1 -1.4617 0.58357   4
   4   8   1 -2.2833 1.83161   5
   4   8   1 0.29949 1.52864   7
   4   8   1 -0.3573 1.26611   1
   4   8   1 -1.2785 1.14194   9
   4   8   1 0.09844 1.10464   2
  -5  -8  -1 6.10257 1.73827   3
  -5  -8  -1 10.7219 1.95466   4
  -5  -8  -1 10.8999 2.13625   6
   5   8   1 6.98226 2.55352   7
   5   8   1 13.1500 2.58545   2
   5   8   1 6.60258 1.92996   1
   5   8   1 5.83926 2.19161   9
   5   8   1 9.17573 3.08382   5
  -6  -8  -1 1.77532 1.67881   9
  -6  -8  -1 7.70715 1.86125   4
  -6  -8  -1 9.17746 2.10343   6
  -6  -8  -1 7.22134 1.88624   3
   6   8   1 6.56952 2.18343   2
   6   8   1 8.03035 2.93276   7
   6   8   1 5.62266 2.14493   9
   6   8   1 5.91392 2.66395   5
  -7  -8  -1 -0.1273 1.55666   9
  -7  -8  -1 1.88015 1.26796   3
  -7  -8  -1 1.03130 1.60745   2
  -7  -8  -1 -0.1825 1.15902   6
  -7  -8  -1 0.74834 1.14438   4
   7   8   1 1.34030 2.05440   7
   7   8   1 -0.0764 1.80033   5
   7   8   1 2.61810 1.87756   2
   7   8   1 0.54044 1.46735   9
  -8  -8  -1 -0.1630 0.95666   6
  -8  -8  -1 0.80804 1.77902   9
  -8  -8  -1 0.65876 1.37029   3
  -8  -8  -1 4.43629 2.12402   2
   8   8   1 0.04306 1.92426   5
   8   8   1 0.84659 1.56636   9
   8   8   1 -0.4385 1.87737   7
   8   8   1 -1.0861 1.36032   2
  -9  -8  -1 1.39994 1.61310   3
  -9  -8  -1 -0.1148 1.70987   2
  -9  -8  -1 2.46855 1.88850   9
  -9  -8  -1 -3.0332 1.11382   6
   9   8   1 -1.2059 1.78144   9
   9   8   1 -1.1568 1.33072   2
   9   8   1 -1.7162 1.24002   7
   9   8   1 0.18919 2.32089   5
 -10  -8  -1 0.75933 1.63032   3
 -10  -8  -1 -2.0204 1.86457   9
 -10  -8  -1 3.68198 2.31641   6
 -10  -8  -1 0.20789 2.07404   2
  10   8   1 -1.5090 1.90486   2
  10   8   1 -2.4192 1.72969   5
  10   8   1 -0.6453 1.98531   9
  10   8   1 0.66304 1.87985   7
 -11  -8  -1 1.81882 2.25603   3
 -11  -8  -1 0.07918 1.91378   6
 -11  -8  -1 0.86346 2.57705   9
 -11  -8  -1 -1.1867 2.18805   2
  11   8   1 0.04950 2.43535   7
  11   8   1 -2.7362 2.00832   2
  11   8   1 -1.0395 2.46064   5
  11   8   1 -1.4495 2.68912   9
 -12  -8  -1 5.49247 2.74556   3
 -12  -8  -1 0.82338 2.82459   2
  12   8   1 -0.5383 3.00431   2
  12   8   1 1.48729 2.95646   5
  12   8   1 5.02346 5.81814   7
   9  -9  -1 4.71104 3.36819   8
   9  -9  -1 0.40504 2.80926   4
   9  -9  -1 3.80267 2.84706   1
  -9   9   1 0.26508 3.21717   1
  -9   9   1 -2.3467 2.76929   5
  -9   9   1 -3.6529 2.80013   8
   8  -9  -1 -2.4430 2.11199   4
   8  -9  -1 -2.3010 2.37036   8
   8  -9  -1 -2.2431 1.92445   1
  -8   9   1 2.99197 2.77963   1
  -8   9   1 4.91542 3.40143   5
   7  -9  -1 -1.2842 2.31431   8
   7  -9  -1 -0.0949 1.98363   1
   7  -9  -1 -0.2920 1.94896   4
  -7   9   1 2.06480 2.22173   1
  -7   9   1 -3.1336 1.92090   5
   6  -9  -1 -1.1589 1.74078   1
   6  -9  -1 -1.6810 1.88745   8
   6  -9  -1 -0.4602 1.92225   4
  -6   9   1 0.13305 2.10554   5
  -6   9   1 0.15167 2.00801   1
   5  -9  -1 -0.8831 1.31705   3
   5  -9  -1 -2.0357 1.50537   8
   5  -9  -1 1.09250 2.07853   1
   5  -9  -1 -1.9823 0.80084   4
  -5   9   1 -0.7014 1.99620   5
  -5   9   1 0.08393 1.68803   1
   4  -9  -1 0.66875 1.53568   8
   4  -9  -1 -1.4595 1.49970   1
   4  -9  -1 -2.0567 1.43364   4
   4  -9  -1 1.17058 1.45796   3
  -4   9   1 3.61760 2.17963   1
  -4   9   1 -3.0898 1.75870   5
  -4   9   1 -0.2719 2.45700   7
   3  -9  -1 1.66593 1.78184   8
   3  -9  -1 0.49458 1.21693   3
   3  -9  -1 2.85685 1.49919   4
   3  -9  -1 0.08412 1.66414   1
  -3   9   1 7.04772 2.70276   5
  -3   9   1 -0.5196 1.61447   1
  -3   9   1 6.61806 2.89700   7
   2  -9  -1 23.6291 3.20006   3
   2  -9  -1 19.7541 3.61307   8
   2  -9  -1 13.5618 2.87559   4
  -2   9   1 10.9482 2.92962   1
  -2   9   1 26.5560 4.17146   7
  -2   9   1 16.1133 3.79707   5
   1  -9  -1 0.74745 1.38852   8
   1  -9  -1 -0.9234 0.90670   3
   1  -9  -1 1.60029 1.42575   4
  -1   9   1 -1.0266 1.78212   7
  -1   9   1 0.61962 1.20695   1
  -1   9   1 2.72072 2.27700   5
   0  -9  -1 10.2619 2.18875   3
   0  -9  -1 12.0881 2.42766   4
   0  -9  -1 8.93835 2.32472   8
   0   9   1 10.8209 3.07686   5
   0   9   1 12.4529 2.75306   1
   0   9   1 11.3822 2.91433   7
  -1  -9  -1 3.67112 1.66807   8
  -1  -9  -1 5.27839 1.52907   3
  -1  -9  -1 3.87189 1.61559   4
   1   9   1 1.29886 1.25922   1
   1   9   1 0.04569 1.67882   7
   1   9   1 4.50860 2.61834   5
  -2  -9  -1 19.2876 3.01907   4
  -2  -9  -1 12.4303 1.98473   6
  -2  -9  -1 7.13647 2.08720   8
  -2  -9  -1 7.95626 2.04311   3
   2   9   1 9.49517 2.85890   7
   2   9   1 15.8381 2.92937   1
   2   9   1 11.3109 3.33875   5
  -3  -9  -1 2.08383 1.38420   4
  -3  -9  -1 4.16093 1.60404   3
  -3  -9  -1 4.19300 1.43064   6
  -3  -9  -1 0.80630 1.53308   8
   3   9   1 5.19589 2.26539   7
   3   9   1 2.29655 2.41640   5
   3   9   1 2.93336 1.84298   1
  -4  -9  -1 0.18488 0.94175   4
  -4  -9  -1 1.19088 1.00843   3
  -4  -9  -1 -1.3712 0.84535   6
   4   9   1 3.58594 1.88303   7
   4   9   1 2.27251 1.63788   1
   4   9   1 -0.4935 1.36201   5
  -5  -9  -1 -0.0412 1.25768   9
  -5  -9  -1 2.76891 1.46220   2
  -5  -9  -1 1.18875 1.03072   4
  -5  -9  -1 -0.1317 1.04504   3
  -5  -9  -1 -0.2934 0.99288   6
   5   9   1 3.47562 2.58231   5
   5   9   1 0.27975 1.47807   7
   5   9   1 1.12797 1.50637   1
   5   9   1 -0.8738 1.44378   9
   5   9   1 -1.8523 1.02388   2
  -6  -9  -1 3.27063 1.71021   2
  -6  -9  -1 -1.2491 1.06855   9
  -6  -9  -1 -0.8675 1.03341   6
  -6  -9  -1 2.76813 1.63456   3
  -6  -9  -1 -0.2583 1.02898   4
   6   9   1 0.29136 1.38151   2
   6   9   1 -0.7815 1.73754   7
   6   9   1 -0.2471 1.91425   5
   6   9   1 0.73439 1.76893   9
  -7  -9  -1 5.97750 1.96099   3
  -7  -9  -1 4.79176 1.90482   6
  -7  -9  -1 10.4645 2.73480   2
  -7  -9  -1 7.31956 2.33803   9
   7   9   1 2.90472 2.57031   7
   7   9   1 -0.7890 1.73794   9
   7   9   1 5.68301 2.88632   5
   7   9   1 5.77031 2.26574   2
  -8  -9  -1 0.00302 1.42996   6
  -8  -9  -1 -0.6845 0.96842   3
  -8  -9  -1 0.23534 1.53659   9
  -8  -9  -1 -1.5690 1.79746   2
   8   9   1 1.97660 2.23575   7
   8   9   1 -0.1327 1.89757   9
   8   9   1 0.68793 1.74577   2
   8   9   1 3.85191 2.36491   5
  -9  -9  -1 0.81102 2.13882   2
  -9  -9  -1 0.77202 1.66096   6
  -9  -9  -1 0.74210 1.51732   3
  -9  -9  -1 2.97532 2.26324   9
   9   9   1 1.02856 2.40122   5
   9   9   1 2.41969 2.53813   9
   9   9   1 1.12276 1.76395   7
   9   9   1 -0.9437 1.91144   2
 -10  -9  -1 -1.9149 2.19365   9
 -10  -9  -1 -1.8366 1.53010   3
 -10  -9  -1 -1.4457 1.78566   2
 -10  -9  -1 0.75312 2.05493   6
  10   9   1 -0.4697 2.25414   2
  10   9   1 1.99031 2.79242   7
  10   9   1 1.80275 2.66692   9
  10   9   1 -1.5654 2.48487   5
 -11  -9  -1 1.65023 2.36733   9
 -11  -9  -1 -0.0267 2.11491   3
 -11  -9  -1 1.42214 2.26905   6
 -11  -9  -1 -1.6657 2.52881   2
  11   9   1 5.07574 3.72303   7
  11   9   1 2.10186 2.90691   5
  11   9   1 -1.9675 2.94090   9
  11   9   1 2.60009 3.08448   2
   8 -10  -1 1.57345 3.55827   8
   8 -10  -1 -0.2696 2.50177   4
   8 -10  -1 -2.8307 2.20087   1
  -8  10   1 0.72118 3.56561   5
  -8  10   1 -0.9886 2.94152   1
  -8  10   1 -1.1488 3.36611   8
   7 -10  -1 -3.4579 2.15106   4
   7 -10  -1 -2.7218 2.49641   8
   7 -10  -1 -2.6526 1.99345   1
  -7  10   1 0.10841 2.43177   1
  -7  10   1 -0.2780 3.13896   5
   6 -10  -1 -0.3731 1.53965   4
   6 -10  -1 -3.2168 2.02163   8
   6 -10  -1 0.27697 2.22322   1
  -6  10   1 -1.5063 2.03069   5
  -6  10   1 -0.1582 2.06881   1
   5 -10  -1 -1.0467 1.28675   1
   5 -10  -1 0.62502 1.93359   8
   5 -10  -1 0.40761 1.92669   4
  -5  10   1 0.60765 1.79503   1
  -5  10   1 -1.7321 1.92955   5
   4 -10  -1 2.56896 1.95550   8
   4 -10  -1 1.56017 1.65817   3
   4 -10  -1 0.42549 1.90468   4
  -4  10   1 3.38184 2.89150   5
  -4  10   1 -0.7224 2.17866   1
   3 -10  -1 1.26381 1.53765   3
   3 -10  -1 3.09247 2.06203   4
   3 -10  -1 0.51840 1.39166   8
  -3  10   1 1.08686 2.57896   5
  -3  10   1 1.89833 1.98248   1
   2 -10  -1 1.93180 1.88994   4
   2 -10  -1 1.88501 1.84527   8
   2 -10  -1 2.14553 1.57142   3
  -2  10   1 2.01608 1.84102   1
  -2  10   1 3.97576 2.66540   5
  -2  10   1 1.53834 2.15877   7
   1 -10  -1 4.74650 1.69457   3
   1 -10  -1 1.29970 1.72682   8
   1 -10  -1 4.61345 2.06265   4
  -1  10   1 4.59217 2.30490   7
  -1  10   1 5.58898 2.97107   5
  -1  10   1 7.44109 2.56943   1
   0 -10  -1 5.73915 1.81715   3
   0 -10  -1 3.86460 1.83181   4
   0 -10  -1 5.22749 2.14526   8
   0  10   1 11.8539 3.31505   7
   0  10   1 3.54110 2.25267   1
   0  10   1 4.10360 2.83967   5
  -1 -10  -1 6.09314 2.23511   8
  -1 -10  -1 6.74665 1.98888   3
  -1 -10  -1 6.70663 2.15606   4
   1  10   1 6.97157 2.24615   1
   1  10   1 5.40925 2.30683   7
   1  10   1 1.77014 2.44204   5
  -2 -10  -1 4.21585 1.68687   4
  -2 -10  -1 4.41077 1.62513   3
  -2 -10  -1 2.06633 1.64812   8
   2  10   1 2.53900 2.55224   5
   2  10   1 -0.3603 1.58748   1
   2  10   1 4.87773 2.29621   7
  -3 -10  -1 0.72126 1.32899   3
  -3 -10  -1 -0.5957 1.03451   4
   3  10   1 1.06225 1.88836   7
   3  10   1 0.66728 1.76588   1
   3  10   1 0.82853 2.05475   5
  -4 -10  -1 -0.5039 0.99435   6
  -4 -10  -1 -0.4092 1.05271   4
  -4 -10  -1 1.26158 1.30082   3
   4  10   1 -1.2145 1.86997   1
   4  10   1 -0.1326 1.51578   5
   4  10   1 0.93254 1.77998   7
  -5 -10  -1 2.29816 1.37759   4
  -5 -10  -1 0.90818 1.33397   6
  -5 -10  -1 1.48248 1.16472   3
   5  10   1 5.98939 2.42581   7
   5  10   1 2.33357 2.56724   5
  -6 -10  -1 -0.7009 1.18275   6
  -6 -10  -1 0.77742 1.31484   4
  -6 -10  -1 -0.8486 1.32464   3
   6  10   1 -1.2920 1.81044   7
   6  10   1 1.39334 2.41074   5
  -7 -10  -1 0.92873 1.47044   6
  -7 -10  -1 1.18485 1.31880   3
   7  10   1 0.57529 2.20954   7
   7  10   1 1.87431 2.11260   5
  -8 -10  -1 -3.4805 1.20734   6
  -8 -10  -1 -2.7857 1.18560   3
   8  10   1 3.08573 2.55046   7
   8  10   1 -0.4460 3.97316   2
   8  10   1 0.76834 2.44828   5
  -9 -10  -1 3.12778 2.21425   6
  -9 -10  -1 -0.9365 1.87342   2
  -9 -10  -1 -1.8364 1.57955   3
  -9 -10  -1 -2.5508 3.77288   9
   9  10   1 -2.7986 2.66856   9
   9  10   1 0.35227 2.57270   7
   9  10   1 1.82660 2.52392   2
   9  10   1 4.31064 2.99634   5
 -10 -10  -1 15.5552 4.39010   2
 -10 -10  -1 10.7985 3.55478   9
 -10 -10  -1 6.79766 3.02279   6
 -10 -10  -1 9.68569 3.24834   3
  10  10   1 6.22016 3.61797   9
  10  10   1 13.7064 4.14307   2
  10  10   1 10.8325 4.12686   5
  10  10   1 18.4090 5.33763   7
   7 -11  -1 0.96634 2.82253   4
   7 -11  -1 -2.4733 2.97131   8
  -7  11   1 -1.3245 3.44593   8
  -7  11   1 -3.7573 2.78528   1
  -7  11   1 -0.9924 3.37228   5
   6 -11  -1 -0.6276 1.74890   8
   6 -11  -1 -0.8473 2.27416   4
  -6  11   1 -1.1470 2.45357   1
  -6  11   1 -0.3649 2.16938   8
  -6  11   1 0.03367 3.37411   5
   5 -11  -1 -2.1108 2.08151   8
   5 -11  -1 1.53169 2.33459   4
  -5  11   1 -0.7825 3.00970   5
  -5  11   1 2.56066 2.79460   1
   4 -11  -1 -2.2079 1.59854   4
   4 -11  -1 -0.6717 1.81990   3
   4 -11  -1 0.30299 1.77528   8
  -4  11   1 0.19268 1.70367   1
  -4  11   1 1.17038 2.73742   5
   3 -11  -1 1.63619 2.05910   4
   3 -11  -1 -0.6538 1.74026   8
   3 -11  -1 0.35493 1.65168   3
  -3  11   1 5.94238 3.23874   5
  -3  11   1 -0.0143 2.02220   1
   2 -11  -1 0.91029 1.91662   8
   2 -11  -1 1.40773 1.79414   4
   2 -11  -1 2.44387 1.46323   3
  -2  11   1 1.51396 2.57711   5
  -2  11   1 -3.0940 1.53974   1
   1 -11  -1 -1.4095 1.21522   4
   1 -11  -1 1.79460 1.42623   3
   1 -11  -1 2.03962 1.99983   8
  -1  11   1 -2.6246 2.52067   5
  -1  11   1 -1.9228 1.61426   1
   0 -11  -1 1.43152 1.51037   4
   0 -11  -1 -2.1598 1.00068   3
   0 -11  -1 -0.1540 1.60950   8
   0  11   1 0.42233 1.95752   5
   0  11   1 0.64300 2.34700   7
   0  11   1 -2.3418 1.65527   1
  -1 -11  -1 0.08748 1.33554   3
  -1 -11  -1 1.63924 1.46191   4
  -1 -11  -1 0.95683 1.80200   8
   1  11   1 -1.9898 2.44086   5
   1  11   1 0.65419 1.97679   1
   1  11   1 -0.6674 2.09667   7
  -2 -11  -1 0.27223 1.37976   3
  -2 -11  -1 0.00678 1.24745   4
  -2 -11  -1 1.36756 2.06921   8
   2  11   1 -1.3273 2.21424   7
   2  11   1 1.98495 2.56604   5
   2  11   1 -3.1297 2.15384   8
   2  11   1 2.23833 2.24211   1
  -3 -11  -1 -0.2959 1.31140   4
  -3 -11  -1 -0.4314 0.92560   3
   3  11   1 0.59469 1.99288   1
   3  11   1 1.62608 2.10637   7
   3  11   1 0.55301 2.18983   5
  -4 -11  -1 2.31471 1.65816   3
  -4 -11  -1 4.02107 1.87972   4
   4  11   1 3.42973 2.66250   7
   4  11   1 1.35448 2.93357   5
   4  11   1 7.37389 3.01484   1
  -5 -11  -1 -0.2015 1.03768   3
  -5 -11  -1 -1.1132 1.44925   4
   5  11   1 -0.4777 2.10932   7
   5  11   1 0.69740 2.39849   5
  -6 -11  -1 -0.4715 1.46054   4
  -6 -11  -1 -1.9982 1.22242   3
  -6 -11  -1 0.96127 1.55201   6
   6  11   1 2.76331 2.29607   7
   6  11   1 1.38138 2.48394   5
  -7 -11  -1 -1.8820 1.50585   6
  -7 -11  -1 -1.2433 1.35802   3
   7  11   1 3.17746 2.67196   5
   7  11   1 -0.0523 2.47578   7
  -8 -11  -1 -1.0446 1.65918   6
  -8 -11  -1 3.60544 2.08231   3
   8  11   1 5.07080 3.25266   5
   8  11   1 1.49867 3.14708   7
  -9 -11  -1 -1.3972 1.87581   6
  -9 -11  -1 -0.0523 2.04159   3
   9  11   1 0.99280 2.66076   5
   9  11   1 0.24389 3.43292   7
   6 -12  -1 1.18554 3.33048   4
  -6  12   1 -5.9907 3.31641   5
   5 -12  -1 1.43846 2.60926   4
   5 -12  -1 1.49231 2.84750   8
  -5  12   1 -0.4219 3.33587   5
  -5  12   1 -2.6343 1.94660   8
  -5  12   1 -2.0073 2.68502   1
   4 -12  -1 1.08908 1.69906   4
   4 -12  -1 2.50492 2.65805   8
  -4  12   1 2.14945 2.97011   8
  -4  12   1 1.40203 2.35936   1
  -4  12   1 2.51250 3.42854   5
   3 -12  -1 -2.9551 1.47148   3
   3 -12  -1 1.53170 2.32706   8
   3 -12  -1 -0.7707 2.06786   4
  -3  12   1 -4.0324 2.33007   5
  -3  12   1 1.92351 2.36040   1
   2 -12  -1 2.99004 1.93635   3
   2 -12  -1 -2.1687 1.58625   4
   2 -12  -1 -1.6399 1.73191   8
  -2  12   1 -0.9945 2.91088   5
  -2  12   1 -1.3270 2.08942   1
   1 -12  -1 -0.2951 1.09982   4
   1 -12  -1 -0.1512 2.11734   8
   1 -12  -1 0.76634 1.64017   3
  -1  12   1 2.96136 2.74687   1
  -1  12   1 -2.5737 2.42925   5
   0 -12  -1 -1.2245 1.39158   3
   0 -12  -1 2.49852 1.65026   4
   0 -12  -1 0.14593 2.15921   8
   0  12   1 1.43332 2.28871   8
   0  12   1 -2.8607 2.25967   5
   0  12   1 -0.0696 2.13001   1
  -1 -12  -1 -1.9980 2.14356   8
  -1 -12  -1 0.16701 1.53295   4
  -1 -12  -1 -1.6352 1.29224   3
   1  12   1 -3.3920 1.76341   1
   1  12   1 1.38586 1.94586   8
   1  12   1 -2.2972 1.72836   5
  -2 -12  -1 1.70629 1.69367   3
  -2 -12  -1 0.71937 1.56344   4
   2  12   1 -2.6630 1.74707   1
   2  12   1 0.40902 2.90434   5
  -3 -12  -1 0.06423 1.48320   4
  -3 -12  -1 0.98298 1.57043   3
   3  12   1 -2.5542 2.21351   5
   3  12   1 1.66717 2.46776   1
   3  12   1 1.67989 2.45851   7
  -4 -12  -1 2.34795 1.67015   3
  -4 -12  -1 1.37495 1.60699   4
   4  12   1 0.20320 2.78909   5
   4  12   1 3.16522 3.27943   7
  -5 -12  -1 -1.1811 1.77974   4
  -5 -12  -1 0.78644 1.80155   3
   5  12   1 5.74506 3.14227   7
   5  12   1 -0.5755 2.77548   5
  -6 -12  -1 -1.3383 1.51987   3
   6  12   1 3.37030 3.26965   7
   6  12   1 -0.0926 2.37108   5
  -7 -12  -1 -0.0383 1.64282   3
   7  12   1 2.73094 3.19300   7
   7  12   1 4.70568 3.55083   5
  -8 -12  -1 2.48433 2.34480   3
  -8 -12  -1 2.14224 2.88390   6
   8  12   1 6.89930 4.06601   5
   8  12   1 4.43405 3.91776   7
   4 -13  -1 -1.9719 2.75240   4
   4 -13  -1 2.81868 3.15764   8
  -4  13   1 -0.6470 3.16256   8
  -4  13   1 -1.9185 2.85680   1
  -4  13   1 -4.6158 3.28886   5
   3 -13  -1 0.78103 2.91940   8
   3 -13  -1 1.07130 2.74263   4
  -3  13   1 -2.2908 2.60993   1
  -3  13   1 -0.7710 2.72672   8
  -3  13   1 -0.2335 3.70003   5
   2 -13  -1 -2.0286 2.19567   4
   2 -13  -1 -2.5260 2.52697   8
   2 -13  -1 -0.0327 1.90945   3
  -2  13   1 0.41103 3.48755   5
  -2  13   1 -3.3975 2.47670   1
  -2  13   1 -0.7012 2.92020   8
   1 -13  -1 -2.3377 1.43302   3
   1 -13  -1 4.01555 3.12558   8
   1 -13  -1 -0.9059 1.89447   4
  -1  13   1 1.19130 2.72780   1
  -1  13   1 -1.3041 2.70130   8
  -1  13   1 -1.8873 3.25401   5
   0 -13  -1 0.75687 2.64551   8
   0 -13  -1 1.88175 1.96452   4
   0 -13  -1 0.48881 1.70144   3
   0  13   1 -0.2130 2.42824   8
   0  13   1 -0.1632 3.34057   5
   0  13   1 1.69776 2.59060   1
  -1 -13  -1 1.16359 1.81877   3
  -1 -13  -1 -0.7837 1.31963   4
   1  13   1 -2.1618 2.65605   5
   1  13   1 -4.2391 2.36165   1
  -2 -13  -1 3.47276 2.28330   4
  -2 -13  -1 -1.6872 1.48762   3
   2  13   1 -1.5526 2.18051   1
   2  13   1 -1.4560 2.76552   5
  -3 -13  -1 -0.5502 1.96430   4
  -3 -13  -1 0.07301 1.81306   3
   3  13   1 -4.8056 2.80818   5
  -4 -13  -1 2.83813 2.60898   4
  -4 -13  -1 2.69187 2.17737   3
   4  13   1 0.64882 3.39282   5
  -5 -13  -1 -0.4807 2.13045   4
  -5 -13  -1 0.26376 2.17434   3
   5  13   1 2.35919 3.52722   7
   5  13   1 -0.6602 3.35410   5
  -6 -13  -1 -0.8779 1.34372   3
   6  13   1 3.38837 3.36446   5
   6  13   1 2.12664 3.45510   7
   7  13   1 2.30731 3.56644   7
   7  13   1 4.17900 4.00432   5
   1 -14  -1 -1.3299 2.87749   4
   1 -14  -1 3.41133 3.71728   8
   1 -14  -1 2.91088 2.30877   3
  -1  14   1 -1.8863 3.78798   5
  -1  14   1 0.81463 3.19746   8
  -1  14   1 -1.5046 3.09789   1
   0 -14  -1 -0.9379 2.52712   4
   0 -14  -1 -1.1719 1.88794   3
   0  14   1 1.01463 3.00539   1
   0  14   1 3.67379 4.29079   5
  -1 -14  -1 -1.3648 1.80404   3
  -1 -14  -1 1.80144 2.73631   4
   1  14   1 -3.5945 2.55931   1
   1  14   1 -4.8974 3.41577   5
  -2 -14  -1 1.85921 2.07262   3
  -2 -14  -1 0.55412 2.53763   4
   2  14   1 3.81013 3.44533   1
   2  14   1 0.08439 3.54894   5
  -3 -14  -1 5.38120 2.63349   3
  -3 -14  -1 1.55628 2.40752   4
   3  14   1 4.02643 3.74954   5
  -4 -14  -1 2.89783 2.73764   4
  -4 -14  -1 0.05524 1.62273   3
   2  13  -2 8.02510 4.85478   5
   2  13  -2 -4.5102 2.75096   1
  -2 -13   2 -2.2826 1.54611   3
  -2 -13   2 -5.3719 2.43504   4
   1  13  -2 -1.5477 2.79906   1
   1  13  -2 6.35765 4.38173   5
  -1 -13   2 0.82301 2.41611   3
  -1 -13   2 6.48773 3.56572   4
   0  13  -2 -0.1407 3.07441   1
   0  13  -2 1.66259 3.89188   5
   0 -13   2 0.26089 2.87616   4
   0 -13   2 2.21252 2.44055   3
  -1  13  -2 3.31674 4.59482   5
  -1  13  -2 2.99636 3.50026   1
   1 -13   2 5.00087 3.06385   3
   1 -13   2 6.58754 5.82183   8
   1 -13   2 3.93497 3.70342   4
   5  12  -2 18.3492 5.35377   5
  -5 -12   2 10.7214 3.27374   3
   4  12  -2 3.90537 3.39872   5
   4  12  -2 -0.9710 4.24866   1
  -4 -12   2 1.32996 1.68598   3
   3  12  -2 -1.8704 2.62402   5
   3  12  -2 -0.6731 2.58068   1
  -3 -12   2 -0.2962 1.37986   3
   2  12  -2 -3.4221 2.66441   5
   2  12  -2 5.89945 3.37707   1
  -2 -12   2 3.16584 2.62664   4
  -2 -12   2 5.44372 2.60540   3
   1  12  -2 8.93703 3.72077   1
   1  12  -2 4.67891 3.47837   5
  -1 -12   2 2.24415 1.68135   3
  -1 -12   2 3.76647 2.78477   4
   0  12  -2 10.4729 4.42772   5
   0  12  -2 4.73723 3.28535   1
   0 -12   2 6.26087 3.06779   4
   0 -12   2 1.16538 1.72992   3
  -1  12  -2 2.16036 3.28715   5
  -1  12  -2 -4.5094 2.34315   1
  -1  12  -2 -0.9685 2.62698   8
   1 -12   2 1.44903 2.99732   8
   1 -12   2 1.62197 2.04431   3
   1 -12   2 -0.9007 2.28869   4
  -2  12  -2 1.97923 2.82395   8
  -2  12  -2 -2.5159 2.70784   1
  -2  12  -2 -6.9299 2.53495   5
   2 -12   2 2.05782 2.94656   8
   2 -12   2 -0.0917 1.54295   3
   2 -12   2 3.71161 2.83004   4
  -3  12  -2 -2.0389 4.10652   5
  -3  12  -2 3.01516 2.62808   1
  -3  12  -2 5.17454 3.73968   8
   3 -12   2 1.73606 2.31096   3
   3 -12   2 -1.5727 2.56916   4
   3 -12   2 0.67985 3.01975   8
  -4  12  -2 4.37509 3.25303   8
  -4  12  -2 -2.1220 3.55350   5
  -4  12  -2 1.90858 2.71610   1
   4 -12   2 1.80432 2.38814   3
   4 -12   2 0.78350 3.30213   8
   4 -12   2 -3.8110 1.80108   4
   7  11  -2 3.00345 3.57467   5
  -7 -11   2 1.10333 2.40850   6
  -7 -11   2 0.03425 2.37339   3
   6  11  -2 1.13313 2.57788   5
  -6 -11   2 2.16823 2.06170   6
  -6 -11   2 -1.3206 1.90085   3
   5  11  -2 3.13773 3.05138   5
  -5 -11   2 5.28176 2.24252   3
  -5 -11   2 2.23562 2.11091   6
   4  11  -2 2.58596 2.51235   1
   4  11  -2 8.08716 3.28158   5
  -4 -11   2 8.55655 3.19315   6
  -4 -11   2 4.87982 2.07771   3
   3  11  -2 1.01514 2.81123   1
   3  11  -2 9.14008 3.89936   5
  -3 -11   2 7.47033 2.87595   4
  -3 -11   2 5.69238 2.33302   3
   2  11  -2 1.13004 2.07460   5
   2  11  -2 1.88240 2.79831   1
  -2 -11   2 -0.0028 1.75126   3
  -2 -11   2 0.67334 2.00743   4
   1  11  -2 0.22954 2.70743   5
   1  11  -2 2.30978 2.45257   1
  -1 -11   2 -1.7329 1.39103   3
  -1 -11   2 0.94473 2.20392   4
   0  11  -2 0.12125 2.53304   5
   0  11  -2 3.56259 2.68097   8
   0  11  -2 1.06565 2.29564   1
   0 -11   2 0.33680 1.22382   3
   0 -11   2 0.40143 2.66796   8
   0 -11   2 -0.2022 1.86491   4
  -1  11  -2 4.73489 2.68700   1
  -1  11  -2 4.43704 2.58867   8
  -1  11  -2 2.69074 2.88416   5
   1 -11   2 1.00958 2.19467   8
   1 -11   2 7.74170 2.57530   3
   1 -11   2 2.59704 2.19046   4
  -2  11  -2 -2.0607 2.77521   5
  -2  11  -2 -0.8358 2.20770   1
  -2  11  -2 0.81577 2.46710   8
   2 -11   2 -0.6261 2.19111   8
   2 -11   2 2.59864 1.96744   3
   2 -11   2 -1.1672 1.40063   4
  -3  11  -2 -0.6178 2.54531   5
  -3  11  -2 7.26888 3.39714   8
  -3  11  -2 -1.4506 2.20429   1
   3 -11   2 1.81356 2.47534   8
   3 -11   2 0.74134 1.50731   4
   3 -11   2 0.46395 2.07033   3
  -4  11  -2 2.39363 3.04428   1
  -4  11  -2 2.66313 3.32878   5
  -4  11  -2 1.04162 2.92453   8
   4 -11   2 5.21160 3.22995   8
   4 -11   2 0.69685 2.02440   3
   4 -11   2 1.64444 2.28219   4
  -5  11  -2 -1.9308 2.33754   1
  -5  11  -2 1.61834 3.27042   8
  -5  11  -2 2.38880 3.91423   5
   5 -11   2 -0.3569 2.17700   3
   5 -11   2 8.52408 3.63886   8
   5 -11   2 5.30354 3.29038   4
  -6  11  -2 5.04921 3.48590   8
  -6  11  -2 0.38160 4.12696   5
  -6  11  -2 2.31595 3.35470   1
   6 -11   2 -0.4946 2.46241   8
   6 -11   2 1.94119 2.44584   4
   6 -11   2 0.47544 2.92731   3
   8  10  -2 3.78908 3.33759   5
   8  10  -2 7.06408 3.83145   7
  -8 -10   2 4.84631 2.64718   6
  -8 -10   2 8.42149 3.12423   3
   7  10  -2 5.14935 3.54302   5
   7  10  -2 1.41450 3.03822   7
  -7 -10   2 -0.9499 1.72632   6
  -7 -10   2 0.15565 1.60224   3
   6  10  -2 0.00262 2.59620   7
   6  10  -2 1.06027 2.59792   5
  -6 -10   2 -1.1011 1.56601   6
  -6 -10   2 0.32633 1.18451   3
   5  10  -2 2.64968 2.26805   1
   5  10  -2 3.04628 2.62141   7
   5  10  -2 1.31523 2.56491   5
  -5 -10   2 0.86743 1.37462   6
  -5 -10   2 3.50946 2.08712   3
   4  10  -2 19.5589 4.10052   1
   4  10  -2 13.8015 4.05926   5
  -4 -10   2 28.4456 4.05123   6
  -4 -10   2 25.8016 3.94785   3
   3  10  -2 30.2487 5.98554   5
   3  10  -2 28.1237 4.81311   1
  -3 -10   2 24.1548 4.08430   4
  -3 -10   2 18.1988 3.28533   6
  -3 -10   2 25.3765 3.90785   3
   2  10  -2 8.09018 3.15698   1
   2  10  -2 10.9094 3.88335   5
  -2 -10   2 12.0462 2.63426   3
  -2 -10   2 11.7115 2.91781   4
  -2 -10   2 6.01507 2.11143   6
   1  10  -2 4.30677 3.01917   5
   1  10  -2 -0.2078 1.83217   1
   1  10  -2 1.27532 1.94848   8
  -1 -10   2 1.47803 1.80789   8
  -1 -10   2 0.08775 1.44004   3
  -1 -10   2 -2.2063 1.16926   4
   0  10  -2 2.71042 2.53855   5
   0  10  -2 -0.5951 1.54879   8
   0  10  -2 -0.2282 2.00227   1
   0 -10   2 1.73672 1.92496   4
   0 -10   2 3.78392 2.24519   8
   0 -10   2 0.31008 0.99828   3
  -1  10  -2 11.0416 3.78726   5
  -1  10  -2 7.21045 3.09023   1
  -1  10  -2 16.4011 3.80825   8
   1 -10   2 10.9571 3.00947   8
   1 -10   2 17.8317 3.61685   4
   1 -10   2 15.1639 3.16212   3
  -2  10  -2 0.10212 2.20909   5
  -2  10  -2 -1.5936 1.83987   8
  -2  10  -2 3.19082 2.54348   1
   2 -10   2 -0.6908 1.22590   4
   2 -10   2 -0.4916 0.91956   3
   2 -10   2 4.63015 2.44074   8
  -3  10  -2 1.64111 2.23484   8
  -3  10  -2 1.00822 2.52588   1
  -3  10  -2 -0.7322 2.29402   5
   3 -10   2 0.74628 1.43709   4
   3 -10   2 -0.4810 1.64149   3
   3 -10   2 -0.2899 1.82362   8
  -4  10  -2 -1.3812 2.09184   8
  -4  10  -2 0.03406 2.80948   5
  -4  10  -2 4.58238 2.78558   1
   4 -10   2 2.74873 2.37560   8
   4 -10   2 1.99814 1.96568   4
   4 -10   2 0.82671 1.89799   3
  -5  10  -2 -0.2003 2.73467   5
  -5  10  -2 -1.1030 1.60574   1
  -5  10  -2 -2.5003 2.40411   8
   5 -10   2 -0.0232 1.87572   3
   5 -10   2 1.78694 2.42504   8
   5 -10   2 -1.0764 2.29106   4
  -6  10  -2 3.47439 3.10372   8
  -6  10  -2 3.39537 3.58198   5
  -6  10  -2 5.88840 3.07103   1
   6 -10   2 6.89338 2.92570   3
   6 -10   2 8.08347 3.46628   4
   6 -10   2 7.88594 3.51935   8
  -7  10  -2 -2.1283 2.81309   1
  -7  10  -2 -1.7034 3.78422   5
  -7  10  -2 -1.6126 2.14805   8
   7 -10   2 -0.2536 1.86644   4
   7 -10   2 -1.7220 2.96624   8
   7 -10   2 0.45103 2.58732   3
   9   9  -2 8.86354 4.30972   7
   9   9  -2 2.24114 2.54380   5
  -9  -9   2 -1.7739 1.78670   3
  -9  -9   2 -0.6074 2.03797   6
   8   9  -2 5.83974 3.53436   5
   8   9  -2 4.31119 3.24391   7
  -8  -9   2 3.93375 2.30326   6
  -8  -9   2 -0.4334 1.54616   3
   7   9  -2 0.22870 2.67625   7
   7   9  -2 2.13459 2.82789   5
  -7  -9   2 0.43223 1.79339   6
  -7  -9   2 2.07043 1.64187   3
   6   9  -2 1.93427 2.39706   7
   6   9  -2 -2.4928 2.05365   5
  -6  -9   2 0.56988 1.14793   6
  -6  -9   2 -1.2051 1.38453   3
   5   9  -2 0.68162 2.27469   7
   5   9  -2 -2.0357 1.55612   1
   5   9  -2 0.99903 2.48734   5
  -5  -9   2 0.67370 1.07108   6
  -5  -9   2 0.48103 1.12732   3
   4   9  -2 46.3456 5.77355   1
   4   9  -2 59.3116 6.71495   7
   4   9  -2 42.9380 6.66564   5
  -4  -9   2 29.7175 4.09842   3
  -4  -9   2 44.5427 4.73763   4
  -4  -9   2 49.4957 4.93306   6
   3   9  -2 11.8853 3.47666   5
   3   9  -2 6.87407 2.77457   1
   3   9  -2 10.0696 3.34959   7
  -3  -9   2 9.35936 2.31712   4
  -3  -9   2 11.2295 2.61222   3
  -3  -9   2 10.7465 2.43257   6
   2   9  -2 6.93555 2.66159   1
   2   9  -2 10.1582 3.50848   5
  -2  -9   2 10.3538 2.39950   4
  -2  -9   2 8.95529 2.33301   3
  -2  -9   2 14.1612 4.56603   8
  -2  -9   2 10.1390 2.31965   6
   1   9  -2 0.07086 2.07824   5
   1   9  -2 -2.2947 1.39832   1
   1   9  -2 0.35410 1.56767   8
  -1  -9   2 -0.1621 1.13138   6
  -1  -9   2 -1.1558 1.16827   4
  -1  -9   2 -0.9758 0.72073   3
  -1  -9   2 1.86302 1.84626   8
   0   9  -2 -1.3147 1.66397   1
   0   9  -2 2.85911 2.73065   5
   0   9  -2 2.06071 1.69793   8
   0  -9   2 -0.6678 1.22206   4
   0  -9   2 0.29960 1.51535   8
   0  -9   2 -0.3498 0.76439   3
   0  -9   2 0.57325 1.29096   6
  -1   9  -2 19.3548 3.76323   8
  -1   9  -2 26.7561 5.01371   5
  -1   9  -2 24.4525 4.27110   1
   1  -9   2 23.0756 3.72382   3
   1  -9   2 14.6897 3.22574   8
   1  -9   2 19.4575 3.44986   4
  -2   9  -2 -1.3193 1.51799   8
  -2   9  -2 1.34072 2.13837   5
  -2   9  -2 0.17195 1.39454   1
   2  -9   2 1.14543 1.19577   3
   2  -9   2 0.61198 1.22594   8
   2  -9   2 0.92957 1.25084   4
  -3   9  -2 0.45205 1.66562   1
  -3   9  -2 0.10642 2.43127   5
  -3   9  -2 0.59326 1.63589   8
   3  -9   2 3.06932 2.21482   8
   3  -9   2 -0.3926 1.25769   3
   3  -9   2 2.06364 1.56555   4
  -4   9  -2 7.42001 2.99396   1
  -4   9  -2 11.8072 3.69327   5
  -4   9  -2 5.91005 2.92517   8
   4  -9   2 12.7751 3.43299   4
   4  -9   2 8.36585 2.82910   8
   4  -9   2 11.8606 2.80098   3
  -5   9  -2 0.69604 2.14064   1
  -5   9  -2 2.38621 2.03669   8
  -5   9  -2 -1.0197 2.32457   5
   5  -9   2 1.31584 1.71519   8
   5  -9   2 -0.5581 1.99777   4
   5  -9   2 -1.1777 1.42731   3
  -6   9  -2 -1.4822 2.76149   5
  -6   9  -2 -0.4877 2.53757   8
  -6   9  -2 -0.5018 1.96649   1
   6  -9   2 -0.5503 1.75889   3
   6  -9   2 -0.1527 2.11755   4
   6  -9   2 0.68474 2.31049   8
  -7   9  -2 -2.5525 1.61138   1
  -7   9  -2 2.64539 2.69470   8
  -7   9  -2 -3.9911 3.12569   5
   7  -9   2 -1.7506 2.16617   4
   7  -9   2 0.57027 2.14143   3
   7  -9   2 2.76978 3.15184   8
  -8   9  -2 0.74010 2.65438   1
  -8   9  -2 10.6610 3.88744   8
   8  -9   2 2.67623 3.10528   4
   8  -9   2 1.08576 2.41104   8
   8  -9   2 2.02605 2.96090   3
  10   8  -2 -2.7100 2.56320   5
  10   8  -2 -1.6212 2.35556   2
  10   8  -2 -1.1284 2.62346   9
  10   8  -2 -1.3286 3.19773   7
 -10  -8   2 0.45740 2.19164   3
 -10  -8   2 -0.4444 2.36022   9
 -10  -8   2 2.02905 2.83856   2
 -10  -8   2 -0.4009 2.23217   6
   9   8  -2 3.57196 3.05027   5
   9   8  -2 0.51874 2.55611   7
   9   8  -2 1.45640 2.24195   9
   9   8  -2 1.00442 2.18349   2
  -9  -8   2 -0.4197 1.49870   6
  -9  -8   2 0.32330 1.87544   2
  -9  -8   2 -1.0676 1.74124   3
  -9  -8   2 1.00723 1.90996   9
   8   8  -2 2.68915 2.73624   5
   8   8  -2 -0.6697 1.61033   2
   8   8  -2 -0.4383 1.97685   9
   8   8  -2 1.14647 2.32026   7
  -8  -8   2 0.67054 1.77492   9
  -8  -8   2 2.55785 1.89191   2
  -8  -8   2 1.41013 1.98846   6
  -8  -8   2 -2.5299 1.05395   3
   7   8  -2 -0.4323 1.58277   9
   7   8  -2 0.42052 2.12572   7
   7   8  -2 2.80479 2.69576   5
   7   8  -2 2.19710 1.78550   2
  -7  -8   2 4.38303 2.06338   2
  -7  -8   2 2.70987 1.64143   3
  -7  -8   2 3.13306 1.77362   6
  -7  -8   2 6.99082 2.34442   9
   6   8  -2 4.93851 1.91965   2
   6   8  -2 5.37991 2.57568   7
   6   8  -2 3.23641 2.17003   1
   6   8  -2 7.21896 3.02952   5
   6   8  -2 5.67559 2.41478   9
  -6  -8   2 7.78169 2.43436   6
  -6  -8   2 5.88936 1.99815   2
  -6  -8   2 1.18674 1.66095   9
  -6  -8   2 2.62097 1.54769   3
   5   8  -2 -1.2427 1.48238   7
   5   8  -2 0.39213 2.04862   5
   5   8  -2 -2.7423 1.54404   1
   5   8  -2 0.41846 1.45996   2
  -5  -8   2 0.74044 1.11823   6
  -5  -8   2 -0.3731 1.05892   3
   4   8  -2 -0.1288 1.57776   1
   4   8  -2 0.50905 1.93646   5
   4   8  -2 3.19858 1.87629   7
  -4  -8   2 -0.0487 1.08294   4
  -4  -8   2 0.22798 1.16734   6
  -4  -8   2 1.09096 1.27184   3
   3   8  -2 0.64341 1.61683   1
   3   8  -2 -0.0227 1.98585   7
   3   8  -2 -0.6020 1.85239   5
  -3  -8   2 -0.0680 1.17357   3
  -3  -8   2 -0.2784 1.10454   6
  -3  -8   2 1.49916 1.31096   4
   2   8  -2 109.891 7.19479   7
   2   8  -2 108.531 8.48755   5
   2   8  -2 104.194 7.40809   1
   2   8  -2 110.075 6.79959   8
  -2  -8   2 124.601 7.00053   4
  -2  -8   2 107.959 6.43103   6
  -2  -8   2 119.774 7.01407   3
  -2  -8   2 116.135 6.92899   8
   1   8  -2 4.35637 2.63300   5
   1   8  -2 6.81101 2.24024   7
   1   8  -2 10.8574 2.85703   1
   1   8  -2 8.73246 2.42932   8
  -1  -8   2 5.10908 1.85167   3
  -1  -8   2 8.59027 2.25855   4
  -1  -8   2 9.41747 2.17612   6
  -1  -8   2 11.2181 2.50753   8
   0   8  -2 7.67260 2.76276   5
   0   8  -2 15.0584 3.28912   1
   0   8  -2 9.53815 2.56932   8
   0  -8   2 10.8572 2.39962   3
   0  -8   2 7.68480 1.93912   6
   0  -8   2 9.67717 2.31475   4
   0  -8   2 8.50652 2.35079   8
  -1   8  -2 20.4023 4.15929   5
  -1   8  -2 35.8935 4.61819   8
  -1   8  -2 14.5654 3.28405   1
   1  -8   2 18.9938 3.26598   4
   1  -8   2 18.0172 2.95986   3
   1  -8   2 19.1165 3.40083   8
   1  -8   2 29.5276 3.28245   6
  -2   8  -2 68.5804 6.86649   1
  -2   8  -2 70.1968 6.95614   8
  -2   8  -2 59.0613 6.75661   5
   2  -8   2 64.8020 4.46614   6
   2  -8   2 76.1802 5.31350   3
   2  -8   2 58.7063 6.38949   8
   2  -8   2 68.4123 6.57539   4
  -3   8  -2 0.23215 2.00369   5
  -3   8  -2 -2.1011 1.28314   8
  -3   8  -2 -0.2509 1.60499   1
   3  -8   2 -0.9409 1.03193   3
   3  -8   2 -0.6631 1.41715   4
   3  -8   2 -0.0225 1.69419   8
  -4   8  -2 5.06216 2.36976   1
  -4   8  -2 3.24428 2.18023   8
  -4   8  -2 1.51605 2.09286   5
   4  -8   2 2.79599 1.56849   4
   4  -8   2 3.99052 1.80750   3
   4  -8   2 3.34522 2.10340   8
  -5   8  -2 -1.2918 1.96530   8
  -5   8  -2 -3.5810 1.68130   5
  -5   8  -2 0.52353 1.74004   1
   5  -8   2 -1.3022 1.84617   8
   5  -8   2 2.44500 1.93143   3
   5  -8   2 -0.8968 1.73296   4
  -6   8  -2 2.83339 3.04389   5
  -6   8  -2 0.16758 1.28937   1
  -6   8  -2 2.49634 2.40501   8
   6  -8   2 0.63107 1.93561   4
   6  -8   2 5.11234 2.73452   8
   6  -8   2 0.87796 2.00478   3
  -7   8  -2 -0.1179 1.46722   1
  -7   8  -2 1.67742 2.90880   5
  -7   8  -2 3.71244 2.26733   8
   7  -8   2 0.53471 1.83001   3
   7  -8   2 2.73395 2.30277   4
   7  -8   2 5.74925 2.98924   8
  -8   8  -2 -0.5475 2.62170   5
  -8   8  -2 -3.5577 1.92910   1
  -8   8  -2 -0.3147 2.12274   8
   8  -8   2 -2.6692 1.85196   3
   8  -8   2 0.50480 1.54753   4
   8  -8   2 4.38953 2.91195   8
  -9   8  -2 12.8408 4.22478   8
  -9   8  -2 8.46024 3.82376   1
   9  -8   2 10.4241 3.87168   4
   9  -8   2 2.29402 3.05585   8
  11   7  -2 3.78614 3.00970   5
  11   7  -2 -3.6624 2.59805   9
  11   7  -2 2.11773 3.63811   7
  11   7  -2 2.03670 2.89247   2
 -11  -7   2 -1.9399 2.04582   3
 -11  -7   2 -2.5093 1.96689   6
 -11  -7   2 0.43904 2.73184   9
 -11  -7   2 4.75663 3.12858   2
  10   7  -2 1.09617 2.09372   2
  10   7  -2 -0.0060 2.31923   5
  10   7  -2 -2.1559 2.14013   9
  10   7  -2 1.62284 2.96545   7
 -10  -7   2 1.03839 2.53629   9
 -10  -7   2 -0.7222 2.18822   2
 -10  -7   2 2.25655 2.14088   6
 -10  -7   2 -1.6559 1.81849   3
   9   7  -2 -0.0994 1.89652   9
   9   7  -2 0.63578 1.84174   2
   9   7  -2 0.26140 2.24925   7
   9   7  -2 2.19926 2.54087   5
  -9  -7   2 -2.0561 1.28729   3
  -9  -7   2 -0.6935 1.70457   9
  -9  -7   2 1.28265 1.84038   6
  -9  -7   2 1.52548 2.01454   2
   8   7  -2 0.13549 2.04982   5
   8   7  -2 -0.9125 1.69847   7
   8   7  -2 1.55419 1.74882   2
   8   7  -2 -0.1689 1.72135   9
  -8  -7   2 -0.2493 1.06146   3
  -8  -7   2 -0.1674 1.66914   9
  -8  -7   2 0.29082 1.68258   2
  -8  -7   2 0.05811 1.62848   6
   7   7  -2 9.75270 3.11380   7
   7   7  -2 11.1567 2.60007   2
   7   7  -2 6.08918 2.89313   5
   7   7  -2 12.8872 3.13419   9
  -7  -7   2 11.7648 2.57642   3
  -7  -7   2 9.82539 2.53365   6
  -7  -7   2 8.23582 2.56576   2
  -7  -7   2 10.7359 2.95035   9
   6   7  -2 6.45928 2.09519   9
   6   7  -2 4.89661 2.44533   5
   6   7  -2 6.11621 1.77141   2
   6   7  -2 9.62118 2.39070   1
   6   7  -2 2.38228 2.09075   7
  -6  -7   2 11.3469 2.68933   9
  -6  -7   2 11.2470 2.53108   6
  -6  -7   2 6.93495 2.10098   3
  -6  -7   2 10.2184 2.45254   2
   5   7  -2 -0.8346 1.03336   9
   5   7  -2 1.04961 1.21296   2
   5   7  -2 1.38147 1.48437   1
   5   7  -2 1.68143 2.20989   5
   5   7  -2 1.76639 1.73042   7
  -5  -7   2 -0.4176 0.72387   3
  -5  -7   2 1.87596 1.17849   6
  -5  -7   2 1.31260 1.32214   9
  -5  -7   2 -0.8377 0.94330   2
   4   7  -2 5.17276 2.13926   1
   4   7  -2 3.39308 2.50053   5
   4   7  -2 4.43226 2.14783   7
   4   7  -2 4.76616 1.45420   2
  -4  -7   2 2.64871 1.38454   3
  -4  -7   2 3.81148 1.47215   2
  -4  -7   2 2.18529 1.13067   9
  -4  -7   2 6.00257 1.62695   4
  -4  -7   2 2.30840 1.49987   6
   3   7  -2 18.7426 3.40474   1
   3   7  -2 21.0815 3.46393   7
   3   7  -2 18.0072 4.12695   5
  -3  -7   2 18.6067 2.77372   3
  -3  -7   2 18.0045 2.71162   6
  -3  -7   2 17.5989 2.45613   9
  -3  -7   2 11.4985 1.96114   2
  -3  -7   2 18.1097 2.67422   4
   2   7  -2 147.683 7.66766   8
   2   7  -2 149.365 8.18055   7
   2   7  -2 151.318 9.59415   5
   2   7  -2 144.348 8.48145   1
  -2  -7   2 141.064 7.53922   4
  -2  -7   2 132.644 7.50724   3
  -2  -7   2 135.685 7.63262   8
  -2  -7   2 140.051 7.38296   6
   1   7  -2 17.4496 2.85022   7
   1   7  -2 13.2688 3.62561   5
   1   7  -2 9.46795 2.60237   1
   1   7  -2 13.7765 2.54015   8
  -1  -7   2 15.0142 2.49385   3
  -1  -7   2 13.2950 2.58373   8
  -1  -7   2 12.1241 2.14124   6
  -1  -7   2 10.6951 2.22648   4
   0   7  -2 14.8216 3.42028   5
   0   7  -2 10.3080 2.36926   8
   0   7  -2 5.01018 1.75326   7
   0   7  -2 6.03154 2.11426   1
   0  -7   2 7.32964 1.83973   3
   0  -7   2 2.86273 1.40950   4
   0  -7   2 5.58836 1.74918   8
   0  -7   2 8.23722 1.84084   6
  -1   7  -2 3.03610 1.35349   8
  -1   7  -2 2.38647 2.01931   5
  -1   7  -2 -0.4076 1.16014   7
  -1   7  -2 3.74118 1.88216   1
   1  -7   2 0.41737 0.79884   3
   1  -7   2 0.01585 1.16836   4
   1  -7   2 0.22491 1.08788   6
   1  -7   2 0.20030 1.15052   8
  -2   7  -2 3.22495 1.76624   8
  -2   7  -2 5.26352 2.04606   1
  -2   7  -2 6.38401 2.67111   5
   2  -7   2 1.52362 1.20700   3
   2  -7   2 2.60908 1.79063   8
   2  -7   2 1.89526 1.18418   4
   2  -7   2 2.26538 1.19689   6
  -3   7  -2 2.30407 1.62394   8
  -3   7  -2 3.67422 2.33893   5
  -3   7  -2 -0.4083 1.38992   1
   3  -7   2 1.45546 1.58462   8
   3  -7   2 0.28637 1.28785   4
   3  -7   2 1.30766 1.09811   6
   3  -7   2 3.09932 1.58271   3
  -4   7  -2 -0.5754 1.58073   5
  -4   7  -2 1.82332 1.55201   8
  -4   7  -2 3.65318 1.98981   1
   4  -7   2 2.43946 1.45827   6
   4  -7   2 -0.5043 1.19956   3
   4  -7   2 2.95879 1.81041   4
   4  -7   2 3.04363 1.95353   8
  -5   7  -2 4.62264 2.05977   1
  -5   7  -2 3.57569 2.06621   8
  -5   7  -2 1.85836 1.92686   5
   5  -7   2 2.91629 1.76903   3
   5  -7   2 3.58376 1.82288   4
   5  -7   2 5.11407 2.44196   8
  -6   7  -2 2.13440 2.04462   8
  -6   7  -2 3.06858 1.97070   1
  -6   7  -2 -0.1903 1.95616   5
   6  -7   2 3.60452 2.49430   8
   6  -7   2 1.75034 1.64129   4
   6  -7   2 5.41444 1.98369   3
  -7   7  -2 24.8841 4.67854   8
  -7   7  -2 7.36124 3.10309   5
  -7   7  -2 7.97413 2.95341   1
   7  -7   2 15.3111 3.77780   8
   7  -7   2 23.3087 4.00855   3
   7  -7   2 17.6169 4.15183   4
  -8   7  -2 0.21102 2.09603   1
  -8   7  -2 0.19829 2.22803   8
  -8   7  -2 1.12377 2.75245   5
   8  -7   2 4.58621 2.81224   8
   8  -7   2 2.35060 2.21840   3
   8  -7   2 1.52215 1.91446   4
  -9   7  -2 0.61163 2.49867   8
  -9   7  -2 0.69500 2.50009   1
   9  -7   2 4.11560 2.57185   3
   9  -7   2 0.98126 2.72567   8
   9  -7   2 4.43331 2.40178   4
 -10   7  -2 0.93455 2.98790   8
 -10   7  -2 1.49539 3.26909   1
 -10   7  -2 1.33370 3.22909   4
  10  -7   2 4.11578 3.54756   8
  10  -7   2 0.89706 2.68625   4
  11   6  -2 5.29836 3.10959   5
  11   6  -2 0.21221 2.38339   9
  11   6  -2 1.22113 2.53453   2
  11   6  -2 1.97843 2.91084   7
 -11  -6   2 -0.1491 2.13618   6
 -11  -6   2 -1.9216 1.74642   3
 -11  -6   2 3.54313 2.73734   9
 -11  -6   2 2.93325 2.71432   2
  10   6  -2 1.52649 1.99693   7
  10   6  -2 -0.6934 1.99172   9
  10   6  -2 0.35901 1.42576   2
  10   6  -2 -2.3226 1.97047   5
 -10  -6   2 -1.5117 1.70470   3
 -10  -6   2 1.76510 2.70946   9
 -10  -6   2 1.78458 2.53046   2
 -10  -6   2 -0.2722 1.79892   6
   9   6  -2 0.79325 2.06890   9
   9   6  -2 -1.6156 1.95298   5
   9   6  -2 -0.8310 1.50102   2
   9   6  -2 0.37775 2.18658   7
  -9  -6   2 -1.7017 1.47788   6
  -9  -6   2 -0.5491 1.92987   2
  -9  -6   2 -0.0600 1.31269   3
  -9  -6   2 0.79003 2.15890   9
   8   6  -2 -1.3742 1.65291   7
   8   6  -2 0.80731 1.04275   2
   8   6  -2 -1.2289 1.24264   9
   8   6  -2 0.80994 1.99095   5
  -8  -6   2 0.62191 1.02890   3
  -8  -6   2 1.52216 1.24136   6
  -8  -6   2 -1.1084 1.55755   9
  -8  -6   2 0.78839 1.76128   2
   7   6  -2 8.14525 2.84929   5
   7   6  -2 11.0698 2.29009   1
   7   6  -2 7.94373 2.23902   9
   7   6  -2 6.74436 2.70974   7
   7   6  -2 7.56199 2.11454   2
  -7  -6   2 7.44894 2.09250   3
  -7  -6   2 7.98124 2.55644   9
  -7  -6   2 10.7941 2.72350   2
  -7  -6   2 2.90978 1.51086   6
   6   6  -2 3.07919 2.13706   5
   6   6  -2 0.63849 1.19451   1
   6   6  -2 0.37275 1.62611   7
   6   6  -2 1.34783 1.20945   9
   6   6  -2 1.19552 1.24340   2
  -6  -6   2 1.19139 1.35686   2
  -6  -6   2 1.40340 1.74081   9
  -6  -6   2 0.45703 1.22321   6
  -6  -6   2 0.48927 1.22585   3
   5   6  -2 -0.1678 0.81761   2
   5   6  -2 -0.1213 1.25532   1
   5   6  -2 1.21539 1.20217   9
   5   6  -2 -0.8888 1.33010   7
   5   6  -2 0.98707 1.69117   5
  -5  -6   2 0.41690 1.09464   2
  -5  -6   2 0.58678 1.18840   6
  -5  -6   2 1.86214 1.34460   3
  -5  -6   2 1.79246 1.33447   9
   4   6  -2 0.40070 1.32052   5
   4   6  -2 1.60090 1.41374   1
   4   6  -2 0.76491 1.47040   7
   4   6  -2 -0.3284 0.82072   2
   4   6  -2 -0.4938 0.88166   9
  -4  -6   2 0.39111 0.91744   9
  -4  -6   2 1.07574 1.03084   3
  -4  -6   2 -0.0552 0.89927   2
  -4  -6   2 0.76150 1.00735   6
  -4  -6   2 -0.5018 0.74786   4
   3   6  -2 25.9176 4.31893   5
   3   6  -2 32.2659 2.96389   2
   3   6  -2 31.9429 4.00026   1
   3   6  -2 29.4023 3.98763   7
   3   6  -2 24.1149 2.76093   8
  -3  -6   2 33.3907 3.44747   6
  -3  -6   2 30.8471 3.30034   3
  -3  -6   2 33.0423 3.19745   4
  -3  -6   2 31.1054 3.08698   2
  -3  -6   2 31.6525 3.28002   9
   2   6  -2 -0.3658 0.88169   8
   2   6  -2 -0.8519 1.38783   1
   2   6  -2 0.01141 1.96251   5
   2   6  -2 0.65994 1.12004   7
  -2  -6   2 0.44097 0.95468   8
  -2  -6   2 0.59799 1.00364   3
  -2  -6   2 1.18899 0.78892   6
  -2  -6   2 -0.8443 0.62240   9
  -2  -6   2 0.60086 0.63346   2
  -2  -6   2 -0.2897 0.75222   4
   1   6  -2 43.8126 3.40359   7
   1   6  -2 48.6939 3.64247   8
   1   6  -2 46.4116 5.27927   5
   1   6  -2 43.9321 4.58005   1
  -1  -6   2 44.6783 3.81397   6
  -1  -6   2 42.0081 2.43616   2
  -1  -6   2 39.1675 2.46935   9
  -1  -6   2 35.3505 3.73983   8
  -1  -6   2 38.6327 3.78332   3
  -1  -6   2 39.2997 3.75887   4
   0   6  -2 0.91950 1.07345   7
   0   6  -2 2.05361 2.03013   5
   0   6  -2 1.88508 1.12092   8
   0   6  -2 4.08503 1.56206   1
   0  -6   2 1.38686 0.84522   3
   0  -6   2 2.74536 1.36789   8
   0  -6   2 3.83018 1.25080   6
   0  -6   2 3.53174 1.30486   4
  -1   6  -2 13.6218 2.57527   8
  -1   6  -2 10.6225 2.74073   5
  -1   6  -2 19.9787 3.19675   1
  -1   6  -2 19.5007 2.36228   7
   1  -6   2 14.7181 2.48152   4
   1  -6   2 17.7535 2.59097   3
   1  -6   2 17.5847 2.29861   6
   1  -6   2 15.0488 2.68567   8
  -2   6  -2 3.37552 1.61464   8
  -2   6  -2 -0.6607 1.11808   5
  -2   6  -2 -0.4400 1.01807   7
  -2   6  -2 -0.3385 1.04716   1
   2  -6   2 -0.4781 1.15632   8
   2  -6   2 0.35161 0.75346   3
   2  -6   2 1.07641 0.95433   4
   2  -6   2 -0.2314 0.74386   6
  -3   6  -2 -0.2708 1.29189   7
  -3   6  -2 -3.6804 1.25027   5
  -3   6  -2 -1.8689 0.95537   8
  -3   6  -2 -0.4580 0.84546   1
   3  -6   2 -0.2887 0.73650   6
   3  -6   2 -0.5592 0.79803   4
   3  -6   2 -0.0322 0.96442   3
   3  -6   2 1.27471 1.40800   8
  -4   6  -2 40.7100 4.97026   8
  -4   6  -2 48.6092 5.26396   5
  -4   6  -2 34.9014 4.52505   1
   4  -6   2 47.4200 5.23927   4
   4  -6   2 52.4754 5.03194   3
   4  -6   2 39.5230 3.81376   6
   4  -6   2 52.6232 5.65038   8
  -5   6  -2 4.95221 2.32520   5
  -5   6  -2 11.1387 2.73254   1
  -5   6  -2 5.74081 2.22878   8
   5  -6   2 8.43990 2.22681   3
   5  -6   2 7.24336 1.79393   6
   5  -6   2 5.43894 2.32901   8
   5  -6   2 2.24402 1.54380   4
  -6   6  -2 10.0809 2.83841   8
  -6   6  -2 6.38342 2.59970   5
  -6   6  -2 7.38511 2.58890   1
   6  -6   2 2.32943 1.84393   4
   6  -6   2 4.83278 2.48371   8
   6  -6   2 6.92219 2.16625   3
   6  -6   2 3.62910 1.63390   6
  -7   6  -2 56.9462 6.41950   5
  -7   6  -2 53.4792 6.17309   1
  -7   6  -2 65.4747 7.30415   8
   7  -6   2 57.6319 6.90681   4
   7  -6   2 74.0950 7.84730   8
   7  -6   2 70.9064 6.78906   3
  -8   6  -2 24.1751 4.60214   8
  -8   6  -2 19.2820 3.97114   1
  -8   6  -2 22.2709 4.40967   5
   8  -6   2 25.2733 3.99483   3
   8  -6   2 19.2235 4.26016   4
   8  -6   2 16.9734 3.56821   1
   8  -6   2 29.6304 5.22753   8
  -9   6  -2 2.08710 2.37871   1
  -9   6  -2 2.10313 2.50224   5
  -9   6  -2 -0.4951 1.74726   8
   9  -6   2 1.02478 2.48394   4
   9  -6   2 3.17999 2.18633   3
   9  -6   2 2.12985 2.30922   1
   9  -6   2 0.73530 2.39290   8
 -10   6  -2 1.92188 2.80885   8
 -10   6  -2 -0.6809 2.70944   4
 -10   6  -2 -2.9597 2.26620   1
  10  -6   2 -0.1450 2.58640   8
  10  -6   2 0.53624 2.06137   1
  10  -6   2 -0.7659 2.25420   4
 -11   6  -2 -1.8831 3.71342   1
 -11   6  -2 0.23780 3.49541   4
 -11   6  -2 4.60733 3.66089   8
  11  -6   2 -1.8174 2.38386   4
  11  -6   2 -1.3257 3.00786   8
  12   5  -2 -0.7651 3.45606   2
  12   5  -2 0.89981 2.94646   5
  12   5  -2 -0.2373 4.60944   7
  11   5  -2 -0.3874 2.40847   7
  11   5  -2 -0.6265 1.96838   9
  11   5  -2 0.93204 2.46128   5
  11   5  -2 -1.5012 1.72386   2
 -11  -5   2 -2.7498 2.00043   2
 -11  -5   2 -1.9838 2.02665   9
 -11  -5   2 -1.7042 1.68666   6
  10   5  -2 -0.1375 2.01321   7
  10   5  -2 3.13070 1.78582   2
  10   5  -2 1.63318 1.95989   5
  10   5  -2 2.92623 2.42815   9
 -10  -5   2 0.05412 1.53648   2
 -10  -5   2 0.64647 1.73223   3
 -10  -5   2 4.69077 2.84666   9
 -10  -5   2 1.11984 1.48641   6
   9   5  -2 0.50155 2.05925   5
   9   5  -2 0.83226 2.13715   7
   9   5  -2 1.97406 1.79006   9
   9   5  -2 0.69589 1.55357   2
  -9  -5   2 -0.0315 1.92446   9
  -9  -5   2 0.12402 1.38613   3
  -9  -5   2 1.32751 1.72645   6
  -9  -5   2 2.67594 2.11763   2
   8   5  -2 -0.8531 1.65032   5
   8   5  -2 -1.4817 1.69192   7
   8   5  -2 1.20599 1.47001   9
   8   5  -2 1.09860 1.57188   2
  -8  -5   2 -0.4071 0.93368   6
  -8  -5   2 -0.2635 1.66995   9
  -8  -5   2 -0.5697 1.54306   2
  -8  -5   2 -0.5002 1.06164   3
   7   5  -2 0.86781 1.17250   1
   7   5  -2 0.56254 1.38116   9
   7   5  -2 -1.2112 0.78361   2
   7   5  -2 0.20031 1.75707   7
   7   5  -2 -1.1460 1.62430   5
  -7  -5   2 -0.5081 0.81208   3
  -7  -5   2 0.46337 1.07796   2
  -7  -5   2 1.14609 1.54849   9
  -7  -5   2 -0.6828 1.03326   6
   6   5  -2 8.21376 1.88563   1
   6   5  -2 6.95952 2.55592   7
   6   5  -2 8.29817 2.26072   9
   6   5  -2 6.63307 2.04558   2
   6   5  -2 1.41394 1.87302   5
  -6  -5   2 5.47711 1.73754   6
  -6  -5   2 5.29766 1.87303   9
  -6  -5   2 7.71506 2.23446   2
  -6  -5   2 6.59973 1.65574   3
   5   5  -2 14.6020 2.45069   2
   5   5  -2 8.41597 2.03521   1
   5   5  -2 14.8771 2.53356   9
   5   5  -2 14.3873 3.46287   5
   5   5  -2 14.3849 3.03328   7
  -5  -5   2 7.05481 2.03650   9
  -5  -5   2 17.5106 2.77121   2
  -5  -5   2 16.0508 2.43026   3
  -5  -5   2 10.1414 2.17352   6
  -5  -5   2 13.8560 1.71320   4
   4   5  -2 0.73885 0.81847   2
   4   5  -2 1.25315 0.91992   9
   4   5  -2 2.16111 1.26117   7
   4   5  -2 -1.1121 0.82239   1
   4   5  -2 0.72910 1.37599   5
  -4  -5   2 -0.0722 0.60622   4
  -4  -5   2 1.42952 1.01937   3
  -4  -5   2 -0.4139 0.78215   9
  -4  -5   2 3.27083 1.32582   2
  -4  -5   2 0.05363 0.71670   6
   3   5  -2 0.59755 0.69043   2
   3   5  -2 0.42929 1.04544   1
   3   5  -2 0.63553 0.75991   9
   3   5  -2 0.36409 0.75461   8
   3   5  -2 0.70501 1.17337   5
   3   5  -2 0.08570 1.07625   7
  -3  -5   2 1.10696 0.71236   4
  -3  -5   2 0.58244 0.73135   9
  -3  -5   2 0.76205 0.87067   6
  -3  -5   2 1.26501 0.85536   3
  -3  -5   2 0.18131 0.60970   2
   2   5  -2 16.4211 2.13118   8
   2   5  -2 22.3170 3.11253   1
   2   5  -2 16.5806 2.56913   7
   2   5  -2 12.4673 2.92043   5
  -2  -5   2 14.4994 1.88778   9
  -2  -5   2 18.5478 2.05072   2
  -2  -5   2 15.1256 1.96731   4
  -2  -5   2 18.2477 2.30660   3
  -2  -5   2 16.8808 2.19634   6
   1   5  -2 33.8475 3.69611   1
   1   5  -2 35.9989 4.55130   5
   1   5  -2 32.5145 3.24150   8
   1   5  -2 30.9627 3.16644   7
  -1  -5   2 31.8771 2.08398   2
  -1  -5   2 25.6370 2.78053   4
  -1  -5   2 32.3144 3.11967   3
  -1  -5   2 36.4790 2.67647   6
  -1  -5   2 32.0596 3.32507   8
  -1  -5   2 34.9767 2.21180   9
   0   5  -2 8.10066 2.27477   5
   0   5  -2 6.50451 1.57606   8
   0   5  -2 6.02604 1.35517   7
   0   5  -2 4.97097 1.55933   1
   0  -5   2 5.82513 1.37658   3
   0  -5   2 5.90771 1.37472   4
   0  -5   2 6.31830 0.91689   9
   0  -5   2 4.91628 1.46364   8
   0  -5   2 5.96377 1.36792   6
   0  -5   2 5.22468 0.80763   2
  -1   5  -2 27.7024 3.66133   5
  -1   5  -2 36.1638 3.83890   1
  -1   5  -2 37.6983 3.77660   8
  -1   5  -2 30.3755 2.39223   7
   1  -5   2 37.4215 3.83732   8
   1  -5   2 38.2618 3.47559   3
   1  -5   2 32.4431 2.95137   6
   1  -5   2 35.3653 3.56974   4
  -2   5  -2 68.5098 4.80148   1
  -2   5  -2 68.2973 4.86612   8
  -2   5  -2 75.2542 3.84939   7
  -2   5  -2 62.1516 4.71201   5
   2  -5   2 69.3009 4.65038   4
   2  -5   2 67.0250 4.88365   8
   2  -5   2 72.1102 4.08744   6
   2  -5   2 66.1958 4.35230   3
  -3   5  -2 29.9029 3.75111   8
  -3   5  -2 27.8416 2.74836   7
  -3   5  -2 31.6893 3.70195   1
  -3   5  -2 27.1227 3.57102   5
   3  -5   2 26.8722 3.44153   4
   3  -5   2 29.2132 3.76296   8
   3  -5   2 35.2047 3.23057   6
   3  -5   2 30.0269 3.34171   3
  -4   5  -2 37.1703 4.38467   8
  -4   5  -2 28.7213 2.89849   7
  -4   5  -2 27.7536 3.73576   5
  -4   5  -2 33.4305 4.00754   1
   4  -5   2 29.0781 3.52214   3
   4  -5   2 33.7738 3.23832   6
   4  -5   2 28.8756 3.88672   4
   4  -5   2 20.7140 3.29150   8
  -5   5  -2 125.980 6.52571   7
  -5   5  -2 139.942 8.29789   8
  -5   5  -2 138.833 7.82212   5
  -5   5  -2 123.047 7.70604   1
   5  -5   2 135.219 7.52905   3
   5  -5   2 118.739 6.73518   6
   5  -5   2 142.227 8.37611   8
   5  -5   2 130.019 8.05202   4
  -6   5  -2 48.1877 5.61690   8
  -6   5  -2 48.8958 5.52191   1
  -6   5  -2 56.5515 5.76575   5
  -6   5  -2 55.4497 6.66532   7
   6  -5   2 59.7891 6.27454   8
   6  -5   2 58.3078 5.52979   3
   6  -5   2 63.8055 6.47284   4
   6  -5   2 54.6219 5.45952   1
   6  -5   2 61.1123 4.23355   6
  -7   5  -2 3.80907 1.98370   5
  -7   5  -2 -1.4274 1.29035   1
  -7   5  -2 1.57288 2.00203   8
   7  -5   2 1.50576 1.68811   1
   7  -5   2 -0.2028 1.41011   4
   7  -5   2 0.26510 1.70201   8
   7  -5   2 2.64567 1.80109   3
   7  -5   2 2.34179 1.52673   6
  -8   5  -2 4.50770 2.40992   5
  -8   5  -2 2.60658 2.02773   1
  -8   5  -2 4.14258 2.07492   8
   8  -5   2 2.18258 1.72191   1
   8  -5   2 1.53982 1.53977   3
   8  -5   2 0.81441 1.89324   4
   8  -5   2 -0.7330 1.24638   8
  -9   5  -2 1.45684 2.55075   5
  -9   5  -2 -2.4444 1.56972   1
  -9   5  -2 -1.8472 1.56454   8
  -9   5  -2 -1.0485 1.71749   4
   9  -5   2 3.43889 2.28073   8
   9  -5   2 1.14795 1.92010   1
   9  -5   2 0.12127 1.70078   3
   9  -5   2 -1.4475 1.78118   4
 -10   5  -2 -1.5762 2.00963   4
 -10   5  -2 1.77296 2.27604   3
 -10   5  -2 -0.0865 2.31322   1
 -10   5  -2 5.14273 2.73194   8
  10  -5   2 1.43581 2.37261   8
  10  -5   2 2.18674 2.16917   3
  10  -5   2 -0.6413 1.84184   1
  10  -5   2 2.13546 2.52726   4
 -11   5  -2 -2.0258 2.71291   1
 -11   5  -2 1.53985 2.94438   8
 -11   5  -2 0.09683 2.91478   4
  11  -5   2 -0.1786 2.65478   1
  11  -5   2 1.02782 2.59654   8
  11  -5   2 -1.8968 2.45666   4
  12   4  -2 -1.1124 2.86378   7
  12   4  -2 1.42569 2.51649   2
  12   4  -2 1.16609 2.89187   5
 -12  -4   2 6.45751 3.20733   2
 -12  -4   2 -3.1823 1.99679   6
  11   4  -2 1.20257 2.33446   9
  11   4  -2 0.21527 2.17577   5
  11   4  -2 -0.6026 1.45456   2
  11   4  -2 0.74162 1.76984   7
 -11  -4   2 0.45406 2.39383   9
 -11  -4   2 1.73647 1.90692   2
 -11  -4   2 2.69403 1.98696   6
  10   4  -2 9.62382 3.33085   5
  10   4  -2 4.88031 2.34703   9
  10   4  -2 1.93552 1.79779   7
  10   4  -2 4.43442 2.23014   2
 -10  -4   2 -0.5918 1.55630   9
 -10  -4   2 3.29952 2.05092   6
 -10  -4   2 1.24776 1.79060   3
 -10  -4   2 3.43442 2.48356   2
   9   4  -2 2.59721 2.04614   7
   9   4  -2 3.65235 2.32732   5
   9   4  -2 1.90595 1.50033   2
   9   4  -2 1.45402 1.56843   9
  -9  -4   2 0.22057 1.33826   2
  -9  -4   2 3.57603 1.64177   3
  -9  -4   2 1.17755 1.22814   6
  -9  -4   2 2.18219 2.13170   9
   8   4  -2 0.14284 1.37483   2
   8   4  -2 0.29244 1.40366   7
   8   4  -2 1.20029 1.39925   5
   8   4  -2 1.55217 1.33227   1
   8   4  -2 -0.2575 1.41230   9
  -8  -4   2 1.18496 1.17013   6
  -8  -4   2 0.50528 1.49795   2
  -8  -4   2 0.60696 1.58195   9
  -8  -4   2 -0.4075 1.03311   3
   7   4  -2 10.1066 2.41430   2
   7   4  -2 3.26390 1.78846   5
   7   4  -2 5.88442 2.24421   7
   7   4  -2 5.53308 1.99337   9
   7   4  -2 6.80718 1.68724   1
  -7  -4   2 4.69786 1.71017   6
  -7  -4   2 3.61290 1.83244   9
  -7  -4   2 6.26715 1.68778   3
  -7  -4   2 4.76974 1.77287   2
   6   4  -2 1.19049 1.34088   2
   6   4  -2 2.00479 1.65214   5
   6   4  -2 3.00285 1.25944   1
   6   4  -2 0.40205 1.57720   7
   6   4  -2 5.03507 1.77880   9
  -6  -4   2 2.87428 1.23047   3
  -6  -4   2 1.97110 1.26238   6
  -6  -4   2 -0.6200 1.10050   2
  -6  -4   2 3.88338 1.56362   9
   5   4  -2 4.72659 1.49507   2
   5   4  -2 3.94981 1.40797   9
   5   4  -2 5.21169 1.50084   1
   5   4  -2 2.04114 1.44327   7
   5   4  -2 4.90043 1.94017   5
  -5  -4   2 5.57525 1.75855   9
  -5  -4   2 4.36832 0.87121   4
  -5  -4   2 4.11514 1.54703   2
  -5  -4   2 4.09395 1.27636   3
  -5  -4   2 2.10458 1.24875   6
   4   4  -2 0.40281 0.70518   2
   4   4  -2 1.72665 0.52031   8
   4   4  -2 0.96293 1.23734   7
   4   4  -2 1.44465 0.93977   9
   4   4  -2 1.95723 1.09224   1
   4   4  -2 1.89694 1.57815   5
  -4  -4   2 1.79755 0.69078   4
  -4  -4   2 2.29725 1.02790   3
  -4  -4   2 2.07938 0.94497   6
  -4  -4   2 0.73660 0.80699   2
  -4  -4   2 1.37953 1.01381   9
   3   4  -2 -0.9126 0.76843   1
   3   4  -2 1.16671 1.11788   7
   3   4  -2 0.60324 0.65575   2
   3   4  -2 1.53990 0.84913   9
   3   4  -2 0.16830 1.25859   5
   3   4  -2 0.85238 0.64146   8
  -3  -4   2 0.71813 0.73128   2
  -3  -4   2 0.75793 0.76246   6
  -3  -4   2 1.35917 0.60173   4
  -3  -4   2 1.14813 0.86898   9
  -3  -4   2 0.67775 0.73079   3
   2   4  -2 48.8630 3.77002   1
   2   4  -2 55.3075 3.86318   7
   2   4  -2 61.9635 3.47681   8
   2   4  -2 54.6175 3.21090   2
   2   4  -2 51.9140 4.30938   5
  -2  -4   2 55.9236 3.50093   6
  -2  -4   2 59.6046 3.37224   2
  -2  -4   2 64.9949 3.59548   3
  -2  -4   2 54.9512 3.39906   9
  -2  -4   2 61.4899 3.31231   4
   1   4  -2 9.92320 2.28259   5
   1   4  -2 13.4402 1.95071   7
   1   4  -2 16.2265 2.06958   8
   1   4  -2 13.7280 2.26816   1
  -1  -4   2 14.1731 1.51945   2
  -1  -4   2 14.4087 1.97948   8
  -1  -4   2 13.7578 1.57954   9
  -1  -4   2 15.9318 1.90444   4
  -1  -4   2 10.3082 1.59265   6
  -1  -4   2 8.04898 1.41350   3
   0   4  -2 27.5596 3.04841   1
   0   4  -2 26.1078 2.41683   7
   0   4  -2 26.3431 2.87723   8
   0   4  -2 23.1919 3.14270   5
   0  -4   2 29.1882 2.57185   6
   0  -4   2 27.4992 1.68063   9
   0  -4   2 29.3721 2.98374   8
   0  -4   2 26.7656 1.61788   2
   0  -4   2 30.4247 2.75301   3
   0  -4   2 32.0834 2.89208   4
  -1   4  -2 44.3651 3.97667   8
  -1   4  -2 45.2525 2.61631   7
  -1   4  -2 48.5311 3.49523   1
  -1   4  -2 47.9249 3.59656   5
   1  -4   2 43.4163 3.00115   3
   1  -4   2 42.7678 2.06915   2
   1  -4   2 46.8688 2.91516   6
   1  -4   2 44.1976 3.38209   8
   1  -4   2 44.6700 3.17335   4
   1  -4   2 44.7931 2.12717   9
  -2   4  -2 14.7735 2.38026   5
  -2   4  -2 15.3406 1.64242   7
  -2   4  -2 17.1970 2.48986   8
  -2   4  -2 13.1518 2.23074   1
   2  -4   2 13.3270 2.17312   4
   2  -4   2 13.4093 0.89769   2
   2  -4   2 15.2834 1.88334   6
   2  -4   2 17.5984 2.60162   8
   2  -4   2 13.6477 0.92998   9
   2  -4   2 19.0707 2.29527   3
  -3   4  -2 11.0980 2.21510   1
  -3   4  -2 7.48674 1.98859   5
  -3   4  -2 7.26981 1.30209   7
  -3   4  -2 8.64060 1.86614   8
   3  -4   2 9.24670 1.08285   9
   3  -4   2 12.6583 1.79935   6
   3  -4   2 7.52956 1.73779   4
   3  -4   2 12.6799 1.99220   3
   3  -4   2 10.6058 1.11488   2
   3  -4   2 5.72647 1.73476   8
  -4   4  -2 4.69350 1.55399   5
  -4   4  -2 5.46400 1.75313   8
  -4   4  -2 1.88756 1.34813   1
  -4   4  -2 3.01929 0.99762   7
   4  -4   2 4.73697 1.44240   3
   4  -4   2 3.30386 0.83142   2
   4  -4   2 3.16140 0.85060   9
   4  -4   2 0.62911 0.92865   8
   4  -4   2 6.74426 1.37357   6
   4  -4   2 1.37621 0.99398   4
  -5   4  -2 3.94193 1.64341   1
  -5   4  -2 0.00162 1.13917   8
  -5   4  -2 2.07399 1.07628   7
  -5   4  -2 3.39710 1.58111   5
   5  -4   2 4.10730 1.10216   2
   5  -4   2 4.32862 1.51873   1
   5  -4   2 1.47811 1.39055   4
   5  -4   2 2.21539 1.44137   8
   5  -4   2 1.68702 0.89466   9
   5  -4   2 3.22402 1.34644   3
   5  -4   2 2.26312 1.15500   6
  -6   4  -2 6.62338 2.14229   8
  -6   4  -2 3.43998 1.70244   5
  -6   4  -2 4.81461 1.46711   2
  -6   4  -2 7.81227 1.81861   7
  -6   4  -2 6.04155 2.05516   1
  -6   4  -2 5.60685 1.62494   9
   6  -4   2 5.67185 1.39967   2
   6  -4   2 4.83673 1.77521   1
   6  -4   2 2.66205 1.67416   8
   6  -4   2 4.91550 1.43665   9
   6  -4   2 4.10756 1.91676   4
   6  -4   2 5.48729 1.82905   3
   6  -4   2 7.58746 1.84276   6
  -7   4  -2 0.92308 1.42191   9
  -7   4  -2 0.66880 1.09706   2
  -7   4  -2 -0.8791 1.27299   1
  -7   4  -2 0.07368 1.25183   5
  -7   4  -2 0.14783 1.31432   7
  -7   4  -2 2.50439 1.66892   8
   7  -4   2 -0.1688 1.09667   6
   7  -4   2 -1.3333 0.62551   2
   7  -4   2 -0.5098 1.07123   9
   7  -4   2 -0.3086 0.94864   3
   7  -4   2 -1.6447 0.77412   4
   7  -4   2 0.05993 0.92124   7
   7  -4   2 -0.4248 1.13466   1
   7  -4   2 -1.3861 1.21704   8
  -8   4  -2 -1.3333 1.78983   9
  -8   4  -2 -2.0637 1.33918   1
  -8   4  -2 -0.9481 1.55394   7
  -8   4  -2 -0.5125 1.39676   8
  -8   4  -2 0.52765 1.45145   2
  -8   4  -2 0.39951 1.68226   5
   8  -4   2 -0.9276 1.00223   6
   8  -4   2 0.32876 1.91548   7
   8  -4   2 0.55203 1.35377   1
   8  -4   2 -0.8462 1.20899   3
   8  -4   2 0.37996 1.50183   8
   8  -4   2 1.93015 1.92776   4
   8  -4   2 -0.5059 1.10587   5
  -9   4  -2 3.51342 2.08248   8
  -9   4  -2 0.84929 1.83949   4
  -9   4  -2 5.92281 2.34188   1
  -9   4  -2 1.59602 1.79555   6
  -9   4  -2 4.28911 2.31212   5
   9  -4   2 3.04299 2.20966   4
   9  -4   2 2.96351 1.97295   3
   9  -4   2 1.35057 1.76042   1
   9  -4   2 1.03121 1.61309   6
   9  -4   2 3.33805 1.60071   5
   9  -4   2 3.52610 2.00521   8
 -10   4  -2 -0.6979 2.03504   1
 -10   4  -2 1.03440 1.88730   8
 -10   4  -2 -0.2190 1.79195   3
 -10   4  -2 0.82289 2.37336   4
  10  -4   2 0.51816 1.87169   1
  10  -4   2 -0.3473 1.90840   4
  10  -4   2 2.40529 2.18003   3
  10  -4   2 0.65983 2.24669   8
 -11   4  -2 2.57679 2.86217   8
 -11   4  -2 -2.9035 2.34955   4
 -11   4  -2 -0.2256 3.17703   3
  11  -4   2 4.63659 3.03422   4
  11  -4   2 -3.6776 1.85822   8
  12   3  -2 -0.1110 2.46482   5
  12   3  -2 -1.1956 2.85829   7
  12   3  -2 0.74026 2.63267   9
  12   3  -2 0.36445 2.28054   2
 -12  -3   2 -1.9877 2.26717   6
 -12  -3   2 2.78526 2.74599   2
 -12  -3   2 -2.3785 2.29894   9
  11   3  -2 0.60293 1.94240   5
  11   3  -2 -1.1913 1.93779   9
  11   3  -2 2.04438 2.15538   2
  11   3  -2 -1.0748 2.39252   7
 -11  -3   2 2.54752 2.41660   9
 -11  -3   2 2.23510 1.72961   6
 -11  -3   2 0.86095 2.13422   2
  10   3  -2 1.41061 2.24323   7
  10   3  -2 3.44498 2.55883   5
  10   3  -2 1.73141 1.60223   2
  10   3  -2 1.21291 1.76636   9
 -10  -3   2 -0.9578 1.45651   3
 -10  -3   2 2.08578 1.63237   6
 -10  -3   2 -0.3095 1.87043   2
 -10  -3   2 -1.9470 1.78059   9
   9   3  -2 0.22703 1.60378   2
   9   3  -2 0.10937 1.69309   7
   9   3  -2 0.78835 1.41150   5
   9   3  -2 -0.0689 1.47149   9
  -9  -3   2 2.02468 1.39964   3
  -9  -3   2 1.11428 1.80968   9
  -9  -3   2 -0.7274 1.64048   2
  -9  -3   2 1.14867 1.62400   6
   8   3  -2 0.01097 1.02094   1
   8   3  -2 0.31506 1.08599   9
   8   3  -2 1.19790 1.67654   5
   8   3  -2 -0.4283 1.15413   2
   8   3  -2 -0.9132 1.08652   7
  -8  -3   2 0.21364 1.15044   9
  -8  -3   2 -0.6584 0.67833   6
  -8  -3   2 -0.0156 0.99381   3
  -8  -3   2 -0.2173 1.24659   2
   7   3  -2 -1.2154 1.20546   5
   7   3  -2 -0.4868 1.42501   7
   7   3  -2 1.07275 1.03390   1
   7   3  -2 0.37226 1.20027   9
   7   3  -2 1.21568 1.32552   2
  -7  -3   2 0.73427 1.20334   6
  -7  -3   2 -0.3557 1.04876   9
  -7  -3   2 -1.5247 1.23361   2
  -7  -3   2 0.92675 0.93213   3
   6   3  -2 4.24141 1.25648   1
   6   3  -2 1.29180 1.34996   7
   6   3  -2 9.80604 2.27282   9
   6   3  -2 6.08071 2.14635   5
   6   3  -2 5.75606 1.58936   2
  -6  -3   2 4.34739 1.54981   2
  -6  -3   2 4.39554 1.52167   6
  -6  -3   2 3.92705 1.70488   9
  -6  -3   2 3.01483 1.17675   3
   5   3  -2 11.9090 2.71214   5
   5   3  -2 16.8197 2.30548   1
   5   3  -2 17.3555 2.57832   2
   5   3  -2 20.3163 2.80773   9
   5   3  -2 17.9027 2.93482   7
  -5  -3   2 17.8164 2.24650   3
  -5  -3   2 22.3007 3.06442   2
  -5  -3   2 14.3900 1.16733   4
  -5  -3   2 23.3308 2.80228   6
  -5  -3   2 18.4703 2.80728   9
   4   3  -2 16.3612 1.00517   8
   4   3  -2 12.5636 2.68379   5
   4   3  -2 15.3461 2.59321   7
   4   3  -2 14.6513 2.12949   2
   4   3  -2 16.0375 2.30325   1
   4   3  -2 22.3371 2.71078   9
  -4  -3   2 14.6840 1.29209   4
  -4  -3   2 15.4569 2.27103   2
  -4  -3   2 15.8356 1.94964   3
  -4  -3   2 10.4943 2.11227   9
  -4  -3   2 14.1464 2.04352   6
   3   3  -2 68.8631 5.02201   5
   3   3  -2 73.6533 4.49363   1
   3   3  -2 81.2020 4.29611   2
   3   3  -2 72.3974 4.73029   7
   3   3  -2 73.0664 3.58533   8
   3   3  -2 81.5457 4.44293   9
  -3  -3   2 78.5040 4.52861   9
  -3  -3   2 78.6534 4.18198   3
  -3  -3   2 75.6695 4.37520   2
  -3  -3   2 77.1264 4.35819   6
  -3  -3   2 81.5282 3.60497   4
   2   3  -2 2.17275 1.13542   7
   2   3  -2 3.49825 1.42116   5
   2   3  -2 2.68193 0.82587   8
   2   3  -2 0.37004 0.63756   9
   2   3  -2 1.49999 0.79410   1
   2   3  -2 2.49685 0.74465   2
  -2  -3   2 1.48189 0.69758   3
  -2  -3   2 2.39180 0.62266   4
  -2  -3   2 2.60875 0.89961   6
  -2  -3   2 2.89149 0.89665   9
  -2  -3   2 1.01833 0.60496   2
   1   3  -2 151.224 6.98662   7
   1   3  -2 160.916 7.83957   5
   1   3  -2 142.651 6.88649   8
   1   3  -2 152.711 7.38141   1
  -1  -3   2 154.378 6.84809   3
  -1  -3   2 160.416 6.76330   4
  -1  -3   2 153.144 6.63702   9
  -1  -3   2 160.073 6.61222   2
  -1  -3   2 146.914 6.80981   6
   0   3  -2 9.01519 1.79975   5
   0   3  -2 4.77074 1.28458   1
   0   3  -2 11.2842 1.35710   7
   0   3  -2 7.07940 1.31260   8
   0  -3   2 10.2441 1.02148   2
   0  -3   2 11.1041 1.63895   8
   0  -3   2 11.1738 1.42463   6
   0  -3   2 7.94429 0.96319   9
   0  -3   2 10.0797 1.40762   3
   0  -3   2 10.8185 1.45727   4
  -1   3  -2 11.0385 1.71499   1
  -1   3  -2 7.92204 1.44211   8
  -1   3  -2 7.81467 1.55636   5
  -1   3  -2 10.5504 1.08520   7
   1  -3   2 6.97427 1.25714   3
   1  -3   2 9.44025 1.35472   6
   1  -3   2 7.80489 1.36667   4
   1  -3   2 10.3122 1.03739   9
   1  -3   2 9.12797 1.62960   8
   1  -3   2 12.1179 1.07926   2
  -2   3  -2 0.25861 0.71009   5
  -2   3  -2 -0.4743 0.71270   1
  -2   3  -2 -0.7289 0.48290   8
  -2   3  -2 0.32988 0.53289   7
   2  -3   2 0.73725 0.37944   9
   2  -3   2 -0.4053 0.49622   6
   2  -3   2 0.08619 0.34111   2
   2  -3   2 -0.4660 0.58381   8
   2  -3   2 1.66713 0.76855   4
   2  -3   2 0.32890 0.39871   3
  -3   3  -2 41.6535 3.17189   1
  -3   3  -2 41.8865 2.35074   7
  -3   3  -2 43.5361 3.07323   5
  -3   3  -2 40.2651 3.86676   8
   3  -3   2 34.7958 3.59806   4
   3  -3   2 45.1275 2.44375   2
   3  -3   2 37.5236 2.91015   3
   3  -3   2 52.4695 3.04341   6
   3  -3   2 37.8819 2.40413   9
   3  -3   2 39.8102 3.86298   8
  -4   3  -2 15.5023 1.75836   7
  -4   3  -2 14.4766 2.30264   5
  -4   3  -2 13.7595 2.27816   1
  -4   3  -2 12.7153 2.28871   8
   4  -3   2 12.8412 1.66786   2
   4  -3   2 15.3055 2.32896   1
   4  -3   2 11.5113 1.34707   7
   4  -3   2 10.3713 2.19330   8
   4  -3   2 16.0647 2.61376   4
   4  -3   2 12.8627 1.93754   6
   4  -3   2 12.8770 2.11904   3
   4  -3   2 12.2092 1.65870   9
  -5   3  -2 -0.4274 0.76185   5
  -5   3  -2 -0.0605 0.89996   1
  -5   3  -2 0.34128 0.79323   8
  -5   3  -2 -0.3009 0.75346   7
   5  -3   2 -0.3477 0.52846   2
   5  -3   2 0.03556 0.50904   7
   5  -3   2 0.54742 0.68287   6
   5  -3   2 2.30429 1.10311   3
   5  -3   2 1.23294 0.91253   8
   5  -3   2 -0.7038 0.60500   9
   5  -3   2 -1.9777 0.62235   4
   5  -3   2 -0.2705 0.70117   1
  -6   3  -2 1.80541 1.25689   1
  -6   3  -2 3.09707 1.45412   5
  -6   3  -2 5.81634 1.86493   8
  -6   3  -2 2.88086 1.19780   7
   6  -3   2 2.25192 0.93919   1
   6  -3   2 2.18194 1.03866   2
   6  -3   2 1.89670 0.97938   7
   6  -3   2 4.49962 1.38760   5
   6  -3   2 2.93295 1.32843   3
   6  -3   2 2.40824 1.49572   4
   6  -3   2 4.64368 1.45561   6
   6  -3   2 -0.3181 0.72209   9
   6  -3   2 2.00626 1.53047   8
  -7   3  -2 0.03314 1.29041   9
  -7   3  -2 1.17685 1.41431   8
  -7   3  -2 -0.6737 1.24995   5
  -7   3  -2 0.14673 1.19491   1
  -7   3  -2 2.19526 1.29827   7
   7  -3   2 0.90608 0.95035   6
   7  -3   2 2.49196 1.15219   7
   7  -3   2 0.24723 0.94652   5
   7  -3   2 0.36384 1.07357   9
   7  -3   2 1.04654 1.16985   1
   7  -3   2 0.79259 1.08646   4
   7  -3   2 0.84348 1.09038   2
   7  -3   2 0.46076 1.18769   8
   7  -3   2 3.34630 1.52768   3
  -8   3  -2 1.17302 1.68546   7
  -8   3  -2 -0.1142 1.28046   2
  -8   3  -2 -0.8922 1.36799   4
  -8   3  -2 0.08316 1.52967   9
  -8   3  -2 2.05943 1.45220   5
  -8   3  -2 1.02557 1.31557   8
  -8   3  -2 -0.6868 1.37368   1
   8  -3   2 -0.0871 1.22132   8
   8  -3   2 1.00368 1.37793   9
   8  -3   2 0.03629 1.28396   6
   8  -3   2 -1.0737 1.15095   3
   8  -3   2 -0.3446 0.98889   7
   8  -3   2 -0.0584 1.16227   5
   8  -3   2 -0.3682 1.12627   2
   8  -3   2 -2.5792 1.02714   4
   8  -3   2 0.12030 1.23575   1
  -9   3  -2 0.00206 1.72192   1
  -9   3  -2 2.92463 1.91416   7
  -9   3  -2 2.84449 1.90693   8
  -9   3  -2 -0.2584 1.72868   4
  -9   3  -2 0.94882 1.66368   2
  -9   3  -2 3.14965 1.85019   3
  -9   3  -2 3.18722 1.82699   6
  -9   3  -2 -0.6691 1.56545   5
  -9   3  -2 -0.1782 1.63895   9
   9  -3   2 1.27952 1.38283   6
   9  -3   2 1.26051 1.58177   4
   9  -3   2 0.53598 1.39579   1
   9  -3   2 1.17679 1.72122   3
   9  -3   2 2.33772 1.70824   9
   9  -3   2 0.49971 1.32715   5
   9  -3   2 1.60292 1.82908   8
   9  -3   2 2.11438 1.54223   2
   9  -3   2 1.87130 1.37209   7
 -10   3  -2 8.89593 2.62680   6
 -10   3  -2 7.47193 2.85493   1
 -10   3  -2 6.29173 2.60368   8
 -10   3  -2 8.34258 2.89131   5
 -10   3  -2 8.07451 2.74157   2
 -10   3  -2 6.76258 2.94442   4
 -10   3  -2 16.2349 3.32319   3
 -10   3  -2 11.2595 3.29934   9
 -10   3  -2 10.9553 3.19645   7
  10  -3   2 5.43726 2.43623   4
  10  -3   2 14.3512 3.41465   3
  10  -3   2 11.9328 3.15700   8
  10  -3   2 5.86754 2.24389   1
  10  -3   2 9.75030 2.74061   5
  10  -3   2 6.53207 2.33470   2
  10  -3   2 9.22275 2.56694   6
  10  -3   2 8.00310 3.81451   7
  10  -3   2 7.39175 2.52995   9
 -11   3  -2 7.52310 2.92214   3
 -11   3  -2 10.7452 4.05163   4
 -11   3  -2 3.92176 2.89832   6
  11  -3   2 9.41376 3.46388   4
  11  -3   2 7.73500 2.91660   3
  11  -3   2 5.97481 2.41821   6
  12   2  -2 -0.5228 2.47830   7
  12   2  -2 1.73673 2.06802   2
  12   2  -2 -0.9111 2.01239   5
  12   2  -2 0.53641 2.39125   9
 -12  -2   2 1.42496 1.92377   2
 -12  -2   2 3.06007 2.59797   6
 -12  -2   2 -0.1306 2.64289   9
  11   2  -2 0.91388 2.20947   5
  11   2  -2 0.61463 2.53774   7
  11   2  -2 0.33984 2.13855   9
  11   2  -2 0.25132 1.46137   2
 -11  -2   2 0.82143 2.05450   2
 -11  -2   2 0.38451 1.75035   6
 -11  -2   2 -1.7492 1.78684   9
  10   2  -2 1.57428 1.83028   2
  10   2  -2 3.04496 2.39780   7
  10   2  -2 1.56379 1.98594   5
  10   2  -2 0.97211 1.56078   9
 -10  -2   2 2.94472 2.22278   9
 -10  -2   2 1.56628 1.52029   6
 -10  -2   2 1.33014 2.28175   2
   9   2  -2 -0.3473 1.67298   7
   9   2  -2 -1.1951 0.88457   2
   9   2  -2 -0.0974 1.01576   1
   9   2  -2 2.36589 1.90170   5
   9   2  -2 -1.2857 1.17892   9
  -9  -2   2 -1.8673 0.77219   2
  -9  -2   2 -1.0608 0.85513   6
  -9  -2   2 0.49175 1.17746   3
  -9  -2   2 1.95380 2.01088   9
   8   2  -2 1.13081 1.47800   9
   8   2  -2 0.57834 1.49455   7
   8   2  -2 -1.8202 1.45917   5
   8   2  -2 2.43826 1.30949   1
   8   2  -2 -2.0242 1.04248   2
  -8  -2   2 1.15504 1.25261   3
  -8  -2   2 1.85347 1.89498   9
  -8  -2   2 4.06241 1.64666   6
  -8  -2   2 1.94779 1.76378   2
   7   2  -2 6.99816 2.12845   9
   7   2  -2 7.99033 2.17241   2
   7   2  -2 8.31817 1.81789   1
   7   2  -2 9.62990 2.53491   5
   7   2  -2 7.02976 2.25831   7
  -7  -2   2 8.18796 2.39096   9
  -7  -2   2 4.96995 2.14482   2
  -7  -2   2 5.12229 1.43282   3
  -7  -2   2 10.7913 2.25863   6
   6   2  -2 10.1988 2.02310   2
   6   2  -2 8.87510 1.76905   1
   6   2  -2 4.81531 1.96373   7
   6   2  -2 9.73541 2.25358   9
   6   2  -2 6.94161 2.12576   5
  -6  -2   2 6.06804 1.40383   3
  -6  -2   2 7.27559 2.08211   9
  -6  -2   2 2.82195 1.25246   2
  -6  -2   2 5.94266 1.55655   6
   5   2  -2 76.9759 5.43152   5
   5   2  -2 56.1714 4.77789   7
   5   2  -2 76.9903 4.94159   9
   5   2  -2 68.8943 4.58194   2
   5   2  -2 74.3376 3.29271   8
   5   2  -2 74.9598 4.36696   1
  -5  -2   2 71.0286 4.78615   2
  -5  -2   2 76.9775 3.15037   4
  -5  -2   2 79.6051 4.26883   3
  -5  -2   2 75.1271 5.07007   9
  -5  -2   2 79.0146 4.73968   6
   4   2  -2 40.7793 2.94978   1
   4   2  -2 43.3890 2.06056   8
   4   2  -2 46.3424 3.34591   9
   4   2  -2 45.3864 4.62387   5
   4   2  -2 42.5449 3.08432   2
   4   2  -2 44.0732 4.28204   7
  -4  -2   2 45.2055 1.97763   4
  -4  -2   2 44.7307 3.26260   2
  -4  -2   2 37.2447 2.65467   3
  -4  -2   2 43.3087 3.39668   9
  -4  -2   2 43.6703 3.05662   6
   3   2  -2 111.814 5.56279   1
   3   2  -2 108.883 4.61946   8
   3   2  -2 113.510 5.50539   2
   3   2  -2 109.008 5.58877   9
   3   2  -2 111.631 5.96107   7
   3   2  -2 112.234 6.32577   5
  -3  -2   2 114.147 5.79734   9
  -3  -2   2 109.546 5.16186   3
  -3  -2   2 103.022 5.40146   6
  -3  -2   2 103.330 5.53083   2
  -3  -2   2 112.469 4.46216   4
   2   2  -2 101.510 4.84637   2
   2   2  -2 101.080 4.93911   9
   2   2  -2 100.819 5.69081   5
   2   2  -2 103.470 5.22921   1
   2   2  -2 104.459 5.30197   7
   2   2  -2 100.705 4.58292   8
  -2  -2   2 110.226 4.81606   3
  -2  -2   2 98.7848 5.05623   9
  -2  -2   2 97.7146 4.93865   2
  -2  -2   2 105.186 4.34125   4
  -2  -2   2 105.339 4.99658   6
   1   2  -2 310.598 12.8146   8
   1   2  -2 316.602 13.5700   5
   1   2  -2 319.549 12.9368   7
   1   2  -2 308.896 13.2608   1
  -1  -2   2 314.319 12.7087   3
  -1  -2   2 333.720 12.7396   2
  -1  -2   2 323.459 12.8292   6
  -1  -2   2 336.701 12.5976   4
  -1  -2   2 331.007 12.8084   9
   0   2  -2 191.368 8.82701   1
   0   2  -2 202.547 8.17529   7
   0   2  -2 207.920 8.99597   5
   0   2  -2 196.024 8.69396   8
   0  -2   2 205.682 8.48676   6
   0  -2   2 206.555 8.47330   3
   0  -2   2 212.425 8.16192   2
   0  -2   2 212.015 8.55283   4
   0  -2   2 198.209 8.72995   8
   0  -2   2 205.718 8.18542   9
  -1   2  -2 0.70516 0.72911   5
  -1   2  -2 0.32397 0.60995   8
  -1   2  -2 0.35501 0.28274   7
  -1   2  -2 1.11478 0.69188   1
   1  -2   2 1.75546 0.79286   8
   1  -2   2 -0.1990 0.35728   4
   1  -2   2 0.93974 0.60966   6
   1  -2   2 0.84970 0.57657   3
   1  -2   2 1.17054 0.56349   9
   1  -2   2 1.33610 0.55546   2
  -2   2  -2 27.6902 1.37287   7
  -2   2  -2 25.8817 1.95705   5
  -2   2  -2 24.0864 2.49693   8
  -2   2  -2 31.1503 2.24337   1
   2  -2   2 24.0705 2.16057   6
   2  -2   2 24.8998 1.62469   2
   2  -2   2 26.0555 2.60476   8
   2  -2   2 24.5787 1.92560   3
   2  -2   2 26.8877 1.69855   9
   2  -2   2 27.9092 2.63547   4
  -3   2  -2 37.3588 2.01751   7
  -3   2  -2 38.7709 3.48144   8
  -3   2  -2 33.4921 2.42947   5
  -3   2  -2 34.3382 3.04541   1
   3  -2   2 36.7226 2.31574   9
   3  -2   2 32.7730 2.17705   2
   3  -2   2 35.9542 1.89960   7
   3  -2   2 29.5191 2.80749   3
   3  -2   2 33.7301 3.22717   4
   3  -2   2 34.0131 2.40048   6
   3  -2   2 36.8948 2.81727   8
  -4   2  -2 12.6647 2.14084   8
  -4   2  -2 14.8214 1.73945   7
  -4   2  -2 17.1089 2.17333   5
  -4   2  -2 19.8193 2.42183   1
   4  -2   2 15.4814 1.61745   7
   4  -2   2 16.1871 2.06227   6
   4  -2   2 12.1530 2.13596   8
   4  -2   2 14.9618 1.86631   2
   4  -2   2 15.3639 1.95060   9
   4  -2   2 16.5750 2.24138   3
   4  -2   2 12.6526 1.90470   1
   4  -2   2 9.18809 1.92050   4
   4  -2   2 17.8743 1.96577   5
  -5   2  -2 9.81816 1.78060   7
  -5   2  -2 9.68415 1.97084   8
  -5   2  -2 13.8591 2.14128   1
  -5   2  -2 14.8732 2.19019   5
   5  -2   2 14.8575 1.90648   7
   5  -2   2 8.01360 1.58042   9
   5  -2   2 12.5708 2.10529   3
   5  -2   2 15.8815 2.17251   2
   5  -2   2 9.99113 1.80003   6
   5  -2   2 15.4505 1.93504   5
   5  -2   2 9.01199 1.67294   1
   5  -2   2 11.4583 2.09336   8
   5  -2   2 10.1688 2.18004   4
  -6   2  -2 -1.1471 0.87149   7
  -6   2  -2 1.53003 0.99685   5
  -6   2  -2 -0.2792 0.65764   4
  -6   2  -2 0.56626 1.02062   8
  -6   2  -2 1.71183 1.25427   1
   6  -2   2 -0.1357 0.74255   5
   6  -2   2 0.46493 0.88895   9
   6  -2   2 0.79422 0.81246   2
   6  -2   2 2.18963 1.03538   1
   6  -2   2 0.29851 0.90655   8
   6  -2   2 -0.7554 0.58540   4
   6  -2   2 0.78130 0.92229   3
   6  -2   2 0.07917 0.81858   7
   6  -2   2 -0.2942 0.67822   6
  -7   2  -2 0.93853 1.12834   4
  -7   2  -2 0.36517 1.19916   1
  -7   2  -2 -0.6406 0.99757   7
  -7   2  -2 -0.0977 1.19370   5
  -7   2  -2 -0.5635 0.99282   8
   7  -2   2 -0.1777 0.90453   6
   7  -2   2 -0.5170 0.76906   7
   7  -2   2 -1.3676 0.71993   2
   7  -2   2 0.31876 0.89171   9
   7  -2   2 1.05888 1.08390   8
   7  -2   2 1.50117 1.10932   4
   7  -2   2 0.17957 0.86295   5
   7  -2   2 -0.5127 0.79205   1
   7  -2   2 1.89692 1.33788   3
  -8   2  -2 1.43440 1.61635   4
  -8   2  -2 2.31887 1.58355   8
  -8   2  -2 2.73396 1.65823   1
  -8   2  -2 0.68781 1.47700   5
  -8   2  -2 1.34928 1.36254   3
  -8   2  -2 5.36058 1.99329   7
   8  -2   2 2.44400 1.48815   1
   8  -2   2 4.25806 1.90372   3
   8  -2   2 3.15492 1.72128   7
   8  -2   2 1.86443 1.60212   9
   8  -2   2 2.66661 1.46890   8
   8  -2   2 4.72308 1.78299   6
   8  -2   2 1.76447 1.41084   2
   8  -2   2 5.83948 1.70071   5
   8  -2   2 5.33168 2.07239   4
  -9   2  -2 8.65682 2.72743   4
  -9   2  -2 10.3914 2.78698   9
  -9   2  -2 4.86845 1.94362   3
  -9   2  -2 3.76700 1.91391   6
  -9   2  -2 5.19345 2.29428   5
  -9   2  -2 9.15851 2.54108   7
  -9   2  -2 7.09903 2.43572   2
  -9   2  -2 9.55765 2.60216   8
  -9   2  -2 13.6477 2.89663   1
   9  -2   2 10.9750 2.84293   8
   9  -2   2 8.06592 2.56098   4
   9  -2   2 8.81959 2.30599   6
   9  -2   2 5.81110 1.98326   1
   9  -2   2 10.3200 2.51399   2
   9  -2   2 11.8453 2.90939   9
   9  -2   2 10.9684 2.74739   3
   9  -2   2 7.89317 2.30485   7
   9  -2   2 11.6604 2.32217   5
 -10   2  -2 2.99496 2.21340   8
 -10   2  -2 2.07650 2.21351   7
 -10   2  -2 2.91670 2.00599   6
 -10   2  -2 2.61542 1.98195   9
 -10   2  -2 2.52611 2.05282   5
 -10   2  -2 3.42076 2.01471   1
 -10   2  -2 2.66286 2.04131   2
 -10   2  -2 1.51123 1.80887   3
 -10   2  -2 -0.9238 1.84746   4
  10  -2   2 0.74238 1.46877   1
  10  -2   2 3.14005 2.15875   7
  10  -2   2 2.08343 1.76526   2
  10  -2   2 2.17642 2.28773   3
  10  -2   2 6.42055 2.46751   8
  10  -2   2 -0.3181 1.65092   9
  10  -2   2 2.12060 1.54450   5
  10  -2   2 3.15357 1.90852   6
  10  -2   2 2.04294 2.06833   4
 -11   2  -2 -0.6427 2.11573   9
 -11   2  -2 -1.0327 2.14834   2
 -11   2  -2 1.06227 1.95582   3
 -11   2  -2 1.21887 1.88948   6
 -11   2  -2 0.89879 2.31552   4
 -11   2  -2 3.64371 2.40608   7
  11  -2   2 -0.1112 1.60729   7
  11  -2   2 -0.8576 1.87012   3
  11  -2   2 -1.0166 1.59500   6
  11  -2   2 0.51291 1.83474   2
  11  -2   2 1.24298 2.19702   9
 -12   2  -2 -1.2936 2.56808   9
 -12   2  -2 0.02745 2.22253   6
 -12   2  -2 0.22581 2.37932   2
  12  -2   2 -1.2872 1.95441   6
  12  -2   2 -0.2625 2.27949   9
  12  -2   2 -1.9278 2.08809   2
 -13   2  -2 -0.5426 2.47073   2
  12   1  -2 -2.7833 2.19554   9
  12   1  -2 0.14111 2.20372   2
  12   1  -2 1.63472 2.36644   5
  12   1  -2 -2.0821 2.01361   7
 -12  -1   2 2.09447 2.60882   7
 -12  -1   2 2.39684 2.80030   9
 -12  -1   2 1.21239 2.40118   6
 -12  -1   2 -0.2412 2.22250   2
  11   1  -2 0.11456 2.46231   7
  11   1  -2 1.02711 1.90392   2
  11   1  -2 4.35351 2.42137   5
  11   1  -2 3.90745 2.44344   9
 -11  -1   2 0.56048 2.02840   2
 -11  -1   2 -2.2178 1.58198   6
 -11  -1   2 0.86278 1.88401   9
  10   1  -2 0.60622 1.71872   9
  10   1  -2 -1.0517 1.94757   7
  10   1  -2 -0.2759 1.72008   5
  10   1  -2 0.69847 1.14435   2
 -10  -1   2 0.38792 1.74701   9
 -10  -1   2 1.18685 1.36708   6
 -10  -1   2 1.69973 1.47539   2
   9   1  -2 -2.0946 1.53422   7
   9   1  -2 1.95269 1.75147   2
   9   1  -2 -0.4326 1.08894   1
   9   1  -2 -0.2752 1.67929   5
   9   1  -2 2.26943 1.47381   9
  -9  -1   2 0.61066 1.29837   3
  -9  -1   2 3.52656 2.13579   2
  -9  -1   2 -0.4425 1.30222   6
  -9  -1   2 1.50719 1.48711   9
   8   1  -2 -0.7184 1.19906   9
   8   1  -2 1.70604 1.10233   1
   8   1  -2 0.52939 1.46444   7
   8   1  -2 0.73793 1.25506   2
   8   1  -2 0.07628 1.37951   5
  -8  -1   2 1.46876 1.83990   9
  -8  -1   2 1.23081 1.64024   2
  -8  -1   2 0.59892 1.18805   3
  -8  -1   2 1.35719 1.13425   6
   7   1  -2 1.19934 1.48682   7
   7   1  -2 2.91668 1.47460   9
   7   1  -2 1.52129 1.30987   2
   7   1  -2 2.89655 1.15787   1
   7   1  -2 3.14766 1.89486   5
  -7  -1   2 1.62523 0.99406   3
  -7  -1   2 0.22909 1.26638   2
  -7  -1   2 1.23334 1.19262   6
  -7  -1   2 -0.1712 1.36338   9
   6   1  -2 15.0992 2.11029   1
   6   1  -2 12.9504 2.36665   2
   6   1  -2 11.9386 2.54337   5
   6   1  -2 17.2518 3.06586   7
   6   1  -2 13.9581 2.60979   9
   6   1  -2 14.9372 1.58829   8
  -6  -1   2 12.7543 2.53236   2
  -6  -1   2 13.7116 1.94486   3
  -6  -1   2 16.1389 2.45672   6
  -6  -1   2 13.0236 2.63371   9
   5   1  -2 13.0175 2.25943   9
   5   1  -2 14.2329 1.95971   1
   5   1  -2 9.30593 2.09768   5
   5   1  -2 11.2828 2.27932   7
   5   1  -2 12.9685 1.31572   8
   5   1  -2 13.7034 2.18459   2
  -5  -1   2 11.1512 1.88175   6
  -5  -1   2 11.6626 1.57693   3
  -5  -1   2 6.38952 1.79235   9
  -5  -1   2 11.3319 0.87785   4
  -5  -1   2 9.86218 2.03745   2
   4   1  -2 156.110 7.03036   1
   4   1  -2 152.302 6.12182   8
   4   1  -2 145.708 7.19189   2
   4   1  -2 143.144 7.30837   9
   4   1  -2 152.662 7.90736   5
   4   1  -2 145.935 7.61058   7
  -4  -1   2 152.439 6.61987   3
  -4  -1   2 148.256 5.66595   4
  -4  -1   2 139.395 7.30017   2
  -4  -1   2 151.979 7.13056   6
  -4  -1   2 142.696 7.45940   9
   3   1  -2 142.831 6.81798   2
   3   1  -2 151.607 7.30166   7
   3   1  -2 143.486 6.99092   9
   3   1  -2 153.740 6.05388   8
   3   1  -2 148.738 6.85153   1
   3   1  -2 146.631 7.49517   5
  -3  -1   2 150.674 6.43156   3
  -3  -1   2 151.766 7.07640   2
  -3  -1   2 155.900 6.87467   6
  -3  -1   2 153.052 7.24370   9
   2   1  -2 30.1286 2.21577   7
   2   1  -2 32.5095 3.10455   5
   2   1  -2 32.1966 2.14175   9
   2   1  -2 31.7729 2.03411   2
   2   1  -2 28.3049 2.12375   1
   2   1  -2 27.2831 1.67095   8
  -2  -1   2 32.8337 1.37436   4
  -2  -1   2 31.6079 1.82242   3
  -2  -1   2 28.8793 1.97639   6
  -2  -1   2 29.9367 2.19285   9
  -2  -1   2 32.7689 2.16366   2
   1   1  -2 93.3853 4.71877   5
   1   1  -2 89.2864 4.53596   1
   1   1  -2 91.7131 4.31936   7
   1   1  -2 90.7097 4.19937   8
  -1  -1   2 94.6112 3.89926   4
  -1  -1   2 94.0919 4.28737   2
  -1  -1   2 94.3645 4.35095   9
  -1  -1   2 91.6010 4.22234   6
  -1  -1   2 92.5246 4.03977   3
   0   1  -2 593.793 23.2461   8
   0   1  -2 619.450 23.3658   5
   0   1  -2 627.250 23.4294   1
   0   1  -2 590.536 22.6965   7
   0  -1   2 597.243 23.0318   4
   0  -1   2 608.520 22.9658   3
   0  -1   2 623.104 22.9869   9
   0  -1   2 611.199 23.0714   6
   0  -1   2 620.840 22.9267   2
  -1   1  -2 1340.96 50.3003   8
  -1   1  -2 1337.59 50.1412   1
  -1   1  -2 1367.86 49.8497   5
   1  -1   2 1324.88 49.9509   3
   1  -1   2 1340.57 50.2056   4
   1  -1   2 1375.88 49.8411   9
   1  -1   2 1336.97 49.7466   2
   1  -1   2 1348.65 49.9531   6
  -2   1  -2 574.297 22.9206   8
  -2   1  -2 588.895 22.2492   5
  -2   1  -2 592.954 22.5865   1
   2  -1   2 582.662 22.5750   6
   2  -1   2 584.599 22.6896   3
   2  -1   2 594.800 22.3982   2
   2  -1   2 583.237 21.8518   7
   2  -1   2 604.995 23.0387   4
   2  -1   2 589.509 23.0044   8
   2  -1   2 604.681 22.5162   9
  -3   1  -2 62.5514 3.69867   8
  -3   1  -2 59.6506 3.14177   5
  -3   1  -2 61.6887 3.35743   1
   3  -1   2 63.2163 3.47342   9
   3  -1   2 55.3794 3.61377   8
   3  -1   2 60.1547 3.33894   2
   3  -1   2 68.7363 3.55410   6
   3  -1   2 60.6403 3.28778   1
   3  -1   2 66.5589 3.62754   3
   3  -1   2 54.4884 3.62411   4
   3  -1   2 63.0529 3.06027   7
   3  -1   2 66.1579 3.06104   5
  -4   1  -2 21.9264 2.21219   5
  -4   1  -2 23.6550 2.33832   1
  -4   1  -2 16.2965 2.15254   8
   4  -1   2 20.9460 1.58025   5
   4  -1   2 25.4932 2.62947   9
   4  -1   2 15.8279 2.29293   4
   4  -1   2 18.3578 2.14154   2
   4  -1   2 22.3342 2.47921   3
   4  -1   2 17.8407 2.14446   6
   4  -1   2 19.5270 2.39182   8
   4  -1   2 19.1242 1.99514   1
   4  -1   2 21.8410 2.13457   7
  -5   1  -2 24.2184 2.54011   5
  -5   1  -2 22.1980 2.93082   4
  -5   1  -2 22.5471 2.47462   1
  -5   1  -2 21.9602 2.70145   8
   5  -1   2 23.6725 2.96448   4
   5  -1   2 27.5609 2.92363   6
   5  -1   2 21.9486 2.72764   3
   5  -1   2 20.2501 2.62838   8
   5  -1   2 24.8640 2.34868   5
   5  -1   2 27.9677 2.95920   2
   5  -1   2 24.0968 2.37685   1
   5  -1   2 34.7242 3.11118   7
   5  -1   2 23.5813 2.79052   9
  -6   1  -2 0.84321 1.01965   1
  -6   1  -2 0.45925 0.83256   8
  -6   1  -2 2.25646 1.06589   4
   6  -1   2 1.06308 0.98642   2
   6  -1   2 1.88485 1.05022   4
   6  -1   2 2.33234 1.03818   6
   6  -1   2 1.73416 0.98838   7
   6  -1   2 0.59627 0.82367   3
   6  -1   2 0.44334 0.80750   8
   6  -1   2 0.79030 0.73882   1
   6  -1   2 1.22235 0.69751   5
   6  -1   2 -1.2638 0.59489   9
  -7   1  -2 2.55747 1.33761   3
  -7   1  -2 1.44543 1.15985   1
  -7   1  -2 1.84647 1.32060   8
  -7   1  -2 1.74248 1.18107   4
   7  -1   2 1.73982 1.17904   3
   7  -1   2 2.04441 1.28688   8
   7  -1   2 2.28030 1.31414   7
   7  -1   2 3.29806 1.44804   2
   7  -1   2 2.00033 1.09428   1
   7  -1   2 4.22780 1.61000   4
   7  -1   2 2.62648 1.05639   5
   7  -1   2 0.84586 1.19600   9
   7  -1   2 0.13458 1.01547   6
  -8   1  -2 2.05701 1.34482   1
  -8   1  -2 -0.1777 1.04242   8
  -8   1  -2 2.24357 1.60294   4
  -8   1  -2 -0.2658 1.16622   6
  -8   1  -2 0.55478 1.22759   3
   8  -1   2 1.00466 1.27313   6
   8  -1   2 1.97176 1.42561   4
   8  -1   2 0.99306 0.98023   8
   8  -1   2 -1.4351 0.75292   1
   8  -1   2 0.56426 1.24179   2
   8  -1   2 -0.1354 0.75570   3
   8  -1   2 1.55217 1.33990   9
   8  -1   2 0.73672 1.27161   7
   8  -1   2 0.69965 0.95112   5
  -9   1  -2 1.96874 1.76575   1
  -9   1  -2 2.51510 1.70214   8
  -9   1  -2 0.61772 1.23847   3
  -9   1  -2 1.44174 1.71051   6
  -9   1  -2 2.50401 1.71480   4
  -9   1  -2 3.20152 1.91909   9
   9  -1   2 5.56011 2.01522   3
   9  -1   2 4.49719 2.11047   7
   9  -1   2 0.45233 1.33041   1
   9  -1   2 2.18379 1.93483   4
   9  -1   2 4.95339 1.98149   2
   9  -1   2 -0.5382 1.21453   9
   9  -1   2 2.75589 1.41717   5
   9  -1   2 3.45872 1.73029   6
   9  -1   2 1.69773 1.29432   8
 -10   1  -2 -1.6828 1.83539   4
 -10   1  -2 -1.1204 1.36801   6
 -10   1  -2 1.53707 1.97664   5
 -10   1  -2 -0.1441 1.31008   9
 -10   1  -2 2.23477 1.67656   2
 -10   1  -2 0.31613 1.30417   3
  10  -1   2 -0.0046 1.71811   7
  10  -1   2 -0.1440 1.49723   3
  10  -1   2 -1.5001 1.31903   9
  10  -1   2 0.09091 1.32847   5
  10  -1   2 1.75904 1.81962   4
  10  -1   2 0.80580 1.68956   6
  10  -1   2 0.34183 1.42672   2
 -11   1  -2 -2.3850 1.60163   2
 -11   1  -2 5.75059 2.46132   7
 -11   1  -2 1.06921 1.76841   6
 -11   1  -2 2.53942 2.41181   9
 -11   1  -2 -0.1752 1.65101   3
  11  -1   2 -2.0527 1.46911   9
  11  -1   2 -0.0941 1.66744   6
  11  -1   2 -2.5571 1.46355   2
  11  -1   2 0.06670 1.79483   3
  11  -1   2 -0.1112 1.91645   7
 -12   1  -2 0.19230 1.96766   6
 -12   1  -2 -0.3045 1.94155   3
 -12   1  -2 -0.2765 2.13650   7
 -12   1  -2 -0.7155 2.42615   9
 -12   1  -2 -1.0344 2.18345   2
  12  -1   2 -0.4489 1.93914   2
  12  -1   2 -0.7012 2.21981   9
  12  -1   2 0.34624 2.12568   7
  12  -1   2 2.22718 2.11492   6
 -13   1  -2 1.36793 3.13657   7
 -13   1  -2 0.91481 2.95287   2
 -13   1  -2 -0.8121 3.30435   9
 -13   1  -2 -0.4683 2.63502   6
  13  -1   2 -1.5197 2.51577   7
  13  -1   2 0.77129 2.70383   9
  13  -1   2 -1.7866 2.40172   2
  13  -1   2 2.10910 2.32297   6
  12   0  -2 -4.1081 1.62602   2
  12   0  -2 4.71990 2.61530   5
  12   0  -2 5.20468 3.46457   7
 -12   0   2 4.27886 3.17246   7
 -12   0   2 0.45103 2.51600   2
 -12   0   2 2.97567 3.04115   9
 -12   0   2 3.71514 2.57063   6
  11   0  -2 -0.2971 1.42781   2
  11   0  -2 2.91810 2.23450   9
  11   0  -2 0.23028 1.87709   5
  11   0  -2 -0.0084 1.77743   7
 -11   0   2 5.49614 2.55534   9
 -11   0   2 0.63621 1.84507   2
 -11   0   2 2.90141 2.30376   7
 -11   0   2 -1.9362 1.46058   6
  10   0  -2 -2.2968 1.40503   9
  10   0  -2 2.85779 1.72300   1
  10   0  -2 -0.4691 1.09433   2
  10   0  -2 3.87713 2.34125   5
  10   0  -2 2.37544 1.95328   7
 -10   0   2 1.14035 1.48333   2
 -10   0   2 -0.9469 1.65509   9
 -10   0   2 3.10196 1.69903   6
   9   0  -2 8.47361 2.06038   1
   9   0  -2 6.67880 2.40670   9
   9   0  -2 8.95213 2.89358   5
   9   0  -2 5.55197 2.16059   2
   9   0  -2 2.69345 1.95080   7
  -9   0   2 5.49407 2.41856   2
  -9   0   2 6.72515 2.72759   9
  -9   0   2 5.47341 2.02064   6
   8   0  -2 2.74488 1.46178   1
   8   0  -2 -0.9999 1.10357   2
   8   0  -2 2.52028 1.69823   5
   8   0  -2 1.67870 1.56985   7
   8   0  -2 2.99204 1.63108   9
  -8   0   2 0.35315 1.59230   2
  -8   0   2 2.51909 1.53585   9
  -8   0   2 2.75715 1.33193   3
  -8   0   2 3.48393 1.61816   6
   7   0  -2 0.35639 0.71032   8
   7   0  -2 1.90468 1.23147   9
   7   0  -2 1.25492 0.88298   1
   7   0  -2 -1.4598 1.16200   7
   7   0  -2 0.27471 0.93613   5
   7   0  -2 0.24476 1.00493   2
  -7   0   2 0.88922 1.28616   2
  -7   0   2 0.97730 1.14054   9
  -7   0   2 1.55243 0.96177   3
  -7   0   2 1.95239 1.01059   6
   6   0  -2 7.16564 1.97505   7
   6   0  -2 0.88119 1.05807   9
   6   0  -2 2.50306 1.04098   1
   6   0  -2 4.79338 1.69517   5
   6   0  -2 3.79240 1.02101   8
   6   0  -2 2.01152 1.16923   2
  -6   0   2 4.19251 1.14484   3
  -6   0   2 5.68108 1.68497   2
  -6   0   2 0.62497 1.20901   9
  -6   0   2 5.44156 1.50031   6
  -6   0   2 3.37571 0.91843   4
   5   0  -2 1.37415 0.94935   9
   5   0  -2 1.34566 1.12962   7
   5   0  -2 0.70171 0.70320   1
   5   0  -2 1.12598 0.66093   2
   5   0  -2 2.96089 1.23569   5
   5   0  -2 1.26382 0.59867   8
  -5   0   2 2.35492 0.70120   4
  -5   0   2 -0.2759 0.90410   9
  -5   0   2 1.83425 0.73564   3
  -5   0   2 1.61524 0.91652   2
  -5   0   2 2.24002 0.95175   6
   4   0  -2 3.74123 0.77380   8
   4   0  -2 2.99902 0.87482   1
   4   0  -2 3.37288 1.06187   9
   4   0  -2 3.53247 1.19162   5
   4   0  -2 2.59932 0.90543   2
   4   0  -2 1.60604 0.86125   7
  -4   0   2 2.84765 1.21363   9
  -4   0   2 5.41603 1.16660   6
  -4   0   2 2.49682 0.99862   2
  -4   0   2 4.48903 0.68132   4
  -4   0   2 3.27712 0.78165   3
   3   0  -2 34.8181 2.35837   2
   3   0  -2 31.0666 2.38340   9
   3   0  -2 33.2372 2.67732   5
   3   0  -2 36.0429 2.35958   1
   3   0  -2 32.0194 2.54939   7
   3   0  -2 33.9991 1.86096   8
  -3   0   2 30.0023 1.48603   4
  -3   0   2 32.7143 2.46422   2
  -3   0   2 32.6123 2.23015   6
  -3   0   2 36.8103 2.64947   9
  -3   0   2 35.4263 1.93782   3
   2   0  -2 28.9206 1.99823   1
   2   0  -2 31.0077 2.14288   7
   2   0  -2 30.4472 1.66734   8
   2   0  -2 28.7941 2.28737   5
  -2   0   2 31.2586 1.89956   6
  -2   0   2 32.1080 1.62078   3
  -2   0   2 27.8090 2.05532   2
  -2   0   2 31.0714 2.14771   9
   1   0  -2 1469.57 55.4205   5
   1   0  -2 1485.24 54.4810   4
   1   0  -2 1481.39 55.1409   7
   1   0  -2 1518.30 55.2782   1
   1   0  -2 1494.47 54.9627   8
  -1   0   2 1500.44 55.1899   2
  -1   0   2 1499.63 55.2721   9
  -1   0   2 1475.84 54.6366   3
  -1   0   2 1490.08 54.9823   6
   0   0  -2 486.563 18.8595   1
   0   0  -2 487.506 18.8362   8
   0   0  -2 501.470 18.6356   4
   0   0  -2 499.282 18.7543   5
   0   0  -2 498.199 18.4633   7
   0   0   2 498.650 18.5432   7
   0   0   2 484.145 18.4776   3
   0   0   2 486.460 18.7877   9
   0   0   2 502.747 18.7410   2
   0   0   2 499.625 18.6417   4
   0   0   2 496.025 18.6828   6
  -1   0  -2 176.657 7.39312   4
  -1   0  -2 171.725 7.19805   1
  -1   0  -2 174.180 7.40983   8
  -1   0  -2 179.120 6.81914   5
   1   0   2 177.167 6.83674   7
   1   0   2 176.721 7.24764   2
   1   0   2 180.308 7.22335   6
   1   0   2 177.936 7.33390   9
   1   0   2 184.943 7.21832   3
   1   0   2 176.075 7.39583   4
  -2   0  -2 82.3571 3.50355   1
  -2   0  -2 72.3021 3.78837   8
  -2   0  -2 78.7073 3.12616   5
  -2   0  -2 71.7036 3.86717   4
   2   0   2 74.0652 3.03246   5
   2   0   2 72.5579 3.71432   3
   2   0   2 78.2770 3.69789   2
   2   0   2 74.4823 3.78996   9
   2   0   2 78.3701 3.97195   4
   2   0   2 69.7589 3.61122   6
   2   0   2 74.9024 3.41545   7
  -3   0  -2 467.775 17.8604   1
  -3   0  -2 467.241 18.6444   4
  -3   0  -2 468.661 18.3864   8
   3   0   2 482.730 18.2062   7
   3   0   2 470.154 18.4354   8
   3   0   2 442.671 18.3740   3
   3   0   2 446.650 18.3001   6
   3   0   2 476.528 17.8161   1
   3   0   2 473.136 18.6887   4
   3   0   2 472.774 18.3905   2
   3   0   2 464.555 18.4781   9
  -4   0  -2 97.4495 4.73422   1
  -4   0  -2 94.7577 5.34494   4
  -4   0  -2 104.830 5.21278   8
   4   0   2 101.969 4.67456   1
   4   0   2 100.187 5.41377   9
   4   0   2 102.688 5.24824   6
   4   0   2 101.916 5.47406   4
   4   0   2 100.851 5.17584   7
   4   0   2 106.943 4.71717   5
   4   0   2 106.263 5.27117   8
   4   0   2 104.595 5.34848   2
   4   0   2 102.901 5.35147   3
  -5   0  -2 53.9072 3.53715   8
  -5   0  -2 59.7108 3.33966   1
  -5   0  -2 54.4867 3.76711   3
  -5   0  -2 63.6490 4.05829   4
   5   0   2 56.1983 3.75284   6
   5   0   2 59.7919 3.68183   8
   5   0   2 54.9630 3.79626   2
   5   0   2 55.9002 3.12168   1
   5   0   2 48.6735 3.55578   7
   5   0   2 57.9000 3.27761   5
   5   0   2 57.2092 3.99515   9
   5   0   2 52.9916 3.85044   4
   5   0   2 61.5195 3.92092   3
  -6   0  -2 5.98197 1.44336   8
  -6   0  -2 7.18412 1.70353   3
  -6   0  -2 5.35403 1.56094   4
  -6   0  -2 7.11251 1.39040   1
   6   0   2 7.19877 1.39551   5
   6   0   2 2.14489 1.10671   3
   6   0   2 5.24728 1.34854   8
   6   0   2 8.28416 1.79999   7
   6   0   2 6.81463 1.74362   4
   6   0   2 8.50453 1.83496   2
   6   0   2 8.55870 1.80732   6
   6   0   2 7.16228 1.75351   9
   6   0   2 7.91952 1.31658   1
  -7   0  -2 2.69378 1.18430   8
  -7   0  -2 0.07494 1.00253   1
  -7   0  -2 -0.6333 0.82691   4
  -7   0  -2 0.37105 0.98611   6
  -7   0  -2 0.44819 0.92353   3
   7   0   2 -0.8298 0.78341   8
   7   0   2 0.60234 0.77166   6
   7   0   2 0.22085 0.90121   3
   7   0   2 -0.4745 0.69089   2
   7   0   2 -0.1354 0.77287   4
   7   0   2 1.13473 0.68130   1
   7   0   2 2.52608 1.51083   9
   7   0   2 0.61478 1.01970   7
   7   0   2 1.59263 0.86133   5
  -8   0  -2 1.69016 1.37024   8
  -8   0  -2 2.29718 1.45785   1
  -8   0  -2 -1.5725 0.87635   4
  -8   0  -2 0.41608 1.12326   3
  -8   0  -2 1.36091 1.46497   6
   8   0   2 -0.9441 1.12782   7
   8   0   2 -0.4965 0.85893   8
   8   0   2 2.37005 1.40302   3
   8   0   2 -0.3663 0.67428   5
   8   0   2 0.28946 1.14613   4
   8   0   2 2.11654 1.02042   1
   8   0   2 1.77504 1.48320   2
   8   0   2 -0.1909 1.11174   6
   8   0   2 0.94116 1.50478   9
  -9   0  -2 0.67104 1.55482   8
  -9   0  -2 1.21136 1.55293   1
  -9   0  -2 2.40811 1.74042   6
  -9   0  -2 -0.0661 1.20239   3
  -9   0  -2 -0.4955 1.57596   4
   9   0   2 -1.2749 1.41292   9
   9   0   2 1.06792 1.38429   8
   9   0   2 0.31845 0.91147   1
   9   0   2 1.91688 1.42550   2
   9   0   2 -0.8318 1.16623   3
   9   0   2 -0.3297 1.17304   5
   9   0   2 -0.1358 1.43424   7
   9   0   2 2.09249 1.63132   6
 -10   0  -2 -0.9604 1.48487   4
 -10   0  -2 0.59840 1.65898   2
 -10   0  -2 0.46163 1.52410   3
 -10   0  -2 -0.9754 1.29621   6
 -10   0  -2 2.88383 2.11238   9
  10   0   2 0.38716 1.46584   6
  10   0   2 -0.9405 1.59771   7
  10   0   2 -0.7469 1.17050   5
  10   0   2 0.63890 1.49747   3
  10   0   2 3.42506 1.92108   2
  10   0   2 -0.6828 1.56598   9
 -11   0  -2 -1.0156 1.57878   2
 -11   0  -2 0.61313 2.08155   9
 -11   0  -2 -0.0144 1.64710   3
 -11   0  -2 -0.2700 1.14449   6
  11   0   2 1.06529 1.82789   2
  11   0   2 0.64442 2.15106   5
  11   0   2 -0.3930 1.15137   6
  11   0   2 -0.0787 1.85416   9
  11   0   2 2.11458 2.27642   7
 -12   0  -2 2.82322 2.07974   3
 -12   0  -2 1.86540 2.49045   9
 -12   0  -2 0.21765 1.93543   6
 -12   0  -2 -0.6526 2.00216   2
  12   0   2 -1.1384 1.72194   6
  12   0   2 0.03306 2.43036   7
  12   0   2 -3.0276 2.15335   9
  12   0   2 -0.2671 2.03562   2
 -13   0  -2 0.83465 1.73382   6
 -13   0  -2 1.38903 3.52691   9
 -13   0  -2 6.74589 3.62960   7
 -13   0  -2 3.82522 3.06624   2
  13   0   2 1.00317 2.19835   6
  13   0   2 -2.9446 2.29537   9
  13   0   2 -1.8823 3.01022   7
  13   0   2 0.68805 2.49404   2
  12  -1  -2 2.84744 2.21873   2
  12  -1  -2 3.35621 2.41557   7
  12  -1  -2 2.01165 2.40991   5
 -12   1   2 2.47812 2.18775   7
 -12   1   2 1.61575 2.49247   6
 -12   1   2 -0.3319 3.04099   9
 -12   1   2 3.60805 2.84821   2
  11  -1  -2 1.06537 1.89082   7
  11  -1  -2 2.91240 2.22795   2
  11  -1  -2 4.74577 2.42894   5
  11  -1  -2 2.83570 2.44112   9
 -11   1   2 -0.1100 1.90963   6
 -11   1   2 4.21547 2.36462   2
 -11   1   2 3.92741 2.65731   9
 -11   1   2 3.84712 2.34073   7
  10  -1  -2 1.54018 1.91034   5
  10  -1  -2 2.08157 1.71334   9
  10  -1  -2 3.10983 2.23571   2
  10  -1  -2 0.58937 1.54988   1
  10  -1  -2 2.48161 2.06468   7
 -10   1   2 0.18872 1.66744   2
 -10   1   2 4.13327 2.28861   7
 -10   1   2 1.36583 1.73390   6
 -10   1   2 -0.2924 1.62414   9
   9  -1  -2 0.33644 0.98006   2
   9  -1  -2 0.41332 1.19638   1
   9  -1  -2 -0.1482 1.52997   5
   9  -1  -2 -0.2979 1.36207   9
   9  -1  -2 0.86595 1.76489   7
  -9   1   2 1.12282 1.66197   9
  -9   1   2 0.73701 1.84090   7
  -9   1   2 0.98055 1.63388   2
  -9   1   2 -1.0877 1.11451   6
   8  -1  -2 1.43543 1.03459   2
   8  -1  -2 -0.4306 1.06914   7
   8  -1  -2 1.54287 1.69642   9
   8  -1  -2 1.67181 1.46460   5
   8  -1  -2 0.83036 1.25622   1
  -8   1   2 2.61062 1.95945   9
  -8   1   2 3.95203 1.57933   6
  -8   1   2 1.98950 1.40070   2
  -8   1   2 1.32060 1.45871   7
  -8   1   2 2.87895 1.31621   3
   7  -1  -2 0.87671 1.01397   1
   7  -1  -2 1.61559 1.24401   9
   7  -1  -2 2.04184 1.49574   5
   7  -1  -2 2.26944 1.36086   7
   7  -1  -2 -0.4185 0.79305   8
   7  -1  -2 1.55929 1.03042   2
  -7   1   2 1.88158 0.93540   3
  -7   1   2 0.68386 1.10374   2
  -7   1   2 2.15153 1.28216   6
  -7   1   2 -0.4038 1.24980   9
   6  -1  -2 0.05767 0.76715   7
   6  -1  -2 0.79789 0.69210   1
   6  -1  -2 -0.1331 0.70995   2
   6  -1  -2 -0.2957 0.76745   9
   6  -1  -2 1.21364 0.81796   4
   6  -1  -2 0.42413 0.65932   8
   6  -1  -2 0.27766 1.03885   5
  -6   1   2 1.05320 0.87902   4
  -6   1   2 0.74272 1.07793   9
  -6   1   2 0.12565 0.62955   3
  -6   1   2 -0.2110 0.93197   2
  -6   1   2 0.32052 0.74274   6
   5  -1  -2 3.83154 1.38333   5
   5  -1  -2 2.83247 1.15594   9
   5  -1  -2 1.92727 0.84514   2
   5  -1  -2 3.25273 1.04174   1
   5  -1  -2 2.02710 0.73692   4
   5  -1  -2 4.34362 1.49871   7
   5  -1  -2 4.74988 1.04508   8
  -5   1   2 1.99039 1.23603   9
  -5   1   2 2.37771 0.87841   4
  -5   1   2 2.76048 1.02497   6
  -5   1   2 2.22179 0.79865   3
  -5   1   2 2.60667 1.11626   2
   4  -1  -2 4.75729 0.95854   8
   4  -1  -2 3.70257 1.00326   1
   4  -1  -2 4.22724 0.82591   4
   4  -1  -2 6.62424 1.51327   7
   4  -1  -2 3.19760 1.24090   5
   4  -1  -2 4.76645 1.19694   9
   4  -1  -2 3.51384 0.97175   2
  -4   1   2 4.40403 0.83881   3
  -4   1   2 2.77317 1.02459   9
  -4   1   2 2.17461 0.82631   6
  -4   1   2 2.75586 1.07229   2
   3  -1  -2 27.7907 2.18686   2
   3  -1  -2 35.8738 1.90192   4
   3  -1  -2 32.9912 2.28016   1
   3  -1  -2 32.0816 3.11855   5
   3  -1  -2 35.5390 2.12186   8
   3  -1  -2 36.7721 2.46734   9
   3  -1  -2 34.4318 2.56158   7
  -3   1   2 35.9855 2.20059   6
  -3   1   2 34.9911 2.58873   9
  -3   1   2 30.9712 2.38554   2
  -3   1   2 33.0274 2.62095   7
  -3   1   2 34.1938 1.87435   3
   2  -1  -2 177.079 7.86006   7
   2  -1  -2 179.103 7.68626   1
   2  -1  -2 178.701 8.02955   5
   2  -1  -2 187.498 7.13021   4
   2  -1  -2 175.022 7.41728   8
  -2   1   2 182.219 7.04635   3
  -2   1   2 187.501 7.47515   6
  -2   1   2 184.895 8.05467   7
  -2   1   2 185.087 7.84449   2
  -2   1   2 192.796 7.98399   9
   1  -1  -2 179.294 7.74257   5
   1  -1  -2 200.664 6.97965   3
   1  -1  -2 186.809 7.64304   1
   1  -1  -2 175.641 7.59586   7
   1  -1  -2 182.158 7.43594   8
   1  -1  -2 185.422 7.12350   4
  -1   1   2 188.367 7.67284   2
  -1   1   2 185.107 7.76461   7
  -1   1   2 186.893 7.32731   6
  -1   1   2 188.614 6.87568   3
  -1   1   2 182.050 7.71909   9
   0  -1  -2 96.0414 4.37170   8
   0  -1  -2 102.802 4.30440   5
   0  -1  -2 102.375 4.35196   1
   0  -1  -2 102.979 4.26076   4
   0   1   2 107.475 4.59192   9
   0   1   2 104.242 4.05369   3
   0   1   2 108.414 4.52046   2
   0   1   2 103.970 4.45327   7
   0   1   2 98.7362 4.20895   6
  -1  -1  -2 126.782 5.11364   1
  -1  -1  -2 124.092 5.45504   4
  -1  -1  -2 122.279 5.40093   8
   1   1   2 130.169 5.33062   3
   1   1   2 132.443 4.97195   5
   1   1   2 132.452 5.53545   2
   1   1   2 126.022 5.30536   6
   1   1   2 127.500 5.59533   9
   1   1   2 133.348 5.40817   7
  -2  -1  -2 2564.50 91.8457   1
  -2  -1  -2 2495.79 92.5105   3
  -2  -1  -2 2460.21 92.6328   4
  -2  -1  -2 2495.55 92.4072   8
   2   1   2 2539.82 92.5011   7
   2   1   2 2495.45 92.7174   9
   2   1   2 2470.71 92.5230   3
   2   1   2 2504.71 92.5943   2
   2   1   2 2531.24 92.4852   6
   2   1   2 2573.63 91.8911   5
  -3  -1  -2 550.214 21.2376   8
  -3  -1  -2 544.792 21.6073   4
  -3  -1  -2 564.334 20.6217   1
  -3  -1  -2 564.148 21.5601   3
   3   1   2 543.162 21.6088   2
   3   1   2 551.086 21.4786   6
   3   1   2 557.007 20.5848   1
   3   1   2 560.966 21.6236   7
   3   1   2 550.797 21.5808   3
   3   1   2 548.251 21.7490   9
   3   1   2 551.140 20.9299   5
  -4  -1  -2 100.399 4.94174   8
  -4  -1  -2 107.498 4.50111   1
  -4  -1  -2 102.332 5.30574   3
  -4  -1  -2 93.2219 5.23362   4
   4   1   2 102.047 5.43805   2
   4   1   2 108.486 5.39894   6
   4   1   2 109.048 4.90043   5
   4   1   2 106.207 5.50759   7
   4   1   2 100.626 5.51808   9
   4   1   2 100.906 4.37237   1
   4   1   2 103.506 5.37820   3
  -5  -1  -2 2.86458 0.88459   8
  -5  -1  -2 3.51267 1.18008   4
  -5  -1  -2 4.81277 1.29655   3
   5   1   2 3.94774 1.15679   6
   5   1   2 4.24418 1.34710   9
   5   1   2 5.41837 1.35136   3
   5   1   2 6.37811 1.25865   5
   5   1   2 3.95429 1.28002   7
   5   1   2 2.10851 1.18152   2
   5   1   2 3.07206 0.67228   1
  -6  -1  -2 0.05380 0.55201   6
  -6  -1  -2 0.24386 0.82062   4
  -6  -1  -2 0.16060 0.76836   3
  -6  -1  -2 0.04416 0.66516   8
   6   1   2 0.02978 0.79064   3
   6   1   2 0.50611 0.45272   1
   6   1   2 -0.8003 0.71936   9
   6   1   2 0.29142 0.66298   6
   6   1   2 -0.0495 0.58121   8
   6   1   2 -0.2587 0.77008   2
   6   1   2 -0.6219 0.48366   7
   6   1   2 1.31189 0.81956   5
  -7  -1  -2 -0.6755 0.59894   6
  -7  -1  -2 0.48838 0.90910   8
  -7  -1  -2 0.42437 0.90976   4
  -7  -1  -2 -0.1742 0.80095   3
   7   1   2 -0.3919 0.86507   7
   7   1   2 -0.4831 0.50498   6
   7   1   2 -1.0360 0.80922   2
   7   1   2 -0.4743 0.51509   1
   7   1   2 0.13393 0.76425   9
   7   1   2 0.00777 0.86305   3
   7   1   2 1.35075 0.93660   8
   7   1   2 0.29750 0.77116   5
  -8  -1  -2 -0.4823 1.01925   8
  -8  -1  -2 0.56964 1.13410   4
  -8  -1  -2 -1.3156 0.62861   6
  -8  -1  -2 1.21062 1.31922   3
   8   1   2 -2.7595 0.89059   2
   8   1   2 0.59989 1.03155   5
   8   1   2 0.92180 0.77673   1
   8   1   2 -0.2730 1.14531   9
   8   1   2 0.51633 1.24546   3
   8   1   2 1.24933 1.05596   6
   8   1   2 -1.3602 1.04132   7
  -9  -1  -2 -1.1869 1.02987   4
  -9  -1  -2 0.42664 1.20210   3
  -9  -1  -2 0.84715 1.38510   6
   9   1   2 0.15598 1.09694   5
   9   1   2 0.14625 1.13220   9
   9   1   2 1.95129 1.98859   7
   9   1   2 -1.3482 1.07879   6
   9   1   2 1.32646 1.63704   2
 -10  -1  -2 2.22536 1.86035   4
 -10  -1  -2 2.09818 1.63263   6
 -10  -1  -2 -0.3631 1.50753   9
 -10  -1  -2 2.18054 1.74161   3
  10   1   2 -0.2618 1.69765   7
  10   1   2 -2.4448 1.22044   9
  10   1   2 0.05998 1.33008   2
  10   1   2 -1.8152 1.19883   6
  10   1   2 -0.7247 1.17701   5
 -11  -1  -2 0.02294 1.30463   9
 -11  -1  -2 1.44874 1.82190   2
 -11  -1  -2 4.87781 1.96691   6
 -11  -1  -2 -0.3677 1.56201   3
  11   1   2 -1.1348 1.12101   9
  11   1   2 -0.1439 1.12903   6
  11   1   2 2.27607 1.78736   5
  11   1   2 1.94455 2.11799   7
  11   1   2 -0.2771 1.89413   2
 -12  -1  -2 2.37367 2.13499   6
 -12  -1  -2 0.37508 2.09116   2
 -12  -1  -2 0.07420 2.10315   9
 -12  -1  -2 1.33192 2.14274   3
  12   1   2 -1.4617 2.17453   7
  12   1   2 0.93311 2.03318   6
  12   1   2 -0.7856 2.09628   9
  12   1   2 0.21902 2.25850   2
 -13  -1  -2 0.66590 2.69356   3
 -13  -1  -2 1.46633 3.00190   9
 -13  -1  -2 1.08727 2.71562   2
 -13  -1  -2 0.35847 2.69894   6
  13   1   2 -1.6431 2.52176   7
  13   1   2 -0.6541 2.10722   2
  13   1   2 2.49307 2.49094   6
  13   1   2 -3.1241 2.07999   9
  12  -2  -2 0.19213 2.04925   7
  12  -2  -2 -0.7397 2.03594   5
 -12   2   2 3.42578 3.36564   7
 -12   2   2 0.96605 3.06864   2
 -12   2   2 1.33785 2.92809   9
  11  -2  -2 0.00426 2.06800   7
  11  -2  -2 0.79557 1.74871   5
  11  -2  -2 -2.0453 1.92294   1
 -11   2   2 0.95998 2.16488   6
 -11   2   2 1.45361 2.30647   7
 -11   2   2 5.83344 2.92665   9
 -11   2   2 0.46432 2.04571   2
  10  -2  -2 0.98740 1.46214   5
  10  -2  -2 -2.2970 1.16294   1
  10  -2  -2 0.22519 1.72013   2
  10  -2  -2 -0.0623 1.83755   7
 -10   2   2 1.64931 1.86840   7
 -10   2   2 0.34538 2.10244   6
 -10   2   2 2.64555 2.04008   2
 -10   2   2 0.32454 1.74788   9
   9  -2  -2 0.60630 1.58416   9
   9  -2  -2 2.65243 1.57017   2
   9  -2  -2 0.33173 1.46446   5
   9  -2  -2 -1.5808 1.02552   1
   9  -2  -2 0.45088 1.86252   7
  -9   2   2 1.00004 1.45914   9
  -9   2   2 -1.2082 1.30563   7
  -9   2   2 -0.4414 1.46772   6
  -9   2   2 -0.9294 1.25279   2
   8  -2  -2 -0.8831 0.97680   8
   8  -2  -2 1.73177 1.38103   9
   8  -2  -2 -0.8702 0.77529   2
   8  -2  -2 0.95178 1.45540   7
   8  -2  -2 0.28315 1.21322   1
   8  -2  -2 -0.5797 1.30843   5
  -8   2   2 0.66920 1.54002   9
  -8   2   2 -1.8204 0.80343   6
  -8   2   2 -0.1964 1.13260   2
  -8   2   2 -0.6408 1.53281   7
   7  -2  -2 0.83681 0.99362   8
   7  -2  -2 0.94578 1.39129   7
   7  -2  -2 1.87701 1.38615   5
   7  -2  -2 0.89032 0.92885   4
   7  -2  -2 0.05816 0.82747   9
   7  -2  -2 1.36136 1.11390   1
   7  -2  -2 0.13999 0.86400   2
  -7   2   2 1.34497 1.22941   4
  -7   2   2 0.06426 1.06015   2
  -7   2   2 0.27089 1.06496   6
  -7   2   2 -2.5484 1.23521   7
  -7   2   2 -0.3704 0.84048   3
  -7   2   2 -0.5706 1.03351   9
   6  -2  -2 0.74532 0.90745   2
   6  -2  -2 0.39080 0.88502   4
   6  -2  -2 1.24018 0.78611   3
   6  -2  -2 3.22132 1.46395   5
   6  -2  -2 2.97342 1.22203   8
   6  -2  -2 1.51002 1.25467   7
   6  -2  -2 2.85811 1.15783   1
   6  -2  -2 2.29963 1.23861   9
  -6   2   2 1.82308 1.16433   2
  -6   2   2 1.37387 1.47538   7
  -6   2   2 5.04647 1.37990   6
  -6   2   2 5.53563 1.67641   9
  -6   2   2 1.68387 0.95936   3
   5  -2  -2 50.7077 3.35162   1
   5  -2  -2 44.2016 3.38208   9
   5  -2  -2 48.7140 2.96781   3
   5  -2  -2 53.0648 3.37687   8
   5  -2  -2 47.2048 3.67391   5
   5  -2  -2 48.9925 3.31394   2
   5  -2  -2 47.1246 3.61310   7
   5  -2  -2 45.0734 3.05775   4
  -5   2   2 52.4290 3.23458   6
  -5   2   2 42.9537 2.86429   3
  -5   2   2 35.4583 3.84893   9
  -5   2   2 45.0199 4.55708   7
  -5   2   2 45.9083 3.51642   2
   4  -2  -2 0.00770 0.59742   5
   4  -2  -2 -0.6161 0.38251   8
   4  -2  -2 0.26306 0.46159   4
   4  -2  -2 1.08102 0.59697   1
   4  -2  -2 1.41783 0.76487   7
   4  -2  -2 0.07859 0.37368   3
   4  -2  -2 0.67267 0.48636   2
   4  -2  -2 0.62271 0.64556   9
  -4   2   2 -0.1268 0.41443   2
  -4   2   2 -1.1374 0.47347   9
  -4   2   2 0.81502 0.54193   3
  -4   2   2 -0.3693 0.53050   7
  -4   2   2 -0.0955 0.47425   6
   3  -2  -2 17.9406 2.17323   5
   3  -2  -2 11.5454 1.71815   7
   3  -2  -2 16.1187 1.77417   8
   3  -2  -2 14.7539 1.51339   4
   3  -2  -2 14.5883 1.34203   3
   3  -2  -2 11.5226 1.61555   1
  -3   2   2 16.0455 2.13587   7
  -3   2   2 13.8847 1.25889   3
  -3   2   2 11.5844 1.33717   6
  -3   2   2 12.0032 1.70034   9
  -3   2   2 15.3384 1.82540   2
   2  -2  -2 -0.3183 0.36139   1
   2  -2  -2 0.17656 0.25913   4
   2  -2  -2 0.40022 0.54447   5
   2  -2  -2 0.41979 0.29777   8
   2  -2  -2 0.47619 0.46076   7
   2  -2  -2 0.20775 0.22683   3
  -2   2   2 -0.5532 0.45023   7
  -2   2   2 0.23795 0.27903   6
  -2   2   2 0.01621 0.41580   9
  -2   2   2 0.66113 0.45340   2
   1  -2  -2 144.403 6.31019   8
   1  -2  -2 150.992 6.13184   4
   1  -2  -2 156.960 6.55318   5
   1  -2  -2 154.640 5.72853   3
   1  -2  -2 158.308 6.45511   1
  -1   2   2 150.989 5.85897   6
  -1   2   2 154.624 6.66883   7
  -1   2   2 146.794 6.37893   2
  -1   2   2 143.908 6.68795   5
  -1   2   2 150.350 6.44657   9
   0  -2  -2 2034.37 74.5121   1
   0  -2  -2 2027.24 74.4960   4
   0  -2  -2 2030.12 74.6047   5
   0  -2  -2 2003.11 74.1572   3
   0  -2  -2 1978.54 74.5327   8
   0   2   2 2106.61 74.7985   9
   0   2   2 2006.73 74.8931   7
   0   2   2 2021.97 74.1548   6
   0   2   2 2046.76 74.7837   5
   0   2   2 2033.71 74.6870   2
  -1  -2  -2 13.4283 0.99432   3
  -1  -2  -2 11.8525 1.19893   4
  -1  -2  -2 11.7565 1.09107   8
  -1  -2  -2 10.9916 0.74491   1
   1   2   2 10.6349 1.00180   6
   1   2   2 10.6354 1.41135   9
   1   2   2 13.0255 1.44999   2
   1   2   2 13.8019 1.61905   7
   1   2   2 12.9356 1.22125   5
  -2  -2  -2 103.163 3.78326   1
  -2  -2  -2 99.9576 4.65659   4
  -2  -2  -2 98.8071 4.61972   3
  -2  -2  -2 98.7684 4.33302   8
   2   2   2 101.759 4.93234   9
   2   2   2 105.147 4.60802   6
   2   2   2 98.1502 4.50562   5
   2   2   2 103.621 4.92651   7
   2   2   2 94.0516 4.71935   2
  -3  -2  -2 17.3259 1.80506   3
  -3  -2  -2 15.9266 1.74701   4
  -3  -2  -2 16.5939 1.23931   8
   3   2   2 20.5577 1.98550   6
   3   2   2 16.7537 2.11591   7
   3   2   2 11.8734 1.55860   3
   3   2   2 15.0376 1.86410   2
   3   2   2 14.4471 1.67594   5
   3   2   2 15.6559 1.94325   9
  -4  -2  -2 2.40325 0.90790   3
  -4  -2  -2 2.09061 0.80019   4
  -4  -2  -2 1.57800 0.55836   8
   4   2   2 2.61016 0.94128   2
   4   2   2 1.17489 0.68410   6
   4   2   2 2.94746 0.39834   1
   4   2   2 0.83247 0.84751   7
   4   2   2 2.92199 0.82822   5
   4   2   2 3.02830 0.97640   3
   4   2   2 0.91323 0.79919   9
  -5  -2  -2 137.832 5.94156   8
  -5  -2  -2 132.851 6.57041   4
  -5  -2  -2 124.747 6.61034   6
  -5  -2  -2 109.854 6.44209   3
   5   2   2 144.167 6.91703   3
   5   2   2 121.032 6.84301   2
   5   2   2 134.969 6.72641   6
   5   2   2 144.509 6.63607   5
   5   2   2 126.133 7.10173   7
   5   2   2 129.423 5.37729   1
   5   2   2 139.453 7.28982   9
  -6  -2  -2 39.0499 3.79860   6
  -6  -2  -2 41.0482 3.90605   3
  -6  -2  -2 36.3865 2.47980   8
  -6  -2  -2 35.7203 3.49217   4
   6   2   2 39.1245 3.68111   5
   6   2   2 32.7166 1.98354   1
   6   2   2 33.4203 3.94625   9
   6   2   2 33.9249 3.90270   2
   6   2   2 30.0182 3.86649   7
   6   2   2 30.9332 3.43653   6
  -7  -2  -2 26.3641 3.30916   3
  -7  -2  -2 17.1672 2.59537   4
  -7  -2  -2 18.2137 2.83738   6
  -7  -2  -2 23.3424 2.41002   8
   7   2   2 25.2814 3.61507   2
   7   2   2 17.4039 3.18972   7
   7   2   2 20.9051 1.94409   1
   7   2   2 24.8393 3.64368   9
   7   2   2 16.5160 2.64887   5
   7   2   2 21.6279 2.99079   6
  -8  -2  -2 11.0472 2.39717   6
  -8  -2  -2 9.32433 2.12964   3
  -8  -2  -2 7.34364 1.91502   4
   8   2   2 6.05993 1.86546   5
   8   2   2 6.49297 2.01194   6
   8   2   2 6.99445 2.42990   9
   8   2   2 11.8491 2.97463   2
   8   2   2 5.64708 1.99189   7
  -9  -2  -2 16.2342 2.84216   4
  -9  -2  -2 14.8107 2.76502   3
  -9  -2  -2 11.5374 2.89365   6
   9   2   2 10.3378 2.72178   9
   9   2   2 12.2128 2.72662   6
   9   2   2 7.31807 2.53180   2
   9   2   2 12.8140 2.77365   5
   9   2   2 17.3152 3.73976   7
 -10  -2  -2 1.56320 1.80425   4
 -10  -2  -2 0.44290 0.99758   3
 -10  -2  -2 4.68775 2.00509   6
  10   2   2 1.10766 1.63057   6
  10   2   2 3.09797 1.89092   7
  10   2   2 -0.3069 1.69861   9
  10   2   2 3.92051 2.08998   5
  10   2   2 1.47155 1.46547   2
 -11  -2  -2 -0.3461 1.43016   3
 -11  -2  -2 -0.2186 1.35160   6
 -11  -2  -2 -1.5358 1.23982   9
 -11  -2  -2 2.55170 2.04205   2
  11   2   2 -0.6972 1.96460   7
  11   2   2 -0.0242 1.58192   6
  11   2   2 1.61960 1.83885   9
  11   2   2 1.14773 1.68140   5
  11   2   2 0.97138 2.10141   2
 -12  -2  -2 -0.3929 1.79526   3
 -12  -2  -2 -1.3048 1.71612   9
 -12  -2  -2 0.18765 1.86298   2
 -12  -2  -2 -0.7231 1.53021   6
  12   2   2 -0.2387 2.31221   7
  12   2   2 -0.4308 1.92717   2
  12   2   2 1.38812 2.25987   9
  12   2   2 -2.0839 1.49425   6
 -13  -2  -2 -0.3323 2.21236   3
 -13  -2  -2 -1.6234 2.03326   6
 -13  -2  -2 2.75378 2.68697   2
 -13  -2  -2 1.70662 3.08563   9
  13   2   2 -3.3532 2.13263   7
  13   2   2 -0.9776 2.33072   9
  13   2   2 3.74077 2.72288   2
  12  -3  -2 1.00964 2.64295   7
  12  -3  -2 -0.6916 2.06086   5
 -12   3   2 3.97166 3.17432   2
 -12   3   2 2.17949 2.79500   5
 -12   3   2 0.15597 3.19307   9
 -12   3   2 -0.4210 3.14673   7
  11  -3  -2 -1.3721 2.11975   7
  11  -3  -2 1.48743 1.88484   5
  11  -3  -2 -2.8033 1.47736   1
 -11   3   2 6.78369 2.94436   2
 -11   3   2 6.28334 3.07815   5
 -11   3   2 2.16834 2.33134   7
 -11   3   2 4.30570 3.31695   9
  10  -3  -2 1.05267 2.28207   7
  10  -3  -2 -0.7608 1.51748   1
  10  -3  -2 1.91101 1.97831   5
 -10   3   2 -1.0548 1.60122   7
 -10   3   2 -0.1760 1.74813   2
 -10   3   2 4.25866 2.43575   5
 -10   3   2 3.51563 2.27240   9
   9  -3  -2 1.01804 1.80513   7
   9  -3  -2 0.24218 1.25629   8
   9  -3  -2 -0.1104 1.51621   5
   9  -3  -2 -0.0146 1.30744   1
   9  -3  -2 -0.2123 1.23326   2
  -9   3   2 -1.3574 1.20295   6
  -9   3   2 -0.1350 1.47451   7
  -9   3   2 -0.2957 1.62340   9
  -9   3   2 -0.7226 1.29407   2
   8  -3  -2 -0.0820 1.17806   2
   8  -3  -2 -1.3733 1.19781   8
   8  -3  -2 -2.0046 1.11049   1
   8  -3  -2 1.21370 1.38244   5
   8  -3  -2 -0.9232 0.89706   7
  -8   3   2 0.78541 1.35841   6
  -8   3   2 1.34516 1.31566   2
  -8   3   2 -0.9929 1.02127   7
  -8   3   2 0.95852 1.55981   9
   7  -3  -2 2.07612 1.24877   8
   7  -3  -2 0.19274 1.11785   4
   7  -3  -2 1.31966 1.06750   1
   7  -3  -2 0.31063 1.11321   5
   7  -3  -2 1.57780 1.21409   2
   7  -3  -2 -0.1702 0.78527   3
   7  -3  -2 -1.1589 0.82647   7
  -7   3   2 1.86118 1.09972   6
  -7   3   2 -0.2255 1.09046   3
  -7   3   2 0.80972 1.31704   7
  -7   3   2 -0.1248 1.14541   2
  -7   3   2 1.42909 1.56481   9
   6  -3  -2 1.97485 1.11705   8
   6  -3  -2 4.52357 1.21291   3
   6  -3  -2 3.02371 1.16104   1
   6  -3  -2 4.96261 1.63184   5
   6  -3  -2 3.64422 1.53501   7
   6  -3  -2 4.59567 1.35857   2
   6  -3  -2 4.24867 1.45286   4
  -6   3   2 1.87659 1.16629   2
  -6   3   2 3.94307 1.28749   6
  -6   3   2 2.98611 1.61193   7
  -6   3   2 5.61892 1.38488   3
  -6   3   2 2.34180 1.37552   9
   5  -3  -2 -0.2289 0.62559   1
   5  -3  -2 0.34565 0.68978   4
   5  -3  -2 -0.2851 0.69022   7
   5  -3  -2 0.54982 0.75890   8
   5  -3  -2 0.16486 0.67990   2
   5  -3  -2 0.98004 0.83017   5
   5  -3  -2 1.17139 0.74168   3
  -5   3   2 0.21410 0.77236   2
  -5   3   2 -0.0448 0.61796   3
  -5   3   2 -0.2456 0.79457   9
  -5   3   2 -0.5646 0.58769   6
  -5   3   2 0.06061 0.80803   7
   4  -3  -2 -0.0317 0.47959   1
   4  -3  -2 1.20343 0.56720   3
   4  -3  -2 2.52548 1.03804   5
   4  -3  -2 0.72517 0.73734   7
   4  -3  -2 1.56203 0.84061   8
   4  -3  -2 1.21419 0.76311   4
  -4   3   2 0.47402 0.69588   2
  -4   3   2 1.84366 0.76791   6
  -4   3   2 0.93393 0.83568   9
  -4   3   2 -0.1882 0.80375   7
   3  -3  -2 0.59003 0.46551   3
   3  -3  -2 0.99411 0.70579   5
   3  -3  -2 0.38702 0.68280   7
   3  -3  -2 0.95129 0.67387   1
   3  -3  -2 1.22262 0.65899   4
   3  -3  -2 1.43052 0.70402   8
  -3   3   2 1.12102 0.45423   6
  -3   3   2 0.05935 0.54341   9
  -3   3   2 0.95884 0.80948   7
  -3   3   2 1.11606 0.67451   2
  -3   3   2 -0.6155 0.62939   5
   2  -3  -2 32.6859 2.23744   1
   2  -3  -2 28.8983 2.15636   8
   2  -3  -2 30.8995 2.28613   5
   2  -3  -2 28.1018 1.66864   3
   2  -3  -2 30.6071 2.01925   4
  -2   3   2 30.6166 1.57061   6
  -2   3   2 33.4972 2.16171   9
  -2   3   2 33.1145 2.08560   2
  -2   3   2 30.6774 3.06051   5
  -2   3   2 32.6112 2.41714   7
   1  -3  -2 91.7615 4.06807   4
   1  -3  -2 86.2620 4.29590   5
   1  -3  -2 82.9234 4.12995   1
   1  -3  -2 88.0707 3.64044   3
   1  -3  -2 88.2032 4.21228   8
  -1   3   2 86.7964 4.00744   2
  -1   3   2 81.3295 4.38863   7
  -1   3   2 86.5687 4.06422   9
  -1   3   2 80.8398 4.47079   5
  -1   3   2 83.9688 3.25457   6
   0  -3  -2 0.07263 0.33638   4
   0  -3  -2 0.29812 0.14928   6
   0  -3  -2 -0.0435 0.37316   1
   0  -3  -2 0.84068 0.31987   3
   0  -3  -2 0.07705 0.33838   8
   0   3   2 0.58495 0.57247   5
   0   3   2 0.93636 0.71695   7
   0   3   2 1.55836 0.74937   2
   0   3   2 0.58235 0.17880   6
   0   3   2 2.54619 0.83655   9
  -1  -3  -2 27.1767 1.71901   4
  -1  -3  -2 25.6235 1.52372   1
  -1  -3  -2 24.3034 1.53539   8
  -1  -3  -2 27.0533 1.62279   3
   1   3   2 28.7685 2.59974   7
   1   3   2 27.0056 1.47130   6
   1   3   2 26.3440 1.86465   2
   1   3   2 24.3626 1.90724   9
   1   3   2 20.8974 2.08357   5
  -2  -3  -2 78.7142 3.51656   8
  -2  -3  -2 76.5605 3.89163   3
  -2  -3  -2 79.0043 3.83726   6
  -2  -3  -2 81.1766 3.95872   4
  -2  -3  -2 80.8220 3.37616   1
   2   3   2 79.5220 3.40682   1
   2   3   2 83.9202 4.49662   7
   2   3   2 78.8485 4.11099   2
   2   3   2 81.5655 3.82294   6
   2   3   2 79.7693 4.19744   9
   2   3   2 86.9635 4.22211   5
  -3  -3  -2 239.310 10.1093   6
  -3  -3  -2 247.514 9.41125   8
  -3  -3  -2 234.634 10.0730   4
  -3  -3  -2 243.790 10.2079   3
   3   3   2 251.409 10.6320   9
   3   3   2 246.223 10.8088   7
   3   3   2 240.114 10.1057   6
   3   3   2 233.694 9.11954   1
   3   3   2 239.797 10.3926   5
   3   3   2 246.799 10.4793   2
  -4  -3  -2 22.3597 2.32767   3
  -4  -3  -2 19.0107 2.17489   6
  -4  -3  -2 19.4345 1.24763   8
  -4  -3  -2 18.6113 2.07107   4
   4   3   2 18.0443 2.36187   2
   4   3   2 18.0540 2.44953   9
   4   3   2 22.9207 2.84753   7
   4   3   2 22.0601 2.38566   6
   4   3   2 20.3691 2.39326   5
   4   3   2 17.0846 0.94161   1
  -5  -3  -2 87.3300 4.91414   3
  -5  -3  -2 84.3636 4.67449   4
  -5  -3  -2 86.4347 3.81905   8
  -5  -3  -2 84.7325 4.94417   6
   5   3   2 81.1565 5.39167   7
   5   3   2 84.9062 5.04774   5
   5   3   2 88.0124 5.42698   9
   5   3   2 83.9604 3.55454   1
   5   3   2 88.0712 4.98950   6
   5   3   2 77.7858 5.11406   2
  -6  -3  -2 73.4113 4.35252   4
  -6  -3  -2 74.0136 4.65366   3
  -6  -3  -2 66.4247 3.35950   8
  -6  -3  -2 63.5191 4.50031   6
   6   3   2 70.2831 4.63815   5
   6   3   2 73.3750 5.03218   2
   6   3   2 70.0957 5.07738   9
   6   3   2 71.4196 5.19230   7
   6   3   2 71.9941 3.21956   1
   6   3   2 67.5606 4.57512   6
  -7  -3  -2 81.3838 5.12479   4
  -7  -3  -2 93.2202 5.69076   3
  -7  -3  -2 110.161 5.55661   8
  -7  -3  -2 84.2133 5.57675   6
   7   3   2 80.4346 4.05920   1
   7   3   2 91.2089 6.34894   7
   7   3   2 97.3341 5.81182   6
   7   3   2 89.8252 5.74968   5
   7   3   2 93.6939 6.33712   9
   7   3   2 85.3437 6.01591   2
  -8  -3  -2 11.1540 2.51834   6
  -8  -3  -2 18.3416 2.75587   4
  -8  -3  -2 8.18820 2.11687   3
   8   3   2 11.0017 2.68303   7
   8   3   2 20.8916 3.35710   5
   8   3   2 17.7641 2.99928   6
   8   3   2 15.2162 3.14454   9
   8   3   2 14.2856 3.00707   2
  -9  -3  -2 17.4028 3.14098   6
  -9  -3  -2 12.6810 2.51917   4
  -9  -3  -2 16.2536 2.99019   3
   9   3   2 23.3665 3.66777   5
   9   3   2 21.3856 4.21862   7
   9   3   2 22.4227 3.95940   2
   9   3   2 14.5467 2.85249   6
   9   3   2 16.9389 3.65876   9
 -10  -3  -2 5.77461 2.06984   3
 -10  -3  -2 5.06756 2.08994   6
  10   3   2 9.54461 2.52457   5
  10   3   2 7.88366 2.94988   7
  10   3   2 6.37318 2.35171   6
  10   3   2 5.76513 2.48434   2
  10   3   2 1.34866 1.72735   9
 -11  -3  -2 4.53089 2.58044   9
 -11  -3  -2 2.40043 1.99795   2
 -11  -3  -2 2.71317 1.93857   3
 -11  -3  -2 1.08336 1.32845   6
  11   3   2 2.14366 2.52971   7
  11   3   2 3.68849 2.47320   2
  11   3   2 0.50240 1.72192   5
  11   3   2 6.01587 2.39956   6
  11   3   2 2.41740 2.38106   9
 -12  -3  -2 0.45501 2.15202   9
 -12  -3  -2 0.57192 1.35067   2
 -12  -3  -2 -1.8696 1.52580   6
 -12  -3  -2 0.84197 1.83032   3
  12   3   2 0.86482 1.57705   2
  12   3   2 1.37037 2.54775   9
  12   3   2 -2.5691 2.29497   7
 -13  -3  -2 3.94310 2.56231   6
 -13  -3  -2 1.55844 2.09436   3
 -13  -3  -2 2.25047 2.97525   9
 -13  -3  -2 -2.6306 2.24742   2
  13   3   2 0.36373 2.66460   7
  13   3   2 2.62461 3.02319   9
  13   3   2 -1.7234 2.46898   2
  12  -4  -2 1.53361 2.95164   7
  12  -4  -2 -2.3602 2.38341   5
 -12   4   2 4.24296 4.06208   7
  11  -4  -2 -1.5801 1.91519   7
  11  -4  -2 -0.0271 1.79071   5
  11  -4  -2 -0.8610 2.20701   1
 -11   4   2 0.89240 2.89294   5
 -11   4   2 3.98130 3.00253   7
 -11   4   2 -0.3572 2.92934   9
 -11   4   2 1.61461 2.54076   2
 -11   4   2 6.30082 3.41341   1
  10  -4  -2 1.64427 1.82880   1
  10  -4  -2 2.23995 2.16434   7
  10  -4  -2 0.62644 1.80994   5
 -10   4   2 0.41892 2.27455   9
 -10   4   2 -0.4239 2.35678   7
 -10   4   2 2.14944 1.92112   5
 -10   4   2 -0.0285 1.96488   2
   9  -4  -2 7.01921 2.40954   5
   9  -4  -2 0.06456 1.51888   8
   9  -4  -2 0.82732 1.35020   7
   9  -4  -2 0.53965 1.57919   1
  -9   4   2 0.90135 1.77616   7
  -9   4   2 3.90987 2.14552   9
  -9   4   2 1.58378 2.13852   5
  -9   4   2 1.10306 1.64227   2
   8  -4  -2 1.43453 1.19103   5
   8  -4  -2 2.75484 1.70495   7
   8  -4  -2 1.47714 1.61541   1
   8  -4  -2 1.52350 1.40998   8
  -8   4   2 1.13859 1.67453   2
  -8   4   2 -0.1461 1.12414   5
  -8   4   2 1.80900 1.81371   7
  -8   4   2 -0.1822 1.43264   9
   7  -4  -2 -0.2153 1.17508   1
   7  -4  -2 1.15130 1.24417   5
   7  -4  -2 1.76942 1.46339   8
   7  -4  -2 2.77979 1.44221   7
   7  -4  -2 0.31499 1.03298   4
  -7   4   2 5.06618 1.65593   6
  -7   4   2 -0.8111 1.09156   2
  -7   4   2 0.90854 1.54144   9
  -7   4   2 2.66715 1.70859   5
  -7   4   2 0.33482 1.66371   7
   6  -4  -2 2.17398 1.25662   5
   6  -4  -2 4.19909 1.53155   1
   6  -4  -2 3.83609 1.65899   7
   6  -4  -2 1.08265 1.19144   8
   6  -4  -2 0.77824 0.83599   3
   6  -4  -2 0.50207 0.97605   4
  -6   4   2 1.92315 1.27792   2
  -6   4   2 -0.0231 0.78680   6
  -6   4   2 -0.2950 1.44157   5
  -6   4   2 1.62374 1.32330   9
  -6   4   2 -0.3576 0.89476   3
  -6   4   2 1.78357 1.59253   7
   5  -4  -2 0.46861 0.84415   7
   5  -4  -2 1.38081 1.11929   5
   5  -4  -2 1.72333 0.86340   3
   5  -4  -2 0.61446 0.60825   6
   5  -4  -2 2.43972 1.07654   4
   5  -4  -2 1.59265 1.20468   8
   5  -4  -2 1.08999 0.99962   1
  -5   4   2 0.69243 0.93689   9
  -5   4   2 1.21449 0.99727   2
  -5   4   2 0.23161 1.06085   7
  -5   4   2 -0.7951 1.08458   5
  -5   4   2 -0.0347 0.65757   6
   4  -4  -2 0.12826 0.41889   6
   4  -4  -2 -0.2543 0.47657   4
   4  -4  -2 1.29124 0.89495   5
   4  -4  -2 0.80591 0.68761   8
   4  -4  -2 0.57585 0.63040   1
   4  -4  -2 -0.0244 0.40617   3
  -4   4   2 0.04988 0.95275   5
  -4   4   2 0.05282 0.73938   9
  -4   4   2 -0.4111 0.45036   6
  -4   4   2 -0.1583 0.54544   2
  -4   4   2 0.57875 0.88528   7
   3  -4  -2 14.0185 1.99755   1
   3  -4  -2 9.73423 1.61491   4
   3  -4  -2 12.3609 1.14562   6
   3  -4  -2 13.5918 2.06972   5
   3  -4  -2 13.5690 2.00100   8
   3  -4  -2 11.2060 1.39996   3
  -3   4   2 11.3742 1.63136   2
  -3   4   2 10.7199 1.91821   7
  -3   4   2 12.3157 1.20395   6
  -3   4   2 11.7482 2.25846   5
  -3   4   2 13.6887 1.79671   9
   2  -4  -2 33.7424 2.57667   8
   2  -4  -2 36.0881 2.57180   1
   2  -4  -2 36.5249 2.45551   4
   2  -4  -2 35.1484 2.62639   5
   2  -4  -2 36.0813 2.08259   3
  -2   4   2 32.9635 2.24108   9
  -2   4   2 32.3995 2.18546   2
  -2   4   2 32.0076 3.37414   5
  -2   4   2 34.7242 1.58588   6
  -2   4   2 33.4043 2.70746   7
   1  -4  -2 33.1167 2.23775   4
   1  -4  -2 33.4208 1.95186   3
   1  -4  -2 32.4538 2.33185   1
   1  -4  -2 31.9215 2.35465   8
  -1   4   2 34.3886 2.18433   9
  -1   4   2 36.9466 2.16835   2
  -1   4   2 34.6023 3.21612   7
  -1   4   2 36.6147 3.41278   5
   0  -4  -2 0.44853 0.33079   3
   0  -4  -2 1.02730 0.54195   1
   0  -4  -2 -0.2295 0.21214   8
   0  -4  -2 -0.0828 0.34459   4
   0  -4  -2 0.22125 0.13094   6
   0   4   2 0.68493 0.78709   5
   0   4   2 0.42838 0.89088   7
   0   4   2 0.03785 0.55967   2
   0   4   2 0.31249 0.67149   9
  -1  -4  -2 5.38709 0.91622   1
  -1  -4  -2 4.77620 0.83408   8
  -1  -4  -2 7.54109 0.79716   6
  -1  -4  -2 5.12788 0.93141   4
  -1  -4  -2 5.47974 0.90488   3
   1   4   2 6.90898 1.10208   1
   1   4   2 6.25842 1.43336   7
   1   4   2 6.41284 1.05416   2
   1   4   2 5.84673 1.12611   9
   1   4   2 4.52049 1.16402   5
  -2  -4  -2 47.2495 2.77772   4
  -2  -4  -2 47.9170 2.61062   6
  -2  -4  -2 52.8717 2.86652   3
  -2  -4  -2 45.7050 2.44997   8
   2   4   2 47.5533 2.97729   9
   2   4   2 47.1546 2.51939   1
   2   4   2 51.7315 3.31344   5
   2   4   2 47.6077 3.38050   7
   2   4   2 45.7214 2.56203   6
   2   4   2 43.7894 2.84509   2
  -3  -4  -2 0.29449 0.28754   8
  -3  -4  -2 0.88007 0.65082   6
  -3  -4  -2 0.92699 0.61189   3
  -3  -4  -2 0.30940 0.50670   4
   3   4   2 0.85934 0.92992   7
   3   4   2 0.72616 0.44278   1
   3   4   2 -0.3973 0.54435   2
   3   4   2 0.21384 0.37960   6
   3   4   2 0.42227 0.67779   9
   3   4   2 -0.0008 0.74625   5
  -4  -4  -2 18.5643 2.20725   3
  -4  -4  -2 23.3179 2.26729   4
  -4  -4  -2 16.2271 2.08497   6
  -4  -4  -2 19.7607 1.15390   8
   4   4   2 23.1222 3.11250   7
   4   4   2 16.0606 2.41795   5
   4   4   2 18.3694 2.20117   6
   4   4   2 13.7010 2.18308   2
   4   4   2 16.0629 2.42133   9
   4   4   2 17.8148 1.20718   1
  -5  -4  -2 47.8802 3.48257   3
  -5  -4  -2 54.0703 2.22700   8
  -5  -4  -2 52.0486 3.59556   6
  -5  -4  -2 46.0937 3.17809   4
   5   4   2 42.9698 4.66037   7
   5   4   2 47.2502 2.35042   1
   5   4   2 47.8960 3.78809   2
   5   4   2 49.3950 3.50814   6
   5   4   2 50.7546 3.85433   5
   5   4   2 48.7945 3.88520   9
  -6  -4  -2 43.1666 4.07969   3
  -6  -4  -2 49.1184 1.99632   8
  -6  -4  -2 42.3759 3.17166   4
  -6  -4  -2 47.3153 4.32828   6
   6   4   2 40.9419 4.49247   2
   6   4   2 52.9719 5.25693   9
   6   4   2 52.0794 3.75759   6
   6   4   2 41.6087 2.28123   1
   6   4   2 51.7500 4.92965   5
   6   4   2 42.0751 4.87108   7
  -7  -4  -2 27.4552 3.05760   4
  -7  -4  -2 23.0972 3.18977   6
  -7  -4  -2 18.0655 2.82859   3
   7   4   2 17.5079 3.60236   7
   7   4   2 25.8607 3.63493   5
   7   4   2 19.9908 3.33036   2
   7   4   2 27.8911 4.00408   9
   7   4   2 29.8438 3.60161   6
  -8  -4  -2 2.17800 1.27973   3
  -8  -4  -2 3.12669 1.32243   4
  -8  -4  -2 3.41026 1.78606   6
   8   4   2 2.99428 1.74823   9
   8   4   2 5.03849 1.96374   5
   8   4   2 4.36253 1.83508   6
   8   4   2 5.12778 2.26394   2
   8   4   2 0.80184 1.44659   7
  -9  -4  -2 1.37014 1.47587   3
  -9  -4  -2 0.37512 1.31667   6
  -9  -4  -2 -0.2633 1.07032   4
   9   4   2 -1.3487 1.21520   7
   9   4   2 0.27839 1.21125   2
   9   4   2 1.95056 1.52005   5
   9   4   2 -0.0321 1.46540   6
   9   4   2 -0.0282 1.60806   9
 -10  -4  -2 -1.4854 1.34559   6
 -10  -4  -2 0.86272 1.09580   3
  10   4   2 -0.4012 1.43947   5
  10   4   2 -1.3824 1.01770   9
  10   4   2 2.42533 1.86535   2
  10   4   2 -2.2185 1.25520   6
  10   4   2 1.85583 2.36042   7
 -11  -4  -2 1.36719 1.51811   3
 -11  -4  -2 -2.3275 1.26780   6
 -11  -4  -2 -1.4037 1.86556   2
 -11  -4  -2 1.71139 2.10363   9
  11   4   2 -0.7187 1.54923   5
  11   4   2 -0.5009 1.89730   7
  11   4   2 3.06147 2.33540   9
  11   4   2 -0.6551 1.85292   2
 -12  -4  -2 1.93113 1.58380   6
 -12  -4  -2 2.23571 2.51331   9
 -12  -4  -2 0.61470 1.79387   3
 -12  -4  -2 -0.5282 2.00962   2
  12   4   2 0.25168 2.23459   2
  12   4   2 4.06575 2.47844   9
  12   4   2 -1.0761 2.23040   7
 -13  -4  -2 -1.3238 2.27365   6
 -13  -4  -2 -1.2399 2.54161   2
 -13  -4  -2 -0.1762 2.80739   9
 -13  -4  -2 0.59672 2.31791   3
  13   4   2 -1.2030 2.71166   9
  13   4   2 -1.1429 1.91316   7
  13   4   2 -4.1658 2.16056   2
  11  -5  -2 -3.1496 2.28146   7
  11  -5  -2 0.39110 2.19293   1
  11  -5  -2 -4.0383 1.72739   5
 -11   5   2 1.24062 3.52960   1
 -11   5   2 -2.2813 2.77471   7
 -11   5   2 4.57940 3.33281   5
  10  -5  -2 -0.0340 1.89078   1
  10  -5  -2 0.53419 1.96118   7
  10  -5  -2 -1.3096 2.09469   8
  10  -5  -2 0.22416 1.72812   5
 -10   5   2 -1.1588 2.51066   7
 -10   5   2 3.68050 2.67754   1
 -10   5   2 1.18378 2.29592   5
   9  -5  -2 -2.3680 1.55330   8
   9  -5  -2 0.07712 1.54073   1
   9  -5  -2 2.26630 2.04348   7
   9  -5  -2 2.10041 1.95993   5
  -9   5   2 0.85753 1.72787   7
  -9   5   2 0.72632 2.12204   9
  -9   5   2 -1.2504 1.89059   2
  -9   5   2 -0.0893 1.79609   5
   8  -5  -2 1.52794 1.69204   7
   8  -5  -2 3.01360 1.69391   1
   8  -5  -2 4.58646 1.98112   8
   8  -5  -2 4.16787 1.97122   4
   8  -5  -2 2.79916 2.02554   5
  -8   5   2 2.36123 2.04325   7
  -8   5   2 -0.3589 1.57863   5
  -8   5   2 4.17683 1.89034   2
  -8   5   2 0.98898 1.73042   9
   7  -5  -2 0.07422 1.41429   5
   7  -5  -2 -0.2094 1.28247   4
   7  -5  -2 0.41774 1.36828   8
   7  -5  -2 1.77126 1.49123   7
   7  -5  -2 -0.1402 1.25255   1
  -7   5   2 1.21433 1.59475   2
  -7   5   2 0.93548 1.45291   7
  -7   5   2 3.83719 2.09070   5
  -7   5   2 0.47165 1.43063   9
   6  -5  -2 0.76595 1.26749   5
   6  -5  -2 0.81340 1.23655   4
   6  -5  -2 -0.5468 1.05440   8
   6  -5  -2 -0.4102 0.73179   1
   6  -5  -2 0.98231 0.97636   3
  -6   5   2 0.27408 1.50935   7
  -6   5   2 -1.7987 1.14438   5
  -6   5   2 0.41132 1.12930   2
  -6   5   2 0.94739 1.36682   9
   5  -5  -2 -1.0973 0.83743   1
   5  -5  -2 -0.9237 0.43071   6
   5  -5  -2 -0.0682 0.92781   8
   5  -5  -2 0.43928 0.86028   4
   5  -5  -2 0.67730 1.07849   5
   5  -5  -2 -0.5522 0.60326   3
  -5   5   2 1.06982 1.28698   7
  -5   5   2 -1.5196 0.75667   2
  -5   5   2 -1.7638 0.99609   5
  -5   5   2 -0.1091 0.71076   6
  -5   5   2 0.09438 0.89853   9
   4  -5  -2 0.26090 0.57978   4
   4  -5  -2 0.85108 0.75183   3
   4  -5  -2 2.96611 1.19139   5
   4  -5  -2 1.35612 0.98731   8
   4  -5  -2 0.95449 0.96748   1
   4  -5  -2 0.26339 0.43095   6
  -4   5   2 0.63549 0.88030   9
  -4   5   2 0.33606 0.98050   5
  -4   5   2 0.79811 1.12391   7
  -4   5   2 0.72749 0.86185   2
  -4   5   2 0.04729 0.55198   6
   3  -5  -2 1.37730 0.41213   6
   3  -5  -2 2.48965 1.00789   4
   3  -5  -2 2.61796 0.84231   3
   3  -5  -2 1.76383 0.89934   8
   3  -5  -2 1.01560 0.83004   1
   3  -5  -2 2.59276 0.99290   5
  -3   5   2 1.13956 0.82387   9
  -3   5   2 2.19986 1.13018   5
  -3   5   2 1.22209 0.83378   2
  -3   5   2 1.46487 0.95366   7
  -3   5   2 1.11540 0.46302   6
   2  -5  -2 11.7872 1.45460   3
   2  -5  -2 11.0499 1.94528   8
   2  -5  -2 12.8751 2.02619   1
   2  -5  -2 11.0567 1.72401   4
  -2   5   2 10.1864 2.00776   7
  -2   5   2 12.7287 2.36705   5
  -2   5   2 11.3025 0.61196   6
  -2   5   2 13.9528 1.66122   9
  -2   5   2 11.4979 1.47628   2
   1  -5  -2 11.7979 1.68670   4
   1  -5  -2 11.7455 1.39791   3
   1  -5  -2 13.3223 1.89844   8
   1  -5  -2 13.8975 1.92714   1
  -1   5   2 12.7474 2.15780   7
  -1   5   2 12.2311 1.46521   2
  -1   5   2 11.3469 2.06368   5
  -1   5   2 9.54279 1.84219   1
  -1   5   2 14.0989 1.65906   9
   0  -5  -2 0.81298 0.29650   6
   0  -5  -2 1.20801 0.53115   3
   0  -5  -2 1.29339 0.64296   8
   0  -5  -2 0.74919 0.57786   1
   0  -5  -2 1.43366 0.60958   4
   0   5   2 0.22251 0.67078   1
   0   5   2 0.11385 0.66959   9
   0   5   2 3.91017 1.41482   7
   0   5   2 0.52234 0.93160   5
   0   5   2 0.74057 0.61640   2
  -1  -5  -2 13.8895 1.66841   1
  -1  -5  -2 8.54166 1.27551   3
  -1  -5  -2 8.09461 1.29003   8
  -1  -5  -2 10.2090 1.02454   6
  -1  -5  -2 7.67698 1.24508   4
   1   5   2 8.14806 1.85289   7
   1   5   2 7.73896 1.18584   2
   1   5   2 5.68813 1.15071   1
   1   5   2 8.84979 1.73999   5
   1   5   2 11.4613 1.49449   9
  -2  -5  -2 15.5781 1.60799   8
  -2  -5  -2 17.4163 1.87783   3
  -2  -5  -2 16.7800 1.61471   6
  -2  -5  -2 15.9567 1.83175   4
   2   5   2 18.0346 2.54632   5
   2   5   2 14.8542 1.86492   2
   2   5   2 13.5336 1.65187   1
   2   5   2 16.4564 2.02211   9
   2   5   2 18.5861 2.65375   7
  -3  -5  -2 15.7525 1.46101   8
  -3  -5  -2 9.78825 1.48167   6
  -3  -5  -2 16.1097 1.85108   4
  -3  -5  -2 8.95078 1.47562   3
   3   5   2 8.57968 2.15124   7
   3   5   2 12.4568 1.47347   1
   3   5   2 16.2120 2.54832   5
   3   5   2 12.1402 1.85286   2
   3   5   2 14.9235 2.17246   9
  -4  -5  -2 24.1575 2.43138   4
  -4  -5  -2 23.6537 1.53140   8
  -4  -5  -2 25.4872 2.69707   3
  -4  -5  -2 25.2716 2.64025   6
   4   5   2 29.5444 3.72031   7
   4   5   2 23.9366 3.25152   5
   4   5   2 29.0015 3.30035   9
   4   5   2 22.4934 2.05000   1
   4   5   2 27.1844 2.68688   6
   4   5   2 22.5428 2.84620   2
  -5  -5  -2 4.71567 1.16323   4
  -5  -5  -2 5.44592 0.66882   8
  -5  -5  -2 5.69250 1.42902   3
  -5  -5  -2 5.83972 1.36197   6
   5   5   2 5.16619 1.56339   9
   5   5   2 4.58886 0.87306   1
   5   5   2 8.29935 2.10043   5
   5   5   2 8.31700 1.96474   2
   5   5   2 4.39521 1.88385   7
   5   5   2 4.05049 1.20269   6
  -6  -5  -2 0.72265 0.61838   6
  -6  -5  -2 4.62200 1.24501   4
  -6  -5  -2 5.63071 1.60153   3
   6   5   2 5.36555 0.85446   1
   6   5   2 1.54851 1.62576   7
   6   5   2 3.78855 1.63539   9
   6   5   2 2.87572 1.59522   5
   6   5   2 2.74307 1.17835   6
   6   5   2 2.56430 1.40548   2
  -7  -5  -2 1.01238 0.92402   4
  -7  -5  -2 0.99202 1.14798   6
  -7  -5  -2 -0.1063 1.00807   3
   7   5   2 -0.2707 0.87328   6
   7   5   2 -1.7091 1.49780   7
   7   5   2 -1.6225 1.14111   9
   7   5   2 0.04356 1.30235   2
   7   5   2 -0.7161 1.12042   5
  -8  -5  -2 -0.8795 0.78230   6
  -8  -5  -2 0.59756 0.87907   4
  -8  -5  -2 0.20044 1.08758   3
   8   5   2 1.82720 1.71881   7
   8   5   2 -1.0856 1.22731   2
   8   5   2 -0.8577 1.36595   9
   8   5   2 1.98323 1.15323   6
   8   5   2 2.19136 1.73996   5
  -9  -5  -2 3.14147 1.71938   3
  -9  -5  -2 5.37505 2.14281   6
  -9  -5  -2 3.05972 1.53983   4
   9   5   2 0.62107 1.91732   9
   9   5   2 4.25725 2.50172   7
   9   5   2 5.86119 2.47409   5
   9   5   2 5.73117 2.27410   2
 -10  -5  -2 -0.5134 1.22129   3
 -10  -5  -2 5.56080 2.16916   6
  10   5   2 3.50396 2.57406   7
  10   5   2 1.10821 1.90829   2
  10   5   2 2.44201 1.92063   5
  10   5   2 2.12470 2.21040   9
 -11  -5  -2 2.02873 1.71658   3
 -11  -5  -2 3.95085 1.94904   6
 -11  -5  -2 1.15502 1.99623   2
 -11  -5  -2 1.53943 2.40301   9
  11   5   2 0.22467 1.95587   9
  11   5   2 3.12699 2.35273   5
  11   5   2 1.08575 2.43740   7
  11   5   2 1.84136 1.64605   2
 -12  -5  -2 0.40107 2.32096   2
 -12  -5  -2 -0.7050 1.80219   6
 -12  -5  -2 -0.7039 2.13970   9
 -12  -5  -2 1.32585 1.93271   3
  12   5   2 -1.6491 2.35027   9
  12   5   2 1.49401 2.43201   5
  12   5   2 -1.3010 2.48703   7
  12   5   2 1.04359 1.81853   2
 -13  -5  -2 5.94604 2.69237   6
 -13  -5  -2 2.08169 2.82674   2
 -13  -5  -2 -0.2841 4.48907   9
 -13  -5  -2 -0.9894 2.18796   3
  13   5   2 3.64016 2.38985   2
  13   5   2 -5.7781 4.03994   9
  13   5   2 0.04599 3.09412   7
  11  -6  -2 -1.5478 2.39719   1
  11  -6  -2 -4.6151 1.82947   5
 -11   6   2 -3.6887 2.74888   5
 -11   6   2 4.99872 3.76045   1
 -11   6   2 -4.9686 2.95548   7
  10  -6  -2 2.25829 2.23033   1
  10  -6  -2 -1.1103 1.91343   5
  10  -6  -2 1.37064 2.92158   8
 -10   6   2 -0.7918 2.69642   1
 -10   6   2 0.72747 2.54485   5
 -10   6   2 -1.1485 2.61623   7
   9  -6  -2 -1.1551 1.81387   5
   9  -6  -2 -0.6946 1.98591   8
   9  -6  -2 -0.6910 1.66140   1
  -9   6   2 0.58629 1.93575   1
  -9   6   2 -1.0600 1.94261   7
  -9   6   2 1.83480 2.22741   5
   8  -6  -2 -1.8604 1.63359   4
   8  -6  -2 -0.2908 1.59516   5
   8  -6  -2 -1.2123 1.73299   8
   8  -6  -2 1.70101 1.56331   1
  -8   6   2 1.78487 2.20273   7
  -8   6   2 0.30877 1.68539   1
  -8   6   2 -0.3681 1.74905   5
   7  -6  -2 -0.6500 1.38731   8
   7  -6  -2 -0.6282 0.96040   5
   7  -6  -2 -0.9548 1.34111   4
   7  -6  -2 -1.0452 1.19783   1
  -7   6   2 -0.2185 1.62300   5
  -7   6   2 0.10812 1.85698   1
  -7   6   2 -0.3129 1.36212   7
   6  -6  -2 -0.6060 1.14414   4
   6  -6  -2 0.52262 1.52408   8
   6  -6  -2 -1.6919 1.00010   5
   6  -6  -2 -0.3527 0.97923   1
  -6   6   2 -1.1786 1.13080   2
  -6   6   2 0.88642 1.59809   7
  -6   6   2 -0.2418 1.41728   5
  -6   6   2 -2.0423 1.33545   1
  -6   6   2 0.90214 1.26583   9
   5  -6  -2 13.2703 2.65738   5
   5  -6  -2 10.4973 2.56520   8
   5  -6  -2 13.3706 2.18703   3
   5  -6  -2 11.4334 2.37193   1
   5  -6  -2 15.5499 2.77460   4
  -5   6   2 13.4097 2.75752   7
  -5   6   2 13.9656 2.12141   2
  -5   6   2 15.6950 2.38729   9
  -5   6   2 16.0921 3.29218   5
  -5   6   2 7.97140 2.35339   1
   4  -6  -2 3.12351 1.56145   8
   4  -6  -2 3.75674 1.13797   3
   4  -6  -2 5.46946 1.79167   5
   4  -6  -2 6.81844 1.79045   4
   4  -6  -2 5.12996 1.65735   1
  -4   6   2 4.28960 1.81151   5
  -4   6   2 3.61895 1.70341   7
  -4   6   2 5.67983 1.43406   9
  -4   6   2 4.59964 1.37637   2
  -4   6   2 2.63303 1.63161   1
   3  -6  -2 34.7496 3.71177   1
   3  -6  -2 28.5293 3.30606   4
   3  -6  -2 30.3916 3.64584   8
   3  -6  -2 31.8412 2.91276   3
  -3   6   2 28.6002 2.32666   9
  -3   6   2 38.0955 4.52908   5
  -3   6   2 31.0736 3.78471   1
  -3   6   2 29.1329 2.58250   2
  -3   6   2 30.3754 3.68929   7
   2  -6  -2 25.2384 2.50770   3
   2  -6  -2 28.4494 3.31986   8
   2  -6  -2 23.9261 2.88317   4
   2  -6  -2 26.3759 3.10058   1
  -2   6   2 25.1577 3.24704   1
  -2   6   2 21.9303 3.19544   7
  -2   6   2 24.2208 3.44531   5
  -2   6   2 22.9309 2.12322   2
  -2   6   2 27.5163 2.14951   9
   1  -6  -2 43.4400 2.86228   3
   1  -6  -2 46.7534 3.38696   1
   1  -6  -2 45.6596 1.89713   6
   1  -6  -2 54.2201 3.48654   4
   1  -6  -2 46.3197 3.40804   8
  -1   6   2 47.2693 3.56094   1
  -1   6   2 49.4056 2.83362   9
  -1   6   2 43.4871 2.66696   2
  -1   6   2 49.0951 4.74472   5
  -1   6   2 52.3702 3.94242   7
   0  -6  -2 12.0712 1.60816   3
   0  -6  -2 8.92250 0.88044   6
   0  -6  -2 9.59655 1.61214   4
   0  -6  -2 8.10949 1.56801   8
   0  -6  -2 7.59418 1.56272   1
   0   6   2 7.79308 1.79795   1
   0   6   2 8.90632 2.19409   5
   0   6   2 7.46059 1.11865   2
   0   6   2 5.18304 1.84355   7
   0   6   2 9.63165 1.31910   9
  -1  -6  -2 89.3020 4.91930   4
  -1  -6  -2 99.4852 5.05254   1
  -1  -6  -2 99.3038 4.83469   3
  -1  -6  -2 90.2832 4.91502   8
   1   6   2 95.1637 4.59306   2
   1   6   2 88.2547 4.57848   9
   1   6   2 90.8249 5.67009   5
   1   6   2 89.4582 5.02388   1
   1   6   2 89.4981 5.57696   7
  -2  -6  -2 26.4978 2.63492   4
  -2  -6  -2 27.8549 2.51848   8
  -2  -6  -2 30.6786 2.78268   3
  -2  -6  -2 24.8331 1.88607   6
   2   6   2 27.2580 2.65126   1
   2   6   2 29.2419 2.76634   9
   2   6   2 30.2195 3.62217   7
   2   6   2 32.0423 3.69020   5
   2   6   2 30.3833 2.75625   2
  -3  -6  -2 0.18797 0.58833   4
  -3  -6  -2 -0.6194 0.50916   3
  -3  -6  -2 0.07413 0.53095   8
  -3  -6  -2 0.57240 0.56967   6
   3   6   2 -0.0395 0.60812   2
   3   6   2 0.47633 0.68408   1
   3   6   2 -0.1891 1.27820   5
   3   6   2 0.10455 0.94115   7
   3   6   2 -0.1774 0.83492   9
  -4  -6  -2 27.3250 2.87754   3
  -4  -6  -2 21.8897 1.65043   8
  -4  -6  -2 15.8007 2.09308   4
  -4  -6  -2 19.1482 2.37166   6
   4   6   2 21.4334 2.26242   1
   4   6   2 24.4638 3.02463   2
   4   6   2 21.9607 2.99066   9
   4   6   2 21.9737 3.43876   5
   4   6   2 12.7546 2.82566   7
  -5  -6  -2 -0.2539 0.63975   4
  -5  -6  -2 0.37416 0.50301   8
  -5  -6  -2 -0.2837 0.56688   3
  -5  -6  -2 0.22317 0.78144   6
   5   6   2 0.63698 1.01988   2
   5   6   2 1.45634 1.04344   9
   5   6   2 0.28965 0.62561   1
   5   6   2 1.60641 1.39911   5
   5   6   2 1.67285 1.70913   7
  -6  -6  -2 0.26220 0.71857   4
  -6  -6  -2 -0.3058 0.80974   6
  -6  -6  -2 0.56867 0.90927   3
   6   6   2 0.39153 1.46225   5
   6   6   2 -0.0289 1.11172   2
   6   6   2 0.22015 0.99567   9
   6   6   2 0.67425 1.31190   7
  -7  -6  -2 0.59593 0.84164   4
  -7  -6  -2 0.82210 1.03243   6
  -7  -6  -2 0.06231 0.73691   3
   7   6   2 -1.5426 1.09379   7
   7   6   2 -1.4649 1.15469   5
   7   6   2 0.26976 0.97366   2
   7   6   2 -0.1071 1.45886   9
  -8  -6  -2 0.45055 0.96261   4
  -8  -6  -2 -0.2696 1.26084   3
  -8  -6  -2 -0.2688 1.18081   6
   8   6   2 -0.2053 1.86369   7
   8   6   2 0.30603 1.59019   2
   8   6   2 1.20964 1.80891   5
   8   6   2 -1.6229 0.82310   9
  -9  -6  -2 -0.3151 1.33269   6
  -9  -6  -2 1.18272 1.18250   3
   9   6   2 0.99313 1.98999   7
   9   6   2 1.31506 1.75769   9
   9   6   2 -0.0624 1.50865   2
   9   6   2 -1.4648 1.26845   5
 -10  -6  -2 8.29745 2.41382   3
 -10  -6  -2 2.36446 1.87971   9
 -10  -6  -2 1.71411 1.84465   6
  10   6   2 1.21963 1.81893   2
  10   6   2 0.38792 2.08514   9
  10   6   2 3.76046 2.46979   5
  10   6   2 4.29303 2.61181   7
 -11  -6  -2 -0.1582 1.26489   3
 -11  -6  -2 1.23504 1.52992   6
 -11  -6  -2 2.17662 2.02876   9
 -11  -6  -2 1.11742 2.24161   2
  11   6   2 -0.2908 1.74804   5
  11   6   2 -1.0795 1.80907   2
  11   6   2 0.33224 1.86156   9
  11   6   2 0.30611 2.77904   7
 -12  -6  -2 3.69388 2.25415   6
 -12  -6  -2 1.05109 1.93271   3
 -12  -6  -2 0.72428 2.25050   2
 -12  -6  -2 -1.1836 1.66699   9
  12   6   2 2.66696 2.20961   9
  12   6   2 0.45876 2.14699   5
  12   6   2 0.55156 2.20609   2
  12   6   2 -1.0785 2.66244   7
 -13  -6  -2 -0.4073 2.22154   3
 -13  -6  -2 2.38248 2.63869   6
 -13  -6  -2 -1.2136 2.50195   2
  13   6   2 -2.7554 2.80402   7
  13   6   2 0.96419 2.91132   2
  10  -7  -2 -2.7448 1.96893   1
  10  -7  -2 -0.6317 3.25453   8
  10  -7  -2 -2.4816 1.73314   5
 -10   7   2 -3.9504 2.84120   7
 -10   7   2 0.11553 3.17041   1
 -10   7   2 0.65594 2.93715   5
   9  -7  -2 0.29212 2.30294   8
   9  -7  -2 -0.5883 1.67444   5
   9  -7  -2 -0.7325 1.84044   1
  -9   7   2 1.69397 1.86612   5
  -9   7   2 1.49454 2.76282   7
  -9   7   2 -2.1549 1.79445   1
   8  -7  -2 0.94849 2.23681   4
   8  -7  -2 -1.6705 1.95537   8
   8  -7  -2 2.28665 1.95584   5
   8  -7  -2 -1.7835 1.50940   1
  -8   7   2 -1.0622 1.72688   5
  -8   7   2 -1.7757 1.95761   7
  -8   7   2 -0.5875 1.35514   1
   7  -7  -2 -0.7492 1.04276   5
   7  -7  -2 0.09978 1.50344   1
   7  -7  -2 -0.2794 1.83906   8
   7  -7  -2 0.45913 1.68200   4
  -7   7   2 0.84952 2.15534   7
  -7   7   2 -0.7932 1.66374   5
  -7   7   2 -1.1282 1.83094   1
   6  -7  -2 2.58349 1.40297   1
   6  -7  -2 -0.6972 1.23859   4
   6  -7  -2 1.25106 1.54110   8
  -6   7   2 3.71107 2.53316   5
  -6   7   2 3.86959 2.20406   7
  -6   7   2 -1.0462 1.06620   1
   5  -7  -2 13.4541 2.80360   1
   5  -7  -2 6.37424 2.25777   8
   5  -7  -2 10.6327 2.24052   3
   5  -7  -2 12.5331 2.83962   4
  -5   7   2 10.3530 3.04930   5
  -5   7   2 15.1981 3.18347   7
  -5   7   2 10.0436 2.88260   1
   4  -7  -2 4.93842 1.85434   4
   4  -7  -2 14.4233 2.26824   3
   4  -7  -2 6.65283 2.25872   8
   4  -7  -2 7.18289 1.92893   1
  -4   7   2 7.57779 2.49919   5
  -4   7   2 11.0601 2.62009   1
  -4   7   2 7.84778 2.33208   7
   3  -7  -2 6.73978 1.89885   4
   3  -7  -2 12.8420 2.54557   8
   3  -7  -2 10.2090 2.32257   1
   3  -7  -2 9.47354 1.73556   3
  -3   7   2 10.1857 2.78235   5
  -3   7   2 8.83964 2.48498   7
  -3   7   2 7.93858 2.30985   1
   2  -7  -2 19.8441 3.05229   8
   2  -7  -2 33.7901 3.82115   1
   2  -7  -2 37.3721 3.33185   3
   2  -7  -2 36.4952 3.77209   4
  -2   7   2 33.8278 4.15743   7
  -2   7   2 33.3579 2.49223   9
  -2   7   2 30.0147 4.19926   5
  -2   7   2 33.9898 2.58264   2
  -2   7   2 23.3219 3.51780   1
   1  -7  -2 78.3190 4.97611   4
   1  -7  -2 80.6815 5.27041   8
   1  -7  -2 87.4400 4.71668   3
   1  -7  -2 89.5543 5.37104   1
  -1   7   2 82.8657 4.05391   9
  -1   7   2 85.3684 5.96271   5
  -1   7   2 79.1569 5.58994   7
  -1   7   2 84.4394 3.95862   2
  -1   7   2 85.5487 5.50656   1
   0  -7  -2 12.8560 1.20736   6
   0  -7  -2 12.9786 1.86667   3
   0  -7  -2 10.8379 2.02470   1
   0  -7  -2 12.8685 2.07903   4
   0  -7  -2 13.5179 2.20445   8
   0   7   2 12.8416 2.71105   5
   0   7   2 12.3132 1.43913   2
   0   7   2 9.90653 2.51523   7
   0   7   2 12.7925 2.34004   1
   0   7   2 14.7906 1.62769   9
  -1  -7  -2 2.57242 0.96317   3
  -1  -7  -2 2.53026 1.05601   4
  -1  -7  -2 1.71172 0.57825   6
  -1  -7  -2 0.15844 0.67530   8
   1   7   2 0.85411 0.70443   2
   1   7   2 2.16074 0.87913   9
   1   7   2 1.81720 1.75660   5
   1   7   2 0.83604 1.38934   7
   1   7   2 2.85557 1.27876   1
  -2  -7  -2 15.0784 2.01716   8
  -2  -7  -2 7.17851 1.16751   6
  -2  -7  -2 10.2914 1.74852   4
  -2  -7  -2 4.72880 1.26649   3
   2   7   2 7.92104 1.58576   9
   2   7   2 7.95574 1.80388   1
   2   7   2 13.6017 2.78994   5
   2   7   2 12.0176 2.74662   7
   2   7   2 8.11732 1.50819   2
  -3  -7  -2 0.63578 0.68436   6
  -3  -7  -2 1.38091 0.85219   8
  -3  -7  -2 0.76290 0.65844   4
  -3  -7  -2 -0.0260 0.72600   3
   3   7   2 2.16580 1.99454   5
   3   7   2 0.39254 1.47539   7
   3   7   2 0.14868 0.83542   2
   3   7   2 2.60267 1.24967   9
   3   7   2 0.35660 0.91356   1
  -4  -7  -2 0.95338 0.87898   6
  -4  -7  -2 1.68903 0.84121   8
  -4  -7  -2 1.85407 1.05056   3
  -4  -7  -2 2.57219 1.05921   4
   4   7   2 -0.0437 1.23970   7
   4   7   2 -0.2209 1.64343   5
   4   7   2 -1.2775 0.74085   2
   4   7   2 2.80496 1.03178   1
   4   7   2 0.84313 0.90523   9
  -5  -7  -2 0.70092 1.10643   3
  -5  -7  -2 -0.8524 0.65166   6
  -5  -7  -2 -0.1807 0.66143   4
   5   7   2 0.19901 1.05455   2
   5   7   2 -1.3267 0.94164   7
   5   7   2 -3.1287 1.12043   5
   5   7   2 -0.6585 0.89444   1
   5   7   2 -1.2045 1.12725   9
  -6  -7  -2 0.04249 1.05176   3
  -6  -7  -2 -0.5008 0.73081   4
  -6  -7  -2 -0.7190 0.76581   6
   6   7   2 -0.1371 1.11872   2
   6   7   2 -2.1820 1.17054   5
   6   7   2 -0.9602 1.16708   9
   6   7   2 0.50435 1.92071   7
  -7  -7  -2 -0.3950 0.72513   3
  -7  -7  -2 0.49902 1.03811   4
  -7  -7  -2 -0.1338 0.80787   6
   7   7   2 0.01758 1.76852   7
   7   7   2 -1.4772 1.27468   5
   7   7   2 -2.0230 1.00717   9
   7   7   2 -0.0991 1.18915   2
  -8  -7  -2 1.26289 1.18431   4
  -8  -7  -2 0.26274 1.31173   3
  -8  -7  -2 -0.1932 0.75771   6
   8   7   2 -0.3782 1.59288   5
   8   7   2 0.82063 1.78132   9
   8   7   2 0.12170 1.37470   2
   8   7   2 0.41557 1.74118   7
  -9  -7  -2 0.71411 1.56595   3
  -9  -7  -2 3.29290 1.48490   6
   9   7   2 5.37020 2.86261   7
   9   7   2 2.23077 2.13951   9
   9   7   2 1.11059 1.95900   2
   9   7   2 1.15192 1.90914   5
 -10  -7  -2 1.95884 1.83976   6
 -10  -7  -2 1.56252 2.08039   9
 -10  -7  -2 1.09302 1.69642   3
  10   7   2 -0.1084 1.74220   7
  10   7   2 3.08887 1.98617   5
  10   7   2 -0.7095 1.56928   2
  10   7   2 4.77572 2.38194   9
 -11  -7  -2 -0.0509 1.41136   3
 -11  -7  -2 0.69794 1.78860   9
 -11  -7  -2 0.70446 2.10713   2
 -11  -7  -2 -1.3347 1.53440   6
  11   7   2 0.61993 1.94403   5
  11   7   2 0.90510 1.85590   9
  11   7   2 -0.3853 2.46682   7
  11   7   2 2.56121 2.38126   2
 -12  -7  -2 0.17966 2.20976   6
 -12  -7  -2 -1.6932 1.75508   3
 -12  -7  -2 3.79961 2.94033   9
 -12  -7  -2 -4.5365 2.18257   2
  12   7   2 2.12532 2.87001   7
  12   7   2 1.46570 2.73877   5
  12   7   2 -0.5532 2.44362   2
  12   7   2 1.44201 2.80931   9
  10  -8  -2 0.61730 2.86353   8
  10  -8  -2 1.86213 2.08481   1
 -10   8   2 3.11427 3.80572   1
 -10   8   2 1.38679 3.15884   5
 -10   8   2 1.99635 3.55404   8
   9  -8  -2 -0.8811 2.12977   1
   9  -8  -2 4.26782 3.32428   8
  -9   8   2 1.93175 3.18833   5
  -9   8   2 2.35321 2.91989   1
   8  -8  -2 -0.1889 1.05065   1
   8  -8  -2 2.66569 2.63437   8
   8  -8  -2 2.52579 2.17825   4
  -8   8   2 -0.1274 2.17823   5
  -8   8   2 -1.5567 1.17799   1
  -8   8   2 -2.0598 2.65356   7
   7  -8  -2 -1.5756 1.96477   8
   7  -8  -2 0.11750 1.79473   4
   7  -8  -2 3.02268 2.13459   1
  -7   8   2 2.28832 2.10723   1
  -7   8   2 1.91773 2.39170   7
  -7   8   2 -0.2201 2.13169   5
   6  -8  -2 0.48409 1.83984   1
   6  -8  -2 -2.2595 1.29676   8
   6  -8  -2 1.49999 1.82788   4
  -6   8   2 -2.8016 2.00528   7
  -6   8   2 -0.5275 1.57935   1
  -6   8   2 2.87851 2.34392   5
   5  -8  -2 2.27914 1.77563   1
   5  -8  -2 -1.0978 1.29246   4
   5  -8  -2 1.65222 1.94282   8
  -5   8   2 -0.5116 1.77821   7
  -5   8   2 1.36955 1.78633   1
  -5   8   2 1.14509 2.01133   5
   4  -8  -2 10.6944 2.82792   8
   4  -8  -2 3.78633 2.03266   1
   4  -8  -2 6.09534 2.08235   4
   4  -8  -2 7.94484 1.79489   3
  -4   8   2 7.33884 2.69183   7
  -4   8   2 5.82398 2.36596   1
  -4   8   2 4.56292 2.56772   5
   3  -8  -2 0.14896 0.75026   3
   3  -8  -2 -0.5907 0.94446   8
   3  -8  -2 0.17825 1.12475   4
   3  -8  -2 -1.2116 1.22798   1
  -3   8   2 1.77508 2.06303   7
  -3   8   2 -1.8928 1.34019   1
  -3   8   2 2.90727 2.21801   5
   2  -8  -2 7.37561 1.86390   4
   2  -8  -2 11.4052 2.43279   1
   2  -8  -2 6.06929 1.53199   3
   2  -8  -2 9.17237 2.24747   8
  -2   8   2 5.09674 2.40370   5
  -2   8   2 6.85540 2.25975   1
  -2   8   2 5.25569 2.43252   7
   1  -8  -2 -0.4406 0.62410   3
   1  -8  -2 -0.7101 0.85820   8
   1  -8  -2 0.94973 1.21398   1
   1  -8  -2 -0.8252 0.64334   4
  -1   8   2 -1.7194 1.68040   7
  -1   8   2 0.23323 1.31339   1
  -1   8   2 3.85476 2.14152   5
   0  -8  -2 0.80981 0.85496   3
   0  -8  -2 0.86420 0.89339   8
   0  -8  -2 0.61174 0.79790   1
   0  -8  -2 0.63765 1.05687   4
   0   8   2 -0.3399 1.00564   1
   0   8   2 1.00932 2.04363   5
   0   8   2 2.06290 1.95650   7
  -1  -8  -2 10.7511 1.95315   3
  -1  -8  -2 11.4842 2.10400   4
  -1  -8  -2 13.0730 1.54737   6
  -1  -8  -2 13.7665 2.33068   8
   1   8   2 15.4267 3.05107   7
   1   8   2 17.4904 2.02345   9
   1   8   2 22.1406 3.78825   5
   1   8   2 11.2998 2.30295   1
   1   8   2 18.4837 2.17747   2
  -2  -8  -2 16.0903 2.35824   3
  -2  -8  -2 15.2753 2.31933   4
  -2  -8  -2 11.6569 2.05689   8
  -2  -8  -2 14.0323 1.72285   6
   2   8   2 17.4223 3.32584   7
   2   8   2 12.7538 2.36242   1
   2   8   2 10.3359 2.79370   5
   2   8   2 9.27627 1.75585   9
   2   8   2 17.9358 2.18334   2
  -3  -8  -2 25.3515 3.04929   4
  -3  -8  -2 21.5749 2.83832   3
  -3  -8  -2 25.6192 2.88339   8
  -3  -8  -2 22.2590 2.51038   6
   3   8   2 25.7670 3.19058   1
   3   8   2 25.1495 3.08530   9
   3   8   2 26.3455 4.18944   7
   3   8   2 27.5463 3.03301   2
   3   8   2 20.4391 3.94981   5
  -4  -8  -2 14.9396 2.24779   6
  -4  -8  -2 17.2702 2.22201   8
  -4  -8  -2 15.2471 2.42533   4
  -4  -8  -2 11.6722 2.13037   3
   4   8   2 9.98971 2.33486   9
   4   8   2 12.8119 3.06593   7
   4   8   2 16.0251 2.48065   1
   4   8   2 19.6602 4.00263   5
   4   8   2 16.0203 2.67431   2
  -5  -8  -2 0.07906 1.04788   6
  -5  -8  -2 -0.0613 1.11111   3
  -5  -8  -2 1.89240 1.19817   4
   5   8   2 -1.8363 1.62126   7
   5   8   2 0.12850 1.23756   1
   5   8   2 -0.3675 1.08391   5
   5   8   2 -0.3804 1.26543   9
   5   8   2 -0.2641 1.13449   2
  -6  -8  -2 5.77866 1.92405   3
  -6  -8  -2 13.7048 2.30691   4
  -6  -8  -2 9.65919 2.26423   6
   6   8   2 2.85945 1.77731   9
   6   8   2 4.01655 2.37143   7
   6   8   2 7.02936 2.23342   2
   6   8   2 5.57465 2.60759   5
  -7  -8  -2 5.10827 1.61503   4
  -7  -8  -2 0.84514 1.27874   3
  -7  -8  -2 1.41185 1.12604   6
   7   8   2 3.62908 2.41926   7
   7   8   2 3.63471 1.88288   9
   7   8   2 2.51351 1.70840   2
   7   8   2 0.52542 1.78218   5
  -8  -8  -2 1.31369 1.46377   6
  -8  -8  -2 1.43593 1.40475   4
  -8  -8  -2 0.25964 0.96503   3
   8   8   2 2.90985 2.18168   5
   8   8   2 4.53929 2.09478   2
   8   8   2 2.05941 1.93607   9
   8   8   2 3.78554 2.57577   7
  -9  -8  -2 2.51149 1.99010   9
  -9  -8  -2 2.33017 1.76016   6
  -9  -8  -2 -0.9263 1.37805   3
   9   8   2 1.00885 2.01055   5
   9   8   2 1.17315 1.90022   2
   9   8   2 0.52465 1.82246   7
   9   8   2 2.61182 2.32388   9
 -10  -8  -2 2.40404 2.40474   2
 -10  -8  -2 -0.1937 1.26859   6
 -10  -8  -2 -1.3635 0.86235   3
 -10  -8  -2 -1.4779 1.87877   9
  10   8   2 0.04270 1.93632   9
  10   8   2 0.09015 2.36453   7
  10   8   2 2.50711 2.16203   5
  10   8   2 -0.1247 1.86057   2
 -11  -8  -2 4.64470 2.69394   9
 -11  -8  -2 2.12380 2.11427   3
 -11  -8  -2 1.69848 2.10077   6
 -11  -8  -2 6.66628 3.32703   2
  11   8   2 -1.8460 2.00897   2
  11   8   2 1.62955 2.61384   7
  11   8   2 5.79781 3.07984   5
  11   8   2 1.61538 2.93520   9
 -12  -8  -2 0.72115 2.54610   9
 -12  -8  -2 -0.8408 2.04942   6
 -12  -8  -2 -1.2879 2.68528   2
 -12  -8  -2 -2.1924 2.10780   3
  12   8   2 5.23012 3.82192   7
  12   8   2 1.29702 3.04926   5
  12   8   2 -0.5111 2.83144   9
  12   8   2 0.34035 2.87186   2
   9  -9  -2 0.75115 3.35893   8
   9  -9  -2 -0.5052 2.21574   1
  -9   9   2 7.15144 3.96065   1
  -9   9   2 -2.2451 3.03714   5
   8  -9  -2 0.33128 2.15883   4
   8  -9  -2 -0.7828 2.06329   1
   8  -9  -2 3.10261 2.98777   8
  -8   9   2 0.21952 1.83543   1
  -8   9   2 -2.0904 2.71318   5
   7  -9  -2 -0.3327 1.98015   1
   7  -9  -2 0.92478 2.31771   8
   7  -9  -2 2.58664 2.48865   4
  -7   9   2 1.58374 2.37949   5
  -7   9   2 -0.1420 2.19253   1
   6  -9  -2 3.56068 2.29397   1
   6  -9  -2 3.46001 2.20003   4
   6  -9  -2 -0.2296 1.41002   8
  -6   9   2 -1.6598 2.39420   7
  -6   9   2 -0.1614 1.97228   5
  -6   9   2 -2.5310 1.54806   1
   5  -9  -2 0.96625 1.69114   1
   5  -9  -2 -0.7534 1.66805   4
   5  -9  -2 -1.7235 1.13342   8
  -5   9   2 1.43824 2.24113   5
  -5   9   2 0.79057 1.74370   1
  -5   9   2 -3.2870 2.41442   7
   4  -9  -2 0.63406 1.27023   8
   4  -9  -2 2.95044 1.61768   3
   4  -9  -2 0.85266 1.51352   1
   4  -9  -2 2.37383 1.95008   4
  -4   9   2 1.23731 2.22601   7
  -4   9   2 -0.8858 1.87458   1
  -4   9   2 2.60011 2.52035   5
   3  -9  -2 -0.5011 1.05966   3
   3  -9  -2 -0.3088 0.96969   1
   3  -9  -2 -1.1712 1.16240   8
   3  -9  -2 -1.6117 0.91980   4
  -3   9   2 -0.5042 1.88439   7
  -3   9   2 2.15499 2.32726   5
  -3   9   2 0.88559 1.27355   1
   2  -9  -2 -1.2322 1.36274   1
   2  -9  -2 0.55373 1.05154   4
   2  -9  -2 -0.9307 1.04361   8
   2  -9  -2 -0.6359 1.09626   3
  -2   9   2 -1.5420 1.90664   5
  -2   9   2 -1.7715 1.79360   7
  -2   9   2 1.34646 1.63587   1
   1  -9  -2 0.12136 0.80715   4
   1  -9  -2 1.45068 1.13054   3
   1  -9  -2 3.24857 1.64131   8
   1  -9  -2 0.17875 1.47074   1
  -1   9   2 5.21507 2.81149   7
  -1   9   2 -1.2675 1.14343   1
  -1   9   2 1.57734 2.13494   5
   0  -9  -2 1.76242 1.24151   4
   0  -9  -2 2.13850 1.20717   3
   0  -9  -2 3.46648 1.76014   8
   0   9   2 1.76518 1.87017   5
   0   9   2 3.84637 1.77260   1
   0   9   2 3.97925 2.34550   7
  -1  -9  -2 20.0478 2.84690   3
  -1  -9  -2 21.9094 3.20670   8
  -1  -9  -2 14.1097 2.67086   4
   1   9   2 17.7180 3.56136   7
   1   9   2 25.4095 4.25982   5
   1   9   2 24.0983 3.39491   1
  -2  -9  -2 17.0465 2.57903   3
  -2  -9  -2 15.8964 2.19182   6
  -2  -9  -2 11.9129 2.35299   8
  -2  -9  -2 14.7316 2.59672   4
   2   9   2 13.3353 3.57580   5
   2   9   2 20.0822 3.83598   7
   2   9   2 14.6592 2.84769   1
  -3  -9  -2 12.4481 2.39047   8
  -3  -9  -2 11.8784 1.87931   6
  -3  -9  -2 15.8439 2.63239   4
  -3  -9  -2 19.6728 2.84900   3
   3   9   2 11.7685 3.24425   7
   3   9   2 12.4128 3.72290   5
   3   9   2 16.2702 2.79064   1
  -4  -9  -2 48.3004 4.55882   4
  -4  -9  -2 47.3322 4.68251   3
  -4  -9  -2 49.5910 4.34593   6
   4   9   2 51.8840 4.92655   9
   4   9   2 38.2152 5.98813   5
   4   9   2 58.4095 5.26420   1
   4   9   2 42.5218 5.73879   7
   4   9   2 55.2157 4.19525   2
  -5  -9  -2 7.38671 1.90817   4
  -5  -9  -2 7.03888 1.73498   6
  -5  -9  -2 5.52118 1.81166   3
   5   9   2 5.70280 1.98105   9
   5   9   2 5.19739 2.46070   5
   5   9   2 3.05845 1.79238   2
   5   9   2 3.16046 2.30031   7
  -6  -9  -2 1.09284 1.12614   6
  -6  -9  -2 0.16181 0.93847   4
  -6  -9  -2 1.28395 1.37291   3
   6   9   2 -1.3077 1.32886   9
   6   9   2 2.23629 2.07783   5
   6   9   2 -0.3393 1.61374   2
   6   9   2 1.22596 1.87420   7
  -7  -9  -2 5.44788 1.78418   4
  -7  -9  -2 3.37800 1.61773   6
  -7  -9  -2 2.33035 1.57171   3
   7   9   2 6.34741 2.46534   9
   7   9   2 2.44699 2.47492   7
   7   9   2 4.47526 2.27864   5
   7   9   2 5.95230 2.14695   2
  -8  -9  -2 1.61842 1.65306   6
  -8  -9  -2 -0.5496 0.80613   3
   8   9   2 4.91387 2.31903   9
   8   9   2 3.15389 2.26110   2
   8   9   2 1.66357 2.09591   5
   8   9   2 -1.6398 1.87996   7
  -9  -9  -2 0.22376 1.50718   6
  -9  -9  -2 -0.2676 1.01891   3
  -9  -9  -2 0.39967 1.94308   9
  -9  -9  -2 0.74914 1.92607   2
   9   9   2 2.10113 2.28028   5
   9   9   2 1.19121 2.11495   2
   9   9   2 -1.6768 1.85312   9
   9   9   2 2.05122 2.50993   7
 -10  -9  -2 -3.0753 1.90592   9
 -10  -9  -2 0.44340 1.63496   3
 -10  -9  -2 2.72827 1.72578   6
 -10  -9  -2 9.56475 3.38305   2
  10   9   2 2.61519 2.42691   9
  10   9   2 2.65349 2.55477   2
  10   9   2 3.73005 2.82954   7
  10   9   2 3.32345 2.59604   5
 -11  -9  -2 8.88644 3.29350   6
 -11  -9  -2 2.90203 2.57328   9
 -11  -9  -2 0.50845 2.79373   2
 -11  -9  -2 5.66031 2.71941   3
  11   9   2 6.58093 3.53205   5
  11   9   2 1.69578 2.91521   7
  11   9   2 8.71978 3.71659   2
  11   9   2 5.28780 3.33437   9
   8 -10  -2 0.53119 2.94219   8
   8 -10  -2 1.38894 2.90380   4
   8 -10  -2 -1.6286 2.42365   1
  -8  10   2 2.71248 3.76605   5
  -8  10   2 1.34879 3.20089   1
   7 -10  -2 0.19778 2.36330   4
   7 -10  -2 1.96150 2.54051   1
   7 -10  -2 1.42197 2.57610   8
  -7  10   2 1.58041 2.46507   1
  -7  10   2 6.75477 3.61385   5
   6 -10  -2 0.82223 1.52515   4
   6 -10  -2 2.02251 2.39128   1
   6 -10  -2 -2.0478 2.00650   8
  -6  10   2 -0.6321 2.68485   5
  -6  10   2 -1.4382 1.86709   1
   5 -10  -2 0.38146 1.85134   4
   5 -10  -2 1.18838 2.18491   8
   5 -10  -2 -0.2288 1.85943   1
  -5  10   2 1.07192 2.04546   1
  -5  10   2 -2.9934 1.87857   5
   4 -10  -2 0.00876 1.32482   8
   4 -10  -2 -1.9771 1.44263   4
   4 -10  -2 1.17177 1.89065   1
  -4  10   2 0.24521 1.82831   1
  -4  10   2 -0.5826 1.56929   5
  -4  10   2 -2.0948 2.45229   7
   3 -10  -2 0.37733 1.65546   4
   3 -10  -2 4.28736 1.60615   3
   3 -10  -2 -2.4837 1.46893   8
   3 -10  -2 5.95751 2.66088   1
  -3  10   2 1.80275 1.77109   1
  -3  10   2 4.52545 2.38266   5
  -3  10   2 3.27692 2.67124   7
   2 -10  -2 1.65914 1.83054   8
   2 -10  -2 1.69275 1.63089   4
   2 -10  -2 0.49788 1.79405   1
   2 -10  -2 0.51157 1.20906   3
  -2  10   2 -1.8335 2.02946   5
  -2  10   2 3.47012 2.55104   7
  -2  10   2 -1.2090 1.54961   1
   1 -10  -2 -0.9253 1.12930   4
   1 -10  -2 1.25840 1.17724   3
   1 -10  -2 -0.5201 1.28079   8
  -1  10   2 3.15112 2.33549   7
  -1  10   2 -4.0071 1.66924   5
  -1  10   2 -1.6803 1.43340   1
   0 -10  -2 -0.6049 0.85285   8
   0 -10  -2 0.09740 1.11804   3
   0 -10  -2 0.22150 1.20818   4
   0  10   2 0.85407 2.03308   7
[truncated: 1,044,319 more chars]
