# Supplementary material for: (E)-1,3-Bis(anthracen-9-yl)prop-2-en-1-one: crystal structure and DFT study
Source: Acta Crystallogr E Crystallogr Commun. 2018 Mar 9;74(Pt 4):492–6. doi: 10.1107/S2056989018003791 (PMC5946975; doi:10.1107/S2056989018003791)
Supplement: Supplementary file 2 [file e-74-00492-Isup2.hkl]

data_I                                                                          
_shelx_title ' mo_DA8_0m.res in P-1'                                            
_shelx_refln_list_code          4                                               
_shelx_F_calc_maximum      127.51                                               
_exptl_crystal_F_000       428.00                                               
_reflns_d_resolution_high  0.7051                                               
                                                                                
loop_                                                                           
 _space_group_symop_operation_xyz                                               
 'x, y, z'                                                                      
 '-x, -y, -z'                                                                   
                                                                                
_cell_length_a     9.8310                                                       
_cell_length_b    10.7521                                                       
_cell_length_c    11.3029                                                       
_cell_angle_alpha  67.146                                                       
_cell_angle_beta   73.586                                                       
_cell_angle_gamma  78.768                                                       
                                                                                
_shelx_F_squared_multiplier     1.000                                           
                                                                                
loop_                                                                           
 _refln_index_h                                                                 
 _refln_index_k                                                                 
 _refln_index_l                                                                 
 _refln_F_squared_calc                                                          
 _refln_F_squared_meas                                                          
 _refln_F_squared_sigma                                                         
 _refln_observed_status                                                         
   1   0   0         55.74         47.33         0.69 o                         
   2   0   0        582.47        576.39         6.42 o                         
   3   0   0         72.28         71.73         1.20 o                         
   4   0   0       1184.35       1243.59        13.79 o                         
   5   0   0       1896.80       2090.29        22.01 o                         
   6   0   0          0.13          0.01         0.30 o                         
   7   0   0         82.43         81.55         1.77 o                         
   8   0   0          9.94          9.68         0.83 o                         
   9   0   0         42.89         40.15         1.95 o                         
  10   0   0          2.43          1.79         0.84 o                         
  11   0   0          4.47          4.76         1.36 o                         
  12   0   0          2.11          4.05         1.35 o                         
  13   0   0         14.80         18.59         2.43 o                         
 -13   1   0          3.03          5.38         1.88 o                         
 -12   1   0          0.15         -0.05         1.28 o                         
 -11   1   0          1.43          0.06         0.99 o                         
 -10   1   0         11.48         10.72         1.15 o                         
  -9   1   0         39.06         35.51         1.75 o                         
  -8   1   0         10.79          8.50         1.00 o                         
  -7   1   0        136.18        147.39         2.45 o                         
  -6   1   0          4.56          6.48         0.55 o                         
  -5   1   0         60.18         84.72         1.66 o                         
  -4   1   0        331.09        372.59         4.64 o                         
  -3   1   0       2294.16       2383.47        29.58 o                         
  -2   1   0      16259.33      16054.29       195.54 o                         
  -1   1   0       1609.20       1566.06        16.02 o                         
   0   1   0          5.75          8.32         0.30 o                         
   1   1   0       1263.85       1211.70        15.91 o                         
   2   1   0         57.71         58.36         1.00 o                         
   3   1   0       1165.79       1135.51        13.68 o                         
   4   1   0        696.96        692.07         8.75 o                         
   5   1   0         98.06        109.97         2.07 o                         
   6   1   0          0.01         -0.20         0.31 o                         
   7   1   0         26.56         26.82         1.12 o                         
   8   1   0         16.84         17.29         1.52 o                         
   9   1   0          4.84          0.58         0.68 o                         
  10   1   0          3.78          2.10         0.99 o                         
  11   1   0          0.40         -0.49         0.99 o                         
  12   1   0          0.48         -1.17         1.18 o                         
  13   1   0          0.98          4.02         1.74 o                         
 -12   2   0          6.43          9.84         1.74 o                         
 -11   2   0          0.06          0.30         0.95 o                         
 -10   2   0          9.48          7.02         0.97 o                         
  -9   2   0          7.37          7.97         0.79 o                         
  -8   2   0          8.00          5.13         0.65 o                         
  -7   2   0         32.20         35.13         1.52 o                         
  -6   2   0         62.41         65.73         1.72 o                         
  -5   2   0          2.48          3.93         0.45 o                         
  -4   2   0        118.88        109.43         1.77 o                         
  -3   2   0       1246.72       1292.02        13.64 o                         
  -2   2   0      13142.53      13333.67       130.14 o                         
  -1   2   0       5070.44       5116.11        56.47 o                         
   0   2   0       2247.13       2231.67        25.96 o                         
   1   2   0      12611.78      12275.26       149.39 o                         
   2   2   0       5382.10       5411.32        62.74 o                         
   3   2   0        577.85        593.81         7.95 o                         
   4   2   0         20.25         20.30         0.91 o                         
   5   2   0        403.29        422.95         5.81 o                         
   6   2   0       1060.63       1195.61        13.63 o                         
   7   2   0         11.11         10.36         0.84 o                         
   8   2   0         11.39          9.86         1.02 o                         
   9   2   0          7.45          6.22         1.07 o                         
  10   2   0          0.15         -0.11         0.81 o                         
  11   2   0         27.71         25.82         2.10 o                         
  12   2   0          0.34         -0.23         1.31 o                         
  13   2   0          0.46          2.85         1.93 o                         
 -12   3   0         14.75         24.10         2.39 o                         
 -11   3   0          0.00         -0.78         1.05 o                         
 -10   3   0          7.02          6.30         0.92 o                         
  -9   3   0          1.86          1.78         0.60 o                         
  -8   3   0        108.40        108.30         2.31 o                         
  -7   3   0          9.10          7.10         0.66 o                         
  -6   3   0          0.06          0.74         0.39 o                         
  -5   3   0          4.50          2.71         0.46 o                         
  -4   3   0       2754.40       3112.35        31.10 o                         
  -3   3   0        234.65        248.65         3.01 o                         
  -2   3   0       2353.81       2502.84        26.82 o                         
  -1   3   0       2942.86       2974.51        33.09 o                         
   0   3   0       4828.90       4902.58        56.85 o                         
   1   3   0      11938.16      12146.39       147.85 o                         
   2   3   0       2769.03       2884.95        35.68 o                         
   3   3   0       2204.34       2374.80        29.60 o                         
   4   3   0       1959.56       2188.24        29.29 o                         
   5   3   0        184.32        179.15         3.84 o                         
   6   3   0        166.73        157.28         3.41 o                         
   7   3   0          9.17          7.65         0.77 o                         
   8   3   0         13.81         11.70         1.14 o                         
   9   3   0         10.54          7.63         1.19 o                         
  10   3   0         14.45         12.03         2.09 o                         
  11   3   0          0.16         -0.14         1.00 o                         
  12   3   0          0.05         -1.09         1.09 o                         
  13   3   0          1.55          1.96         1.99 o                         
 -12   4   0          6.13         16.73        11.42 o                         
 -11   4   0          6.84          8.78         1.92 o                         
 -10   4   0          7.25          5.77         1.22 o                         
  -9   4   0         20.96         18.33         1.20 o                         
  -8   4   0         13.41          9.14         0.82 o                         
  -7   4   0          2.27          1.90         0.52 o                         
  -6   4   0         18.79         16.51         0.95 o                         
  -5   4   0         17.58         20.24         0.89 o                         
  -4   4   0        220.02        211.97         2.94 o                         
  -3   4   0       1157.47       1269.76        15.55 o                         
  -2   4   0        107.51        112.57         1.89 o                         
  -1   4   0        381.66        380.44         5.74 o                         
   0   4   0       1293.67       1388.48        17.47 o                         
   1   4   0         43.73         40.93         1.08 o                         
   2   4   0        708.32        768.99        10.13 o                         
   3   4   0          0.64          0.90         0.33 o                         
   4   4   0         41.49         54.83         1.69 o                         
   5   4   0         66.66         63.04         1.94 o                         
   6   4   0         63.80         68.03         3.12 o                         
   7   4   0          5.23          2.77         0.63 o                         
   8   4   0          6.54          4.12         0.95 o                         
   9   4   0         19.07         20.40         1.75 o                         
  10   4   0          4.01          2.75         1.09 o                         
  11   4   0          1.04          0.25         1.06 o                         
  12   4   0          1.06         -0.07         1.25 o                         
  13   4   0          0.13         -1.95         2.44 o                         
 -11   5   0          1.82          5.43         2.03 o                         
 -10   5   0          2.81          2.53         1.32 o                         
  -9   5   0          0.61         -0.92         0.92 o                         
  -8   5   0          1.20          0.73         0.90 o                         
  -7   5   0         12.23          9.26         0.91 o                         
  -6   5   0         19.70         22.01         1.31 o                         
  -5   5   0         29.32         24.03         1.44 o                         
  -4   5   0        371.63        387.29         5.58 o                         
  -3   5   0       1104.35       1214.31        15.02 o                         
  -2   5   0         87.03         80.13         1.41 o                         
  -1   5   0        671.94        674.21         9.77 o                         
   0   5   0        409.58        436.60         5.33 o                         
   1   5   0         78.59         73.30         1.57 o                         
   2   5   0       2078.51       2265.16        28.47 o                         
   3   5   0        663.38        681.92         8.81 o                         
   4   5   0         62.10         75.16         2.36 o                         
   5   5   0          1.09          0.52         0.46 o                         
   6   5   0         24.66         26.37         1.35 o                         
   7   5   0          1.75          1.74         0.63 o                         
   8   5   0          0.49         -0.06         0.77 o                         
   9   5   0         12.33          9.10         1.27 o                         
  10   5   0          0.03          1.03         0.97 o                         
  11   5   0         11.44         13.25         1.75 o                         
  12   5   0          0.25         -1.15         1.15 o                         
 -11   6   0          7.41         10.87         2.32 o                         
 -10   6   0          0.04          0.18         1.36 o                         
  -9   6   0          0.06         -1.08         1.08 o                         
  -8   6   0         12.38         15.25         1.83 o                         
  -7   6   0          7.60          6.21         1.47 o                         
  -6   6   0        122.45        126.31         3.95 o                         
  -5   6   0        258.56        275.46         5.74 o                         
  -4   6   0         15.82         11.68         1.08 o                         
  -3   6   0        156.89        165.80         3.44 o                         
  -2   6   0         11.63          9.27         0.86 o                         
  -1   6   0         18.24         17.06         1.14 o                         
   0   6   0         78.18         74.72         2.13 o                         
   1   6   0        690.54        731.56         8.84 o                         
   2   6   0         98.71         89.51         2.03 o                         
   3   6   0        241.92        261.64         3.84 o                         
   4   6   0         29.97         29.28         1.15 o                         
   5   6   0          7.48          7.15         0.79 o                         
   6   6   0         19.55         22.12         1.34 o                         
   7   6   0         89.43         83.71         3.57 o                         
   8   6   0          0.00          0.47         0.77 o                         
   9   6   0         10.51          7.62         1.30 o                         
  10   6   0          1.73          1.18         1.06 o                         
  11   6   0          4.28          5.60         1.40 o                         
  12   6   0          0.49          2.54         1.48 o                         
 -10   7   0          0.04         -1.28         1.79 o                         
  -9   7   0          0.00          0.18         1.40 o                         
  -8   7   0         19.94         18.13         2.34 o                         
  -7   7   0          1.81          0.78         1.23 o                         
  -6   7   0          0.41          2.18         1.09 o                         
  -5   7   0          3.49          2.84         1.01 o                         
  -4   7   0          3.60          3.70         1.00 o                         
  -3   7   0         58.19         59.76         2.73 o                         
  -2   7   0         10.58          8.71         1.02 o                         
  -1   7   0         31.30         30.58         1.67 o                         
   0   7   0        132.11        135.80         3.21 o                         
   1   7   0         15.59         20.13         0.94 o                         
   2   7   0        411.81        434.64         5.79 o                         
   3   7   0          2.19          1.60         0.44 o                         
   4   7   0          0.77          0.46         0.50 o                         
   5   7   0          6.90          3.60         0.94 o                         
   6   7   0         20.81         19.13         1.27 o                         
   7   7   0          9.94          8.69         1.31 o                         
   8   7   0          5.55          4.52         1.06 o                         
   9   7   0          1.82          2.77         1.06 o                         
  10   7   0          0.04         -0.38         0.98 o                         
  11   7   0          0.07         -0.40         1.24 o                         
  12   7   0          3.84          3.22         1.94 o                         
 -10   8   0          5.09          4.56         2.34 o                         
  -9   8   0          0.00          3.25         1.89 o                         
  -8   8   0          1.24         -0.18         1.44 o                         
  -7   8   0         10.52          5.64         1.82 o                         
  -6   8   0          4.76          6.13         1.48 o                         
  -5   8   0          9.62          7.40         1.37 o                         
  -4   8   0          2.42          4.09         1.13 o                         
  -3   8   0         12.09         11.94         1.49 o                         
  -2   8   0         30.94         32.20         2.21 o                         
  -1   8   0        100.61         96.24         3.38 o                         
   0   8   0         57.13         53.16         2.36 o                         
   1   8   0         52.46         51.90         2.32 o                         
   2   8   0         50.92         54.04         3.50 o                         
   3   8   0        116.04        127.36         2.59 o                         
   4   8   0          0.35         -0.24         0.52 o                         
   5   8   0         67.16         61.16         2.45 o                         
   6   8   0         14.89         13.23         1.22 o                         
   7   8   0          6.31          5.88         1.14 o                         
   8   8   0          8.33          3.51         1.05 o                         
   9   8   0          0.98         -0.13         0.98 o                         
  10   8   0          1.75          0.41         1.18 o                         
  11   8   0          0.00          0.99         1.32 o                         
  -9   9   0          0.39          1.93         1.95 o                         
  -8   9   0          0.48         -0.02         1.78 o                         
  -7   9   0          8.90          6.44         1.76 o                         
  -6   9   0          0.22         -0.98         1.09 o                         
  -5   9   0          2.10          2.71         1.50 o                         
  -4   9   0          0.88         -0.15         1.16 o                         
  -3   9   0          2.77         -0.20         1.24 o                         
  -2   9   0         10.74          5.41         1.43 o                         
  -1   9   0         70.85         66.50         3.90 o                         
   0   9   0          0.45          0.12         0.71 o                         
   1   9   0         30.13         35.74         1.95 o                         
   2   9   0          8.83          9.03         1.36 o                         
   3   9   0        135.34        139.50         6.78 o                         
   4   9   0          4.23          0.96         1.32 o                         
   5   9   0          0.65          0.38         0.86 o                         
   6   9   0         12.59         11.09         1.44 o                         
   7   9   0          7.75          7.35         1.25 o                         
   8   9   0          3.14          3.08         1.18 o                         
   9   9   0          0.32         -0.30         1.08 o                         
  10   9   0          7.95          6.78         1.53 o                         
  11   9   0          3.05          2.79         3.92 o                         
  -8  10   0          0.52         -1.93         2.24 o                         
  -7  10   0          0.61         -1.45         1.88 o                         
  -6  10   0          1.96          1.75         1.73 o                         
  -5  10   0          0.14         -1.10         1.10 o                         
  -4  10   0          1.77          2.03         1.28 o                         
  -3  10   0          0.24         -0.06         1.28 o                         
  -2  10   0          5.93          6.99         1.53 o                         
  -1  10   0          5.38          2.41         1.25 o                         
   0  10   0          3.39          2.17         1.09 o                         
   1  10   0          2.92          1.02         1.01 o                         
   2  10   0          0.70         -0.11         0.87 o                         
   3  10   0          6.16          5.96         1.34 o                         
   4  10   0         23.20         23.67         2.11 o                         
   5  10   0          2.94          3.12         1.31 o                         
   6  10   0          0.00          0.82         1.33 o                         
   7  10   0          0.19          1.01         1.62 o                         
   8  10   0          0.61          1.12         1.65 o                         
   9  10   0          0.26          3.03         1.93 o                         
  10  10   0          4.08          8.10         2.66 o                         
  -7  11   0          0.13         -2.35         2.35 o                         
  -6  11   0          0.37         -0.20         1.90 o                         
  -5  11   0          0.30          0.60         1.60 o                         
  -4  11   0          1.36         -0.64         1.80 o                         
  -3  11   0          0.07         -0.85         1.10 o                         
  -2  11   0          0.01          1.38         1.30 o                         
  -1  11   0          0.80          0.30         1.23 o                         
   0  11   0          2.97          1.61         1.48 o                         
   1  11   0          0.56          0.75         1.15 o                         
   2  11   0          1.05          1.74         1.21 o                         
   3  11   0          8.68          9.68         3.09 o                         
   4  11   0          1.85          2.17         1.48 o                         
   5  11   0         13.22         15.07         3.28 o                         
   6  11   0          1.68          0.37         1.21 o                         
   7  11   0          0.37         -0.21         2.23 o                         
   8  11   0         11.46         20.63         3.26 o                         
   9  11   0         10.87         19.90         3.54 o                         
  -5  12   0          0.81         -2.13         2.13 o                         
  -4  12   0          0.03          0.18         1.55 o                         
  -3  12   0          1.53          0.01         1.57 o                         
  -2  12   0          0.13         -0.26         1.49 o                         
  -1  12   0          0.06          0.33         1.45 o                         
   0  12   0          3.04          0.98         1.29 o                         
   1  12   0          0.06         -2.00         2.21 o                         
   2  12   0          1.72          2.10         1.89 o                         
   3  12   0          2.54          4.54         1.89 o                         
   4  12   0          0.02         -1.49         1.93 o                         
   5  12   0          6.41          4.13         4.87 o                         
   6  12   0          0.94          4.37         2.47 o                         
   7  12   0          3.88         10.92         3.73 o                         
  -3  13   0          0.17         -0.07         1.89 o                         
  -2  13   0          0.02          0.90         1.82 o                         
  -1  13   0          0.88          0.36         1.74 o                         
   0  13   0          0.44          2.27         1.82 o                         
   1  13   0          2.38          0.23         1.66 o                         
   2  13   0          0.99         -1.43         1.86 o                         
   3  13   0          0.86          0.12         2.31 o                         
   4  13   0          2.49          4.23         2.61 o                         
   5  13   0          3.37          7.18         3.55 o                         
   1  14   0          0.14         -2.61         2.61 o                         
   2  14   0          0.00          2.39         2.89 o                         
  -4 -13   1          0.97          4.05         3.50 o                         
  -3 -13   1          0.40         -0.01         2.61 o                         
  -2 -13   1          0.79          1.45         2.27 o                         
  -1 -13   1          3.12          0.26         2.17 o                         
   0 -13   1         10.31          9.40         3.06 o                         
   1 -13   1          1.63          4.83         2.71 o                         
   2 -13   1          0.00         -1.53         1.84 o                         
  -7 -12   1          2.37         -2.49         5.09 o                         
  -6 -12   1          0.06         -1.26         6.49 o                         
  -5 -12   1          0.00          1.70         3.96 o                         
  -4 -12   1         12.27          9.54         3.06 o                         
  -3 -12   1          7.05          5.93         1.88 o                         
  -2 -12   1          3.10          4.58         2.06 o                         
  -1 -12   1          0.48         -1.21         1.63 o                         
   0 -12   1          1.11          1.68         1.39 o                         
   1 -12   1          0.85          1.85         1.57 o                         
   2 -12   1          0.74          0.60         1.37 o                         
   3 -12   1          2.46          1.11         1.50 o                         
   4 -12   1          0.35         -1.38         2.29 o                         
   5 -12   1          3.39          2.28         2.16 o                         
  -8 -11   1          8.29          5.78         2.75 o                         
  -7 -11   1         10.21         11.56         2.41 o                         
  -6 -11   1          0.05         -0.10         1.63 o                         
  -5 -11   1          4.62          3.97         1.59 o                         
  -4 -11   1         21.12         19.18         3.13 o                         
  -3 -11   1         45.03         36.77         3.44 o                         
  -2 -11   1         26.55         31.72         3.21 o                         
  -1 -11   1          2.27          0.91         1.45 o                         
   0 -11   1         14.71         17.62         2.09 o                         
   1 -11   1         20.81         17.55         2.19 o                         
   2 -11   1          1.12          1.96         1.31 o                         
   3 -11   1          2.47          2.16         1.53 o                         
   4 -11   1          5.38          5.25         1.83 o                         
   5 -11   1          0.98          1.57         1.64 o                         
   6 -11   1         10.12          4.83         2.11 o                         
  -9 -10   1         21.20         29.58         3.59 o                         
  -8 -10   1          1.04          2.33         1.91 o                         
  -7 -10   1          0.59         -0.27         1.25 o                         
  -6 -10   1          2.95         -0.82         1.64 o                         
  -5 -10   1         27.88         29.67         2.72 o                         
  -4 -10   1        146.50        157.06         5.07 o                         
  -3 -10   1          0.50         -0.99         1.26 o                         
  -2 -10   1          1.12          1.28         1.11 o                         
  -1 -10   1          4.54          3.68         1.20 o                         
   0 -10   1         19.49         21.73         2.10 o                         
   1 -10   1         10.58          7.27         1.48 o                         
   2 -10   1          4.69          4.66         1.35 o                         
   3 -10   1          8.98          6.81         1.62 o                         
   4 -10   1         37.54         36.70         3.57 o                         
   5 -10   1          0.03         -1.27         1.27 o                         
   6 -10   1          0.37         -1.57         1.57 o                         
   7 -10   1          0.55         -1.25         2.01 o                         
   8 -10   1          3.95          0.25         2.58 o                         
 -10  -9   1          4.56          6.79         1.71 o                         
  -9  -9   1          1.30          1.74         1.21 o                         
  -8  -9   1          0.64          1.08         1.16 o                         
  -7  -9   1          2.86          1.60         1.49 o                         
  -6  -9   1          0.01          2.87         1.56 o                         
  -5  -9   1          0.05          0.59         0.96 o                         
  -4  -9   1          1.79          2.10         0.90 o                         
  -3  -9   1         10.95          9.20         1.37 o                         
  -2  -9   1         76.87         78.09         3.88 o                         
  -1  -9   1          8.21          6.84         1.06 o                         
   0  -9   1          7.68          4.91         1.21 o                         
   1  -9   1         26.19         27.16         2.19 o                         
   2  -9   1        187.35        203.07         5.58 o                         
   3  -9   1          0.11          0.89         1.00 o                         
   4  -9   1          2.57          4.01         1.25 o                         
   5  -9   1          0.78         -0.07         1.05 o                         
   6  -9   1          6.69          4.48         1.68 o                         
   7  -9   1          0.32          0.80         1.61 o                         
   8  -9   1          0.02         -0.54         1.97 o                         
   9  -9   1          9.29          4.40         2.78 o                         
 -11  -8   1          0.01         -0.44         1.53 o                         
 -10  -8   1          1.99          1.37         1.38 o                         
  -9  -8   1          0.11          1.04         1.05 o                         
  -8  -8   1          4.75          4.85         1.20 o                         
  -7  -8   1         57.39         57.80         2.80 o                         
  -6  -8   1         29.50         27.54         1.77 o                         
  -5  -8   1          1.60          2.12         0.76 o                         
  -4  -8   1          1.62          0.76         0.64 o                         
  -3  -8   1        504.17        534.03        10.90 o                         
  -2  -8   1        215.76        222.03         4.51 o                         
  -1  -8   1         14.92         14.77         1.28 o                         
   0  -8   1         75.81         83.42         2.96 o                         
   1  -8   1         54.27         53.57         2.33 o                         
   2  -8   1          2.98          2.66         1.05 o                         
   3  -8   1         28.14         25.57         2.13 o                         
   4  -8   1         16.67         16.80         1.93 o                         
   5  -8   1          0.64          0.32         1.07 o                         
   6  -8   1          0.88         -0.16         1.31 o                         
   7  -8   1         84.44         96.43         4.75 o                         
   8  -8   1          0.03          2.99         1.73 o                         
   9  -8   1         15.04         19.86         3.04 o                         
  10  -8   1         19.15         27.69         6.34 o                         
 -11  -7   1          0.36         -1.30         1.30 o                         
 -10  -7   1          0.33          0.83         1.08 o                         
  -9  -7   1          1.71          1.85         1.07 o                         
  -8  -7   1         16.42         15.95         1.61 o                         
  -7  -7   1         17.79         19.05         1.65 o                         
  -6  -7   1         20.66         21.76         1.52 o                         
  -5  -7   1         34.41         31.03         1.55 o                         
  -4  -7   1         20.35         18.34         1.14 o                         
  -3  -7   1        718.88        768.48         9.25 o                         
  -2  -7   1        101.18        106.54         1.99 o                         
  -1  -7   1          3.66          4.42         0.88 o                         
   0  -7   1        115.21        111.79         3.13 o                         
   1  -7   1        178.88        174.39         4.02 o                         
   2  -7   1        422.50        444.90         7.87 o                         
   3  -7   1         16.16         13.20         1.28 o                         
   4  -7   1          0.56          0.07         0.80 o                         
   5  -7   1         42.45         45.82         3.13 o                         
   6  -7   1         26.44         30.18         2.24 o                         
   7  -7   1        153.59        170.23         5.57 o                         
   8  -7   1         50.72         58.72         4.90 o                         
   9  -7   1          2.74          5.30         1.83 o                         
  10  -7   1          4.25          5.64         2.26 o                         
 -12  -6   1          0.09          0.07         1.83 o                         
 -11  -6   1          0.53          1.55         1.22 o                         
 -10  -6   1          0.50         -0.09         0.99 o                         
  -9  -6   1          0.02         -0.67         0.91 o                         
  -8  -6   1          0.08         -0.82         0.82 o                         
  -7  -6   1         17.23         13.56         1.26 o                         
  -6  -6   1         78.63         74.59         2.70 o                         
  -5  -6   1         23.36         21.37         1.69 o                         
  -4  -6   1         10.22         11.80         0.90 o                         
  -3  -6   1        138.16        140.76         2.37 o                         
  -2  -6   1        453.35        490.46         6.09 o                         
  -1  -6   1        629.54        680.29         8.89 o                         
   0  -6   1        166.07        167.79         3.37 o                         
   1  -6   1         41.63         43.57         1.89 o                         
   2  -6   1         18.47         16.98         1.33 o                         
   3  -6   1        106.58        109.26         3.62 o                         
   4  -6   1         59.14         64.60         2.65 o                         
   5  -6   1        370.49        411.52         7.13 o                         
   6  -6   1        163.67        179.29         4.22 o                         
   7  -6   1          3.83          2.15         0.99 o                         
   8  -6   1         55.50         49.58         3.15 o                         
   9  -6   1          3.43          7.24         1.79 o                         
  10  -6   1          0.06          0.05         1.45 o                         
  11  -6   1          0.55          1.85         2.75 o                         
 -12  -5   1          0.00          0.14         1.41 o                         
 -11  -5   1          8.96         10.72         2.25 o                         
 -10  -5   1          0.50          0.15         0.98 o                         
  -9  -5   1          4.05          4.90         1.08 o                         
  -8  -5   1          0.81          0.34         0.81 o                         
  -7  -5   1         64.18         54.13         2.31 o                         
  -6  -5   1        135.18        129.77         2.75 o                         
  -5  -5   1         97.97         94.09         2.64 o                         
  -4  -5   1          5.18          3.28         0.47 o                         
  -3  -5   1        224.22        246.89         3.64 o                         
  -2  -5   1        695.11        683.41         8.03 o                         
  -1  -5   1       3039.37       3222.86        34.64 o                         
   0  -5   1        309.68        313.10         4.38 o                         
   1  -5   1          8.27          8.11         0.85 o                         
   2  -5   1         95.28         99.79         2.46 o                         
   3  -5   1          7.11          6.32         0.79 o                         
   4  -5   1        169.90        195.70         2.89 o                         
   5  -5   1        407.77        441.92         5.77 o                         
   6  -5   1        250.08        248.12         4.67 o                         
   7  -5   1         33.33         34.39         1.94 o                         
   8  -5   1          0.00          0.37         0.86 o                         
   9  -5   1          1.79          2.91         1.18 o                         
  10  -5   1          2.77          1.41         1.28 o                         
  11  -5   1          7.09          7.42         2.48 o                         
 -12  -4   1          0.32          0.11         1.40 o                         
 -11  -4   1         18.45         18.13         1.92 o                         
 -10  -4   1          0.42         -0.13         0.98 o                         
  -9  -4   1          2.32          0.62         0.81 o                         
  -8  -4   1          0.08         -0.26         0.61 o                         
  -7  -4   1         48.60         54.56         2.26 o                         
  -6  -4   1         51.14         51.81         1.78 o                         
  -5  -4   1          0.74         -0.37         0.37 o                         
  -4  -4   1         74.04         82.95         2.07 o                         
  -3  -4   1        421.60        414.79         5.41 o                         
  -2  -4   1       3557.83       3837.83        41.08 o                         
  -1  -4   1         64.58         61.05         1.43 o                         
   0  -4   1        544.76        552.45         7.05 o                         
   1  -4   1         65.43         59.39         1.70 o                         
   2  -4   1        396.05        395.59         5.18 o                         
   3  -4   1       2033.64       2161.93        23.50 o                         
   4  -4   1        765.79        817.59         9.52 o                         
   5  -4   1        262.41        291.17         3.92 o                         
   6  -4   1        307.72        337.36         4.39 o                         
   7  -4   1         16.49         14.82         1.05 o                         
   8  -4   1          0.61          0.59         0.55 o                         
   9  -4   1          1.42         -0.17         0.65 o                         
  10  -4   1         13.07         14.09         1.45 o                         
  11  -4   1          9.63          7.68         2.55 o                         
 -12  -3   1          0.03         -0.31         1.36 o                         
 -11  -3   1          1.84          1.89         1.18 o                         
 -10  -3   1          4.14          3.33         1.19 o                         
  -9  -3   1          0.09          0.06         0.81 o                         
  -8  -3   1          0.08         -0.24         0.54 o                         
  -7  -3   1         19.05         19.39         2.06 o                         
  -6  -3   1          2.15          1.00         0.46 o                         
  -5  -3   1        166.30        167.27         3.22 o                         
  -4  -3   1         80.87         57.37         1.60 o                         
  -3  -3   1          8.65         10.12         0.55 o                         
  -2  -3   1         41.81         38.34         0.96 o                         
  -1  -3   1        446.11        452.33         5.27 o                         
   0  -3   1       1754.52       1812.65        21.43 o                         
   1  -3   1         27.88         27.69         1.68 o                         
   2  -3   1        134.97        144.40         2.24 o                         
   3  -3   1       1603.36       1753.12        21.02 o                         
   4  -3   1       1025.22       1045.31        11.89 o                         
   5  -3   1         17.33         23.98         1.23 o                         
   6  -3   1         37.84         41.68         1.32 o                         
   7  -3   1          0.08         -0.41         0.41 o                         
   8  -3   1          6.95          6.90         0.69 o                         
   9  -3   1         82.51         79.64         2.77 o                         
  10  -3   1          1.20          1.39         0.72 o                         
  11  -3   1          3.48          3.44         1.23 o                         
 -13  -2   1          1.18          3.94         3.69 o                         
 -12  -2   1          0.01          0.61         1.41 o                         
 -11  -2   1          2.31          5.39         1.36 o                         
 -10  -2   1          8.19          8.53         1.83 o                         
  -9  -2   1         28.70         31.84         1.87 o                         
  -8  -2   1         13.78          9.55         1.23 o                         
  -7  -2   1         28.68         28.21         1.55 o                         
  -6  -2   1        231.15        232.68         3.97 o                         
  -5  -2   1        179.15        186.51         2.90 o                         
  -4  -2   1        490.51        522.98         6.56 o                         
  -3  -2   1        161.35        169.74         2.45 o                         
  -2  -2   1        140.50        153.78         2.19 o                         
  -1  -2   1       7888.62       7969.38        84.13 o                         
   0  -2   1       3922.73       3967.08        46.08 o                         
   1  -2   1       2461.65       2522.91        28.09 o                         
   2  -2   1       2937.72       3080.47        36.03 o                         
   3  -2   1          1.34          0.72         0.24 o                         
   4  -2   1       2694.55       3020.35        32.57 o                         
   5  -2   1         34.94         38.87         1.29 o                         
   6  -2   1         17.39         17.72         0.89 o                         
   7  -2   1         42.34         42.02         1.29 o                         
   8  -2   1         26.56         21.26         1.04 o                         
   9  -2   1         18.96         18.93         1.02 o                         
  10  -2   1          4.04          3.63         0.77 o                         
  11  -2   1          1.08          0.02         0.92 o                         
  12  -2   1          1.31          2.11         1.39 o                         
  13  -2   1          1.85          3.04         2.11 o                         
 -13  -1   1          0.07         -0.02         1.74 o                         
 -12  -1   1          1.45          1.23         1.32 o                         
 -11  -1   1         22.77         22.63         2.13 o                         
 -10  -1   1          0.00         -0.84         0.84 o                         
  -9  -1   1         39.80         43.05         3.16 o                         
  -8  -1   1         64.01         67.89         2.53 o                         
  -7  -1   1         60.04         59.80         1.99 o                         
  -6  -1   1        225.25        252.83         3.83 o                         
  -5  -1   1          4.47          6.02         0.51 o                         
  -4  -1   1          1.34          0.90         0.28 o                         
  -3  -1   1          0.76          0.55         0.18 o                         
  -2  -1   1        182.99        168.81         2.28 o                         
  -1  -1   1       3134.41       3113.47        36.18 o                         
   0  -1   1         26.99         32.73         0.62 o                         
   1  -1   1       3008.46       2981.80        34.65 o                         
   2  -1   1       7060.85       7158.49        75.63 o                         
   3  -1   1          0.20          0.57         0.24 o                         
   4  -1   1         20.34         18.14         0.92 o                         
   5  -1   1        144.08        155.65         2.58 o                         
   6  -1   1          0.00          0.13         0.33 o                         
   7  -1   1         91.08         85.17         1.97 o                         
   8  -1   1          0.61          0.85         0.48 o                         
   9  -1   1         33.26         35.72         1.42 o                         
  10  -1   1         12.30         10.41         1.14 o                         
  11  -1   1          0.07         -0.65         0.86 o                         
  12  -1   1          0.97         -0.61         1.27 o                         
  13  -1   1          1.43          1.54         1.72 o                         
 -13   0   1          1.92          0.58         1.84 o                         
 -12   0   1          4.33          6.25         1.55 o                         
 -11   0   1          5.16          3.94         1.10 o                         
 -10   0   1          0.81          1.11         1.00 o                         
  -9   0   1          1.07          1.78         0.79 o                         
  -8   0   1         20.45         19.38         1.64 o                         
  -7   0   1          8.79          7.11         0.74 o                         
  -6   0   1         14.57         11.89         0.90 o                         
  -5   0   1          2.41          1.90         0.35 o                         
  -4   0   1        458.42        482.79         5.57 o                         
  -3   0   1        245.75        237.78         3.03 o                         
  -2   0   1        194.21        181.66         2.27 o                         
  -1   0   1         51.62         44.45         0.76 o                         
   0   0   1         69.92         65.43         0.87 o                         
   1   0   1        991.88       1006.52        11.27 o                         
   2   0   1       1066.15       1089.98        11.83 o                         
   3   0   1          0.01          0.16         0.33 o                         
   4   0   1         61.46         58.73         1.18 o                         
   5   0   1          0.03          0.53         0.30 o                         
   6   0   1         72.59         67.94         1.57 o                         
   7   0   1        143.99        151.64         2.55 o                         
   8   0   1         13.45         12.25         0.83 o                         
   9   0   1         15.98         15.41         1.15 o                         
  10   0   1          0.00         -0.31         0.91 o                         
  11   0   1          0.79          1.15         0.93 o                         
  12   0   1          0.17          1.34         1.27 o                         
  13   0   1          0.17         -0.53         1.64 o                         
 -12   1   1          0.48          0.03         1.34 o                         
 -11   1   1          0.23         -0.53         1.03 o                         
 -10   1   1          2.17          2.63         0.92 o                         
  -9   1   1         20.76         20.37         1.48 o                         
  -8   1   1          3.57          2.55         0.63 o                         
  -7   1   1          0.29         -0.13         0.40 o                         
  -6   1   1         17.20         17.68         0.84 o                         
  -5   1   1          0.51          0.69         0.38 o                         
  -4   1   1        595.57        630.54         7.09 o                         
  -3   1   1        168.28        171.20         2.23 o                         
  -2   1   1        612.60        595.20         6.16 o                         
  -1   1   1        517.35        508.64         6.13 o                         
   0   1   1       7027.22       6810.53        78.75 o                         
   1   1   1         26.00         31.35         0.62 o                         
   2   1   1         41.63         38.67         0.76 o                         
   3   1   1          8.57          8.41         0.43 o                         
   4   1   1         24.61         22.98         0.77 o                         
   5   1   1        513.54        547.90         6.62 o                         
   6   1   1          6.78          6.33         0.56 o                         
   7   1   1        120.53        119.07         2.32 o                         
   8   1   1         87.53         95.86         2.74 o                         
   9   1   1         26.95         26.90         1.60 o                         
  10   1   1          5.06          5.49         1.04 o                         
  11   1   1          8.88          7.91         1.30 o                         
  12   1   1          7.74          9.26         1.56 o                         
  13   1   1          7.40          7.09         2.03 o                         
 -12   2   1          0.09          3.57         1.50 o                         
 -11   2   1          0.07         -0.31         1.07 o                         
 -10   2   1          3.90          1.65         0.94 o                         
  -9   2   1          9.76          6.74         1.09 o                         
  -8   2   1          0.00          0.18         0.48 o                         
  -7   2   1          4.30          4.59         0.55 o                         
  -6   2   1          7.28          9.13         0.66 o                         
  -5   2   1         49.11         47.13         1.28 o                         
  -4   2   1        312.14        347.63         4.24 o                         
  -3   2   1        109.51        111.80         1.64 o                         
  -2   2   1         24.37         25.88         0.77 o                         
  -1   2   1        319.94        315.97         3.79 o                         
   0   2   1        106.11         98.78         1.48 o                         
   1   2   1         48.34         55.05         0.87 o                         
   2   2   1          2.58          1.67         0.23 o                         
   3   2   1        697.89        662.30         8.24 o                         
   4   2   1          5.90          6.81         0.67 o                         
   5   2   1        136.27        143.42         2.51 o                         
   6   2   1        119.39        121.14         2.72 o                         
   7   2   1          1.63          0.44         0.48 o                         
   8   2   1         33.38         31.01         1.60 o                         
   9   2   1         31.85         29.04         1.99 o                         
  10   2   1         21.65         24.02         1.79 o                         
  11   2   1          7.71          8.74         1.63 o                         
  12   2   1          0.00          0.76         1.11 o                         
  13   2   1          0.11         -0.54         1.59 o                         
 -12   3   1          2.92          7.81         2.07 o                         
 -11   3   1          0.98          0.45         1.23 o                         
 -10   3   1          0.13          0.72         0.85 o                         
  -9   3   1          1.42          0.75         0.67 o                         
  -8   3   1          2.66          1.91         0.56 o                         
  -7   3   1          0.16         -0.39         0.39 o                         
  -6   3   1          0.00         -0.18         0.33 o                         
  -5   3   1          0.05         -0.28         0.28 o                         
  -4   3   1          4.11          2.27         0.35 o                         
  -3   3   1         41.97         43.20         1.05 o                         
  -2   3   1          2.15          2.39         0.30 o                         
  -1   3   1         14.98         11.28         0.91 o                         
   0   3   1         33.09         29.11         0.70 o                         
   1   3   1        704.10        700.09         8.52 o                         
   2   3   1          3.19          2.75         0.39 o                         
   3   3   1          0.69          0.80         0.21 o                         
   4   3   1          0.04          0.09         0.28 o                         
   5   3   1        103.20        105.82         2.20 o                         
   6   3   1          1.19          2.63         0.60 o                         
   7   3   1          1.32          1.10         0.53 o                         
   8   3   1          7.93          4.97         0.94 o                         
   9   3   1          3.95          3.85         1.02 o                         
  10   3   1          0.06         -0.82         0.82 o                         
  11   3   1          5.58          3.01         1.22 o                         
  12   3   1          0.10         -0.40         1.03 o                         
  13   3   1          0.31          0.86         1.69 o                         
 -12   4   1         10.90         22.67         3.34 o                         
 -11   4   1          0.28          0.30         1.34 o                         
 -10   4   1          3.46          1.92         1.01 o                         
  -9   4   1          0.07         -0.19         0.81 o                         
  -8   4   1         12.33         10.58         0.90 o                         
  -7   4   1          0.18         -0.45         0.45 o                         
  -6   4   1          1.79          1.21         0.42 o                         
  -5   4   1          0.43          0.22         0.34 o                         
  -4   4   1         45.38         44.46         1.40 o                         
  -3   4   1          3.26          2.39         0.38 o                         
  -2   4   1        114.40        109.34         1.87 o                         
  -1   4   1         35.62         36.29         1.60 o                         
   0   4   1         25.10         27.54         1.07 o                         
   1   4   1         79.37         74.76         1.43 o                         
   2   4   1         23.63         28.15         1.00 o                         
   3   4   1         82.25         90.49         1.87 o                         
   4   4   1        113.97        130.33         3.21 o                         
   5   4   1          7.43          5.72         0.76 o                         
   6   4   1          0.00          0.09         0.40 o                         
   7   4   1          0.19         -0.10         0.45 o                         
   8   4   1          0.13         -0.60         0.60 o                         
   9   4   1          0.80         -0.65         0.98 o                         
  10   4   1          2.14          1.28         0.92 o                         
  11   4   1          1.26          0.69         0.99 o                         
  12   4   1          0.13         -0.57         1.11 o                         
  13   4   1          2.49          1.31         1.47 o                         
 -11   5   1          3.38          5.41         1.95 o                         
 -10   5   1          2.76          0.79         1.25 o                         
  -9   5   1          1.42          2.30         1.10 o                         
  -8   5   1         10.34         11.59         1.22 o                         
  -7   5   1          0.06         -0.12         0.65 o                         
  -6   5   1          5.90          5.20         0.67 o                         
  -5   5   1          6.69          7.00         0.67 o                         
  -4   5   1         21.56         24.24         1.09 o                         
  -3   5   1          4.85          5.18         0.91 o                         
  -2   5   1          3.01          1.74         0.34 o                         
  -1   5   1         24.22         23.29         0.79 o                         
   0   5   1         53.74         57.51         1.24 o                         
   1   5   1          0.33          0.20         0.26 o                         
   2   5   1         35.10         41.11         1.49 o                         
   3   5   1        119.37        109.52         2.31 o                         
   4   5   1          4.34          3.67         0.49 o                         
   5   5   1          0.62          0.12         0.41 o                         
   6   5   1          0.76          0.39         0.47 o                         
   7   5   1         10.02          9.50         1.10 o                         
   8   5   1          3.76          2.35         0.93 o                         
   9   5   1          9.94          7.02         1.17 o                         
  10   5   1          0.12         -0.88         0.88 o                         
  11   5   1          4.64          3.56         1.32 o                         
  12   5   1          1.09          1.40         1.23 o                         
  13   5   1          2.02          3.29         1.94 o                         
 -11   6   1          2.45          3.58         2.30 o                         
 -10   6   1          0.03         -0.59         1.43 o                         
  -9   6   1          0.00          0.31         1.21 o                         
  -8   6   1          0.00          0.35         1.03 o                         
  -7   6   1          3.39          4.29         1.06 o                         
  -6   6   1         22.14         21.70         1.77 o                         
  -5   6   1         29.18         33.19         1.85 o                         
  -4   6   1          0.98          1.25         0.57 o                         
  -3   6   1          8.78          8.02         0.66 o                         
  -2   6   1         12.78         13.23         0.73 o                         
  -1   6   1          2.38          1.91         0.34 o                         
   0   6   1         13.85         13.60         0.79 o                         
   1   6   1         54.30         51.95         1.80 o                         
   2   6   1         60.93         61.54         1.79 o                         
   3   6   1         97.89         92.84         2.09 o                         
   4   6   1          5.82          3.69         0.60 o                         
   5   6   1          3.29          1.87         0.58 o                         
   6   6   1          4.55          2.88         0.67 o                         
   7   6   1          6.12          3.97         0.93 o                         
   8   6   1          0.15          0.78         0.93 o                         
   9   6   1          5.56          4.99         1.06 o                         
  10   6   1          0.63         -0.92         0.92 o                         
  11   6   1          0.33         -1.01         1.01 o                         
  12   6   1          0.24          1.74         1.32 o                         
 -10   7   1          2.10          5.03         2.21 o                         
  -9   7   1          2.09          0.65         1.64 o                         
  -8   7   1          9.84         13.05         2.01 o                         
  -7   7   1         13.52         13.73         1.87 o                         
  -6   7   1         17.84         18.05         1.84 o                         
  -5   7   1         11.23         10.60         1.31 o                         
  -4   7   1         50.83         49.72         2.56 o                         
  -3   7   1          4.77          4.83         0.86 o                         
  -2   7   1          4.62          4.02         0.83 o                         
  -1   7   1          1.65          1.83         0.54 o                         
   0   7   1          0.00         -0.38         0.38 o                         
   1   7   1         27.74         30.99         1.23 o                         
   2   7   1         12.67         16.04         1.14 o                         
   3   7   1          0.95          0.22         0.45 o                         
   4   7   1          5.68          4.46         0.67 o                         
   5   7   1         12.22          8.83         1.01 o                         
   6   7   1         25.24         20.69         1.58 o                         
   7   7   1         15.58         11.98         1.98 o                         
   8   7   1          2.07          1.74         0.94 o                         
   9   7   1          1.61          1.72         1.00 o                         
  10   7   1          0.15          1.53         1.12 o                         
  11   7   1          0.12          0.19         1.14 o                         
  12   7   1          0.74          1.97         1.54 o                         
 -10   8   1          0.99         -1.42         2.20 o                         
  -9   8   1          2.11          0.62         1.75 o                         
  -8   8   1          3.00          3.07         1.77 o                         
  -7   8   1          3.13          3.18         1.56 o                         
  -6   8   1         23.31         24.67         3.37 o                         
  -5   8   1         12.93         12.38         1.58 o                         
  -4   8   1          6.28          2.91         1.17 o                         
  -3   8   1          1.62          0.35         0.73 o                         
  -2   8   1          1.61          0.29         1.23 o                         
  -1   8   1          1.46          0.74         0.74 o                         
   0   8   1         27.85         29.01         1.64 o                         
   1   8   1          0.55          0.50         0.63 o                         
   2   8   1          2.81          2.28         0.61 o                         
   3   8   1         40.52         42.61         1.78 o                         
   4   8   1          0.03         -0.58         0.58 o                         
   5   8   1         15.95         14.86         1.43 o                         
   6   8   1         10.52         10.78         1.21 o                         
   7   8   1          2.12          1.33         0.80 o                         
   8   8   1          0.03          0.75         0.86 o                         
   9   8   1          0.28         -0.87         0.87 o                         
  10   8   1          0.05         -0.43         1.10 o                         
  11   8   1          0.48         -0.78         1.32 o                         
  12   8   1          3.30          3.65         2.29 o                         
  -9   9   1          0.27          0.65         1.97 o                         
  -8   9   1          0.39         -0.61         2.38 o                         
  -7   9   1          0.25         -0.99         1.51 o                         
  -6   9   1          0.58         -1.05         1.41 o                         
  -5   9   1          0.01         -0.89         0.89 o                         
  -4   9   1          1.15         -0.55         1.16 o                         
  -3   9   1          4.70          3.24         1.60 o                         
  -2   9   1         30.84         31.31         3.58 o                         
  -1   9   1          2.15          0.67         0.89 o                         
   0   9   1         18.83         18.02         1.71 o                         
   1   9   1          6.59          4.97         1.21 o                         
   2   9   1         20.41         20.26         2.30 o                         
   3   9   1          8.61          4.96         1.04 o                         
   4   9   1          1.21          0.86         1.07 o                         
   5   9   1          0.44          0.52         0.66 o                         
   6   9   1          0.06          0.35         0.74 o                         
   7   9   1          6.86          8.38         1.40 o                         
   8   9   1          0.05          0.47         0.91 o                         
   9   9   1          0.29          1.68         1.12 o                         
  10   9   1          0.06         -0.86         1.22 o                         
  11   9   1          0.01          1.59         1.52 o                         
  -8  10   1          0.02         -1.14         1.92 o                         
  -7  10   1          0.27         -1.73         1.73 o                         
  -6  10   1          0.01         -1.41         1.41 o                         
  -5  10   1          0.02         -0.48         1.25 o                         
  -4  10   1          3.60          2.22         1.48 o                         
  -3  10   1          3.28          2.43         1.30 o                         
  -2  10   1          6.07          3.56         1.28 o                         
  -1  10   1         11.69          7.32         1.40 o                         
   0  10   1         10.96          9.04         1.48 o                         
   1  10   1          8.40          9.41         1.48 o                         
   2  10   1          3.18          4.69         1.21 o                         
   3  10   1          0.60          0.65         1.07 o                         
   4  10   1          0.18         -0.05         0.87 o                         
   5  10   1          0.58          3.66         1.12 o                         
   6  10   1          0.25         -0.38         1.07 o                         
   7  10   1          0.02          1.86         1.35 o                         
   8  10   1          0.10         -1.82         1.82 o                         
   9  10   1          1.02          0.16         1.37 o                         
  10  10   1         11.06         18.28         2.18 o                         
  -7  11   1          0.06         -2.23         2.23 o                         
  -6  11   1          0.09         -1.02         1.65 o                         
  -5  11   1          0.12          0.31         2.03 o                         
  -4  11   1          0.04         -0.63         1.34 o                         
  -3  11   1          3.09          1.63         1.46 o                         
  -2  11   1          1.03          0.88         1.29 o                         
  -1  11   1          1.76         -0.60         1.54 o                         
   0  11   1          0.50         -0.96         1.01 o                         
   1  11   1          2.06          0.44         1.16 o                         
   2  11   1          0.93          0.25         1.11 o                         
   3  11   1          0.44          0.32         1.05 o                         
   4  11   1          5.31          5.80         1.63 o                         
   5  11   1          0.22         -0.58         1.22 o                         
   6  11   1          0.15          0.23         1.22 o                         
   7  11   1          0.18         -0.75         1.48 o                         
   8  11   1          0.32          3.01         1.95 o                         
   9  11   1          0.71         -0.32         1.89 o                         
  -6  12   1          0.36         -3.95         5.88 o                         
  -5  12   1          0.00         -0.98         1.88 o                         
  -4  12   1          0.00          2.95         1.76 o                         
  -3  12   1          0.01         -1.76         1.76 o                         
  -2  12   1          0.00         -1.12         1.41 o                         
  -1  12   1          0.12          0.09         1.25 o                         
   0  12   1          0.88          0.02         1.26 o                         
   1  12   1          0.00         -1.11         1.11 o                         
   2  12   1          0.26          0.06         1.49 o                         
   3  12   1          0.17          0.56         1.39 o                         
   4  12   1          3.27          2.87         1.67 o                         
   5  12   1          0.18          1.27         1.96 o                         
   6  12   1          0.57          0.13         1.95 o                         
   7  12   1          0.34          2.94         2.21 o                         
   8  12   1          1.83          5.96         2.51 o                         
  -4  13   1          0.05         -2.09         2.22 o                         
  -3  13   1          0.08         -0.54         2.11 o                         
  -2  13   1          0.88         -1.64         1.64 o                         
  -1  13   1          0.02         -0.92         1.48 o                         
   0  13   1          0.11          1.31         1.52 o                         
   1  13   1          0.02         -1.60         1.60 o                         
   2  13   1          0.45         -0.72         1.72 o                         
   3  13   1          0.06         -2.20         2.20 o                         
   4  13   1          0.13          3.63         2.46 o                         
   5  13   1          0.03          0.40         2.11 o                         
   6  13   1          0.69          1.19         2.19 o                         
   7  13   1          0.06          5.23         4.37 o                         
  -1  14   1          0.05          0.83         2.03 o                         
   0  14   1          0.02          0.22         2.11 o                         
   1  14   1          0.08         -2.11         2.11 o                         
   2  14   1          0.51          2.54         2.21 o                         
   3  14   1          0.08          5.81         2.63 o                         
   4  14   1          0.00          1.82         2.33 o                         
  -2 -13   2          0.30         -3.70         3.71 o                         
  -1 -13   2          2.64          3.92         3.21 o                         
   0 -13   2          0.03          1.69         2.42 o                         
   1 -13   2          4.92          6.97         2.82 o                         
  -5 -12   2         21.18         22.45         6.25 o                         
  -4 -12   2          6.42          2.50         2.33 o                         
  -3 -12   2          0.00         -1.30         1.81 o                         
  -2 -12   2          4.08          4.29         3.00 o                         
  -1 -12   2          4.02          6.98         2.05 o                         
   0 -12   2          9.34          7.45         2.65 o                         
   1 -12   2          0.02         -0.52         1.67 o                         
   2 -12   2          0.50         -0.67         2.19 o                         
   3 -12   2          0.01          1.92         1.93 o                         
   4 -12   2          0.72          0.24         1.77 o                         
  -7 -11   2          0.02          1.93         2.51 o                         
  -6 -11   2          0.35          0.93         2.01 o                         
  -5 -11   2          7.61          5.84         2.25 o                         
  -4 -11   2          8.37          9.33         2.17 o                         
  -3 -11   2         15.59          9.14         2.40 o                         
  -2 -11   2          1.11          1.33         1.70 o                         
  -1 -11   2          0.08          0.18         1.62 o                         
   0 -11   2          0.03          1.21         1.30 o                         
   1 -11   2          3.94          6.18         1.66 o                         
   2 -11   2          1.40         -0.33         1.35 o                         
   3 -11   2          3.29          1.64         1.46 o                         
   4 -11   2          1.77          3.42         1.78 o                         
   5 -11   2          1.56          3.29         2.06 o                         
   6 -11   2          0.02          2.47         1.99 o                         
  -8 -10   2         12.49          9.78         2.58 o                         
  -7 -10   2          2.49          1.32         1.74 o                         
  -6 -10   2          1.62         -0.01         1.38 o                         
  -5 -10   2          0.45          3.49         1.47 o                         
  -4 -10   2         41.07         38.42         4.94 o                         
  -3 -10   2         46.15         40.06         3.05 o                         
  -2 -10   2         14.78         16.16         2.03 o                         
  -1 -10   2          0.38          0.45         1.15 o                         
   0 -10   2          2.16          1.62         1.08 o                         
   1 -10   2         20.92         22.27         2.47 o                         
   2 -10   2          0.23          0.55         1.36 o                         
   3 -10   2          1.73          0.46         1.26 o                         
   4 -10   2          4.09          2.23         1.50 o                         
   5 -10   2          0.31         -0.91         1.42 o                         
   6 -10   2         10.35          9.72         2.17 o                         
   7 -10   2          0.12         -1.67         1.67 o                         
  -9  -9   2          3.88          1.61         3.19 o                         
  -8  -9   2          3.86          4.32         2.19 o                         
  -7  -9   2          0.02          2.03         1.68 o                         
  -6  -9   2          0.33         -0.51         1.47 o                         
  -5  -9   2          0.97          0.22         1.05 o                         
  -4  -9   2         71.67         73.75         4.64 o                         
  -3  -9   2         18.90         16.55         1.83 o                         
  -2  -9   2         15.38         16.12         1.82 o                         
  -1  -9   2          0.04         -0.74         0.74 o                         
   0  -9   2          0.03          0.36         0.79 o                         
   1  -9   2         30.36         34.53         2.54 o                         
   2  -9   2          1.04          0.79         0.92 o                         
   3  -9   2          1.67          1.43         1.12 o                         
   4  -9   2         21.65         16.11         2.05 o                         
   5  -9   2          0.10          0.37         1.25 o                         
   6  -9   2          0.08         -0.64         1.45 o                         
   7  -9   2          1.40         -0.99         1.74 o                         
   8  -9   2          5.06          4.81         2.12 o                         
 -10  -8   2          0.55         -1.05         1.44 o                         
  -9  -8   2          1.34          0.96         1.16 o                         
  -8  -8   2          0.01          0.32         1.00 o                         
  -7  -8   2          5.29          4.27         1.11 o                         
  -6  -8   2          9.86          7.49         1.13 o                         
  -5  -8   2          1.22         -0.69         0.91 o                         
  -4  -8   2          0.06          1.12         0.92 o                         
  -3  -8   2          0.05          0.35         0.94 o                         
  -2  -8   2        178.94        185.54         4.11 o                         
  -1  -8   2         12.05         13.64         1.34 o                         
   0  -8   2         17.50         16.08         1.51 o                         
   1  -8   2         37.06         37.88         4.17 o                         
   2  -8   2        104.90        110.40         3.69 o                         
   3  -8   2          0.87         -0.94         0.94 o                         
   4  -8   2          7.03          5.38         1.31 o                         
   5  -8   2          0.24         -1.21         1.21 o                         
   6  -8   2          4.37          2.67         1.32 o                         
   7  -8   2          3.83          3.26         1.40 o                         
   8  -8   2          0.12         -1.02         1.41 o                         
   9  -8   2         15.60         13.17         3.16 o                         
 -11  -7   2          1.46          0.32         1.62 o                         
 -10  -7   2          0.00          0.13         1.28 o                         
  -9  -7   2          0.17          0.28         1.05 o                         
  -8  -7   2          2.48          0.06         0.91 o                         
  -7  -7   2         16.58         16.84         1.60 o                         
  -6  -7   2         15.20         12.88         1.51 o                         
  -5  -7   2          0.96          0.85         0.62 o                         
  -4  -7   2          8.45          6.21         0.86 o                         
  -3  -7   2         27.84         28.38         1.59 o                         
  -2  -7   2        226.33        233.37         4.59 o                         
  -1  -7   2         20.04         21.80         1.48 o                         
   0  -7   2         13.93         11.87         1.64 o                         
   1  -7   2          1.26          1.50         0.82 o                         
   2  -7   2          6.01          4.74         0.93 o                         
   3  -7   2          2.50          2.43         0.90 o                         
   4  -7   2          1.80          2.66         0.98 o                         
   5  -7   2          4.79          5.80         1.33 o                         
   6  -7   2          2.23          4.20         1.32 o                         
   7  -7   2         32.57         27.48         4.30 o                         
   8  -7   2          4.76          2.56         1.52 o                         
   9  -7   2          7.82          3.60         1.86 o                         
  10  -7   2          5.72          2.74         2.27 o                         
 -11  -6   2          0.51          2.10         1.40 o                         
 -10  -6   2          0.17         -0.08         1.11 o                         
  -9  -6   2          0.15         -0.70         1.00 o                         
  -8  -6   2          0.69          0.26         0.77 o                         
  -7  -6   2         14.47         12.81         1.21 o                         
  -6  -6   2          2.48          1.70         0.75 o                         
  -5  -6   2          1.31          0.93         0.65 o                         
  -4  -6   2          0.77          0.41         0.51 o                         
  -3  -6   2         48.86         50.20         1.73 o                         
  -2  -6   2          0.80          0.20         0.45 o                         
  -1  -6   2         65.32         68.82         1.81 o                         
   0  -6   2          4.15          3.97         0.70 o                         
   1  -6   2         26.84         27.28         1.61 o                         
   2  -6   2          0.93          0.33         0.57 o                         
   3  -6   2          0.39         -0.63         0.63 o                         
   4  -6   2         64.79         73.69         3.92 o                         
   5  -6   2          8.38         10.54         1.42 o                         
   6  -6   2         11.65          9.29         1.37 o                         
   7  -6   2         94.24        103.34         5.18 o                         
   8  -6   2         32.56         36.69         2.61 o                         
   9  -6   2          1.71          2.39         1.39 o                         
  10  -6   2          0.11         -0.67         1.61 o                         
  11  -6   2          0.23         -0.40         2.28 o                         
 -12  -5   2          0.01          0.06         3.31 o                         
 -11  -5   2          0.02         -1.23         1.23 o                         
 -10  -5   2          2.15          2.53         1.08 o                         
  -9  -5   2          0.02          1.58         1.03 o                         
  -8  -5   2          0.03         -0.37         0.78 o                         
  -7  -5   2          0.03         -0.23         0.61 o                         
  -6  -5   2         16.29         10.43         1.07 o                         
  -5  -5   2         18.22         21.96         1.45 o                         
  -4  -5   2          1.65          0.95         0.54 o                         
  -3  -5   2          1.13          1.00         0.39 o                         
  -2  -5   2         25.18         27.62         1.23 o                         
  -1  -5   2         52.32         53.83         1.49 o                         
   0  -5   2          9.25          9.63         0.65 o                         
   1  -5   2         55.28         55.93         2.02 o                         
   2  -5   2        109.95        113.59         2.60 o                         
   3  -5   2         44.26         49.06         1.97 o                         
   4  -5   2         48.73         49.37         2.28 o                         
   5  -5   2        210.71        215.04         4.53 o                         
   6  -5   2         91.94         93.19         3.05 o                         
   7  -5   2          2.01          1.85         0.94 o                         
   8  -5   2          4.96          3.01         1.07 o                         
   9  -5   2          0.13         -0.53         1.05 o                         
  10  -5   2          0.18          1.82         1.29 o                         
  11  -5   2          0.06         -0.47         1.80 o                         
 -12  -4   2          0.87          0.86         2.10 o                         
 -11  -4   2          0.95          1.41         1.19 o                         
 -10  -4   2          4.60          4.86         1.33 o                         
  -9  -4   2          2.30          3.16         0.93 o                         
  -8  -4   2          1.59          0.85         0.72 o                         
  -7  -4   2          8.44          9.42         1.02 o                         
  -6  -4   2          4.57          3.38         0.77 o                         
  -5  -4   2          7.08          6.72         0.70 o                         
  -4  -4   2          3.08          2.44         0.42 o                         
  -3  -4   2          2.45          1.22         0.38 o                         
  -2  -4   2         88.20         94.47         2.28 o                         
  -1  -4   2         22.48         21.66         1.12 o                         
   0  -4   2         45.50         45.61         1.24 o                         
   1  -4   2         74.85         73.72         1.47 o                         
   2  -4   2         24.30         23.84         0.91 o                         
   3  -4   2         17.17         15.82         1.12 o                         
   4  -4   2          5.83          5.58         0.82 o                         
   5  -4   2          4.07          4.16         0.61 o                         
   6  -4   2         10.00          8.91         0.77 o                         
   7  -4   2          0.39         -0.45         0.45 o                         
   8  -4   2          0.01         -0.52         0.64 o                         
   9  -4   2          3.66          4.46         0.94 o                         
  10  -4   2          0.69          0.79         1.17 o                         
  11  -4   2          1.42         -0.72         2.30 o                         
 -12  -3   2          0.00         -0.54         1.54 o                         
 -11  -3   2          1.87          1.43         1.28 o                         
 -10  -3   2          1.09          1.15         1.03 o                         
  -9  -3   2          1.08          0.98         0.91 o                         
  -8  -3   2          0.17         -0.23         0.57 o                         
  -7  -3   2          0.88          0.20         0.63 o                         
  -6  -3   2          8.44          7.55         0.92 o                         
  -5  -3   2         26.79         28.48         1.36 o                         
  -4  -3   2         23.91         25.60         0.95 o                         
  -3  -3   2        111.87        126.31         2.11 o                         
  -2  -3   2          6.74          3.26         0.40 o                         
  -1  -3   2        248.64        252.00         3.80 o                         
   0  -3   2         15.39         15.74         0.91 o                         
   1  -3   2         19.64         16.12         0.80 o                         
   2  -3   2          1.05          0.20         0.29 o                         
   3  -3   2         71.53         69.22         1.98 o                         
   4  -3   2         18.85         21.76         0.92 o                         
   5  -3   2          0.08         -0.16         0.35 o                         
   6  -3   2          4.00          4.10         0.53 o                         
   7  -3   2          2.99          1.48         0.51 o                         
   8  -3   2          0.61         -0.22         0.51 o                         
   9  -3   2          2.09          2.15         0.62 o                         
  10  -3   2         12.70         15.00         1.08 o                         
  11  -3   2         14.25         11.94         2.00 o                         
 -12  -2   2          0.13          1.21         1.40 o                         
 -11  -2   2          0.95          0.28         1.18 o                         
 -10  -2   2          2.38          2.91         1.17 o                         
  -9  -2   2          0.00         -0.66         0.66 o                         
  -8  -2   2          3.36          1.39         0.86 o                         
  -7  -2   2         12.50         12.61         1.11 o                         
  -6  -2   2         12.21         11.48         1.06 o                         
  -5  -2   2        115.00        122.12         2.15 o                         
  -4  -2   2         71.73         71.05         1.42 o                         
  -3  -2   2        175.25        180.35         2.65 o                         
  -2  -2   2        178.67        168.62         2.44 o                         
  -1  -2   2        497.00        528.09         7.05 o                         
   0  -2   2        361.56        334.77         4.41 o                         
   1  -2   2          1.59          1.17         0.26 o                         
   2  -2   2         46.44         43.44         1.01 o                         
   3  -2   2         62.69         57.55         1.22 o                         
   4  -2   2         24.94         25.04         0.97 o                         
   5  -2   2         20.66         20.02         1.15 o                         
   6  -2   2          1.10          0.46         0.36 o                         
   7  -2   2          0.42          0.08         0.42 o                         
   8  -2   2          6.44          4.81         0.69 o                         
   9  -2   2         17.46         14.61         0.93 o                         
  10  -2   2          4.43          3.56         0.74 o                         
  11  -2   2          0.07          0.58         0.96 o                         
  12  -2   2          0.04         -1.28         1.49 o                         
  13  -2   2          0.77         -0.89         4.05 o                         
 -12  -1   2          0.04          0.24         1.34 o                         
 -11  -1   2          0.40          1.59         1.26 o                         
 -10  -1   2          0.88          0.91         0.94 o                         
  -9  -1   2          1.32          0.95         0.81 o                         
  -8  -1   2          1.25          1.25         0.71 o                         
  -7  -1   2          3.09          2.58         0.71 o                         
  -6  -1   2         25.27         23.50         1.18 o                         
  -5  -1   2         21.14         19.17         0.85 o                         
  -4  -1   2        251.31        243.68         3.43 o                         
  -3  -1   2        251.74        246.01         3.56 o                         
  -2  -1   2         56.80         50.60         0.97 o                         
  -1  -1   2        162.84        151.73         2.33 o                         
   0  -1   2        991.61       1000.53        12.61 o                         
   1  -1   2       2243.13       2207.85        28.98 o                         
   2  -1   2        977.10        967.40        11.70 o                         
   3  -1   2        101.95        101.94         1.60 o                         
   4  -1   2         37.06         33.53         1.20 o                         
   5  -1   2         37.24         40.56         1.25 o                         
   6  -1   2          3.63          1.45         0.40 o                         
   7  -1   2          4.89          3.23         0.55 o                         
   8  -1   2          0.62          0.92         0.48 o                         
   9  -1   2          5.34          3.67         0.67 o                         
  10  -1   2          0.03          0.20         0.69 o                         
  11  -1   2          0.14         -0.24         0.91 o                         
  12  -1   2          0.00         -0.11         1.15 o                         
  13  -1   2          0.00          0.09         1.56 o                         
 -12   0   2          1.68          2.86         1.85 o                         
 -11   0   2          2.17          1.39         1.11 o                         
 -10   0   2          2.62          1.47         1.18 o                         
  -9   0   2         11.28         10.22         1.31 o                         
  -8   0   2          4.48          3.09         0.80 o                         
  -7   0   2          2.29          1.29         0.51 o                         
  -6   0   2          5.46          5.72         0.86 o                         
  -5   0   2          2.20          2.41         0.40 o                         
  -4   0   2          6.72          5.77         0.45 o                         
  -3   0   2         54.65         54.61         1.07 o                         
  -2   0   2         56.43         49.85         1.12 o                         
  -1   0   2       2525.47       2443.47        30.07 o                         
   0   0   2        842.45        810.94         9.23 o                         
   1   0   2        280.08        291.10         3.73 o                         
   2   0   2        125.20        123.78         1.76 o                         
   3   0   2        760.02        765.44         9.05 o                         
   4   0   2        158.65        167.61         2.43 o                         
   5   0   2         95.63         93.13         1.65 o                         
   6   0   2         12.97         11.13         0.68 o                         
   7   0   2          0.84          0.76         0.38 o                         
   8   0   2          1.52          0.79         0.50 o                         
   9   0   2          2.08          0.68         0.61 o                         
  10   0   2          1.75          0.33         0.75 o                         
  11   0   2          1.25          0.25         0.87 o                         
  12   0   2          0.36         -0.12         1.20 o                         
  13   0   2          0.50          1.49         1.46 o                         
 -12   1   2          2.30          3.75         1.53 o                         
 -11   1   2          3.78          4.54         1.30 o                         
 -10   1   2          3.87          2.51         0.99 o                         
  -9   1   2          1.11          0.40         0.74 o                         
  -8   1   2          5.72          2.71         0.70 o                         
  -7   1   2          2.51          1.86         0.57 o                         
  -6   1   2          0.27          0.57         0.37 o                         
  -5   1   2          4.89          4.71         0.47 o                         
  -4   1   2          5.79          6.54         0.50 o                         
  -3   1   2         58.80         55.77         1.09 o                         
  -2   1   2        292.28        300.19         3.95 o                         
  -1   1   2        299.26        305.02         3.67 o                         
   0   1   2        181.07        168.88         2.37 o                         
   1   1   2        216.88        210.64         2.92 o                         
   2   1   2       4178.72       4120.73        47.90 o                         
   3   1   2        918.35        907.24        10.53 o                         
   4   1   2        174.37        169.44         2.52 o                         
   5   1   2          8.16          6.55         0.56 o                         
   6   1   2          0.06          0.09         0.30 o                         
   7   1   2          0.03         -0.20         0.34 o                         
   8   1   2          1.04         -0.36         0.54 o                         
   9   1   2          0.00          0.16         0.72 o                         
  10   1   2          0.48         -0.20         0.78 o                         
  11   1   2          2.23          1.12         0.85 o                         
  12   1   2          2.28          0.64         1.23 o                         
  13   1   2          0.70         -0.10         1.44 o                         
 -12   2   2          0.89          1.28         1.84 o                         
 -11   2   2          0.51          1.33         1.30 o                         
 -10   2   2          0.14          0.46         0.96 o                         
  -9   2   2          0.21         -0.07         0.76 o                         
  -8   2   2          0.03         -0.52         0.57 o                         
  -7   2   2          0.87          0.48         0.47 o                         
  -6   2   2          3.70          3.58         0.56 o                         
  -5   2   2         70.07         77.49         1.56 o                         
  -4   2   2          0.41          0.19         0.26 o                         
  -3   2   2         25.47         23.04         0.95 o                         
  -2   2   2          0.01          0.29         0.17 o                         
  -1   2   2        254.05        248.16         3.26 o                         
   0   2   2       3440.84       3326.50        38.65 o                         
   1   2   2         23.43         19.63         0.60 o                         
   2   2   2        173.65        164.84         2.47 o                         
   3   2   2         26.88         26.43         0.93 o                         
   4   2   2          4.18          3.72         0.40 o                         
   5   2   2        224.90        216.26         4.27 o                         
   6   2   2         61.51         57.56         1.66 o                         
   7   2   2         37.61         34.79         1.71 o                         
   8   2   2         14.77         13.34         1.24 o                         
   9   2   2         17.52         21.48         1.64 o                         
  10   2   2          3.54          2.87         0.91 o                         
  11   2   2          0.64          0.38         0.88 o                         
  12   2   2          0.49         -0.92         1.04 o                         
  13   2   2          0.43          0.01         1.48 o                         
 -12   3   2          0.64          1.51         1.83 o                         
 -11   3   2          0.60          2.57         1.98 o                         
 -10   3   2          0.94          1.55         1.17 o                         
  -9   3   2          0.36         -0.37         0.75 o                         
  -8   3   2          0.55         -0.42         0.64 o                         
  -7   3   2          0.72          0.89         0.51 o                         
  -6   3   2          4.83          6.01         0.63 o                         
  -5   3   2          0.55          0.24         0.33 o                         
  -4   3   2          2.87          1.53         0.37 o                         
  -3   3   2          1.89          1.20         0.30 o                         
  -2   3   2         56.24         50.87         1.07 o                         
  -1   3   2        141.63        140.77         2.07 o                         
   0   3   2          0.43          0.87         0.31 o                         
   1   3   2         47.52         42.44         0.98 o                         
   2   3   2        138.07        131.97         1.90 o                         
   3   3   2        397.11        396.98         5.23 o                         
   4   3   2         33.60         31.22         0.91 o                         
   5   3   2        135.54        139.08         2.41 o                         
   6   3   2        113.86        115.01         2.22 o                         
   7   3   2        141.91        148.26         3.52 o                         
   8   3   2         29.67         24.40         2.14 o                         
   9   3   2         24.94         29.17         1.93 o                         
  10   3   2          8.59          9.44         1.38 o                         
  11   3   2          3.57          4.24         1.10 o                         
  12   3   2          0.14         -0.07         1.10 o                         
  13   3   2          0.24          1.29         1.56 o                         
 -12   4   2          1.84          0.94         2.92 o                         
 -11   4   2          1.78          1.40         1.40 o                         
 -10   4   2          0.65          1.61         1.25 o                         
  -9   4   2          2.94          2.76         1.00 o                         
  -8   4   2          3.65          1.86         0.83 o                         
  -7   4   2          5.08          1.98         0.71 o                         
  -6   4   2          3.48          1.96         0.57 o                         
  -5   4   2          1.97          1.36         0.42 o                         
  -4   4   2          0.04          0.25         0.28 o                         
  -3   4   2         19.77         20.01         0.80 o                         
  -2   4   2         59.71         56.56         1.20 o                         
  -1   4   2         59.65         55.87         1.37 o                         
   0   4   2          0.56          0.35         0.18 o                         
   1   4   2         10.08          9.84         0.51 o                         
   2   4   2         80.33         78.07         1.44 o                         
   3   4   2          0.43          0.64         0.25 o                         
   4   4   2         26.64         30.55         1.31 o                         
   5   4   2         80.30         81.22         1.66 o                         
   6   4   2         68.40         75.99         2.35 o                         
   7   4   2         39.61         39.59         2.51 o                         
   8   4   2          7.31          5.21         0.94 o                         
   9   4   2          0.40          0.36         0.77 o                         
  10   4   2          0.04         -0.53         0.99 o                         
  11   4   2          0.42         -0.23         0.99 o                         
  12   4   2          0.00          1.68         1.26 o                         
  13   4   2          0.24         -1.45         1.45 o                         
 -11   5   2          0.05         -1.79         1.92 o                         
 -10   5   2          0.03          0.59         1.30 o                         
  -9   5   2          0.12          0.31         1.04 o                         
  -8   5   2          4.12          4.07         1.00 o                         
  -7   5   2          1.97          1.28         0.79 o                         
  -6   5   2          0.08          0.17         0.59 o                         
  -5   5   2          0.20         -0.40         0.40 o                         
  -4   5   2          1.20          1.12         0.36 o                         
  -3   5   2          3.35          2.66         0.35 o                         
  -2   5   2         22.50         19.09         0.72 o                         
  -1   5   2         19.38         20.35         0.95 o                         
   0   5   2          2.12          1.55         0.36 o                         
   1   5   2         17.44         15.14         0.97 o                         
   2   5   2         22.18         26.49         1.03 o                         
   3   5   2         21.67         21.47         1.56 o                         
   4   5   2         39.96         40.64         1.28 o                         
   5   5   2          9.08          8.91         0.61 o                         
   6   5   2          5.66          5.74         0.80 o                         
   7   5   2          0.72         -0.36         0.63 o                         
   8   5   2          1.32          0.54         0.71 o                         
   9   5   2          5.42          6.27         1.23 o                         
  10   5   2          3.37          3.27         1.23 o                         
  11   5   2          0.42          3.07         1.16 o                         
  12   5   2          0.63          0.04         1.22 o                         
  13   5   2          1.21          1.74         1.89 o                         
 -11   6   2          0.60         -2.33         2.33 o                         
 -10   6   2          0.20          0.30         1.62 o                         
  -9   6   2          0.00         -0.43         1.27 o                         
  -8   6   2          0.00         -0.06         1.06 o                         
  -7   6   2          0.20         -0.81         0.81 o                         
  -6   6   2          0.04         -0.66         0.66 o                         
  -5   6   2         23.73         21.94         1.29 o                         
  -4   6   2          7.95          7.46         0.80 o                         
  -3   6   2         51.67         50.57         1.74 o                         
  -2   6   2         40.91         41.38         1.50 o                         
  -1   6   2         72.77         77.34         1.56 o                         
   0   6   2         12.65         14.50         0.73 o                         
   1   6   2        161.85        151.92         2.72 o                         
   2   6   2         44.68         46.27         1.46 o                         
   3   6   2          0.28          0.08         0.35 o                         
   4   6   2         35.20         34.69         1.79 o                         
   5   6   2          1.47          0.68         0.40 o                         
   6   6   2          0.70          0.37         0.60 o                         
   7   6   2          0.58         -0.21         0.61 o                         
   8   6   2          2.67         -0.35         0.74 o                         
   9   6   2          0.01          0.32         0.96 o                         
  10   6   2          4.88          4.94         1.31 o                         
  11   6   2          0.21          0.66         1.03 o                         
  12   6   2          0.43          1.34         1.23 o                         
  13   6   2          0.50         -0.35         1.89 o                         
 -10   7   2          0.01         -1.62         1.62 o                         
  -9   7   2          0.72         -0.20         1.31 o                         
  -8   7   2          0.55         -0.99         1.08 o                         
  -7   7   2          0.00         -0.46         0.96 o                         
  -6   7   2          2.21          1.79         1.34 o                         
  -5   7   2         16.94         18.67         1.66 o                         
  -4   7   2         13.03         15.02         1.79 o                         
  -3   7   2         17.81         15.62         1.37 o                         
  -2   7   2         51.40         53.02         2.49 o                         
  -1   7   2        128.41        137.44         2.68 o                         
   0   7   2         20.83         21.06         0.95 o                         
   1   7   2          3.60          2.64         0.47 o                         
   2   7   2         16.79         15.25         1.57 o                         
   3   7   2          1.97          1.28         0.48 o                         
   4   7   2          2.39          1.64         0.62 o                         
   5   7   2          0.00         -0.51         0.51 o                         
   6   7   2          0.98         -0.62         0.62 o                         
   7   7   2          0.18         -0.62         0.62 o                         
   8   7   2          0.89          0.47         0.76 o                         
   9   7   2          5.27          3.50         1.24 o                         
  10   7   2          2.96          2.41         1.15 o                         
  11   7   2          0.39          0.59         1.07 o                         
  12   7   2          0.01         -0.05         1.38 o                         
 -10   8   2          0.01          2.84         2.12 o                         
  -9   8   2          1.53          2.62         2.26 o                         
  -8   8   2          0.72         -0.08         1.10 o                         
  -7   8   2          2.52          1.39         1.38 o                         
  -6   8   2          1.34         -0.56         1.28 o                         
  -5   8   2          0.43          1.10         1.14 o                         
  -4   8   2         10.75         11.04         1.40 o                         
  -3   8   2          0.19         -0.14         0.84 o                         
  -2   8   2         11.13         12.29         1.29 o                         
  -1   8   2          0.25         -0.25         0.82 o                         
   0   8   2          0.89          1.14         0.64 o                         
   1   8   2         22.66         24.18         1.80 o                         
   2   8   2         24.04         23.06         1.46 o                         
   3   8   2         40.04         40.27         1.69 o                         
   4   8   2         24.70         24.46         1.36 o                         
   5   8   2          0.57         -0.07         0.69 o                         
   6   8   2         11.22         12.61         2.03 o                         
   7   8   2          4.54          3.88         0.96 o                         
   8   8   2          1.79          3.16         0.96 o                         
   9   8   2          1.17          1.92         1.13 o                         
  10   8   2          0.10         -0.12         0.89 o                         
  11   8   2          3.46          3.97         1.44 o                         
  12   8   2          0.71          0.05         1.51 o                         
  -9   9   2          1.17          1.31         2.54 o                         
  -8   9   2          1.12          0.12         1.64 o                         
  -7   9   2          1.37          1.38         1.65 o                         
  -6   9   2          1.44          0.29         1.46 o                         
  -5   9   2          3.25         -0.78         1.11 o                         
  -4   9   2          4.51          2.16         1.07 o                         
  -3   9   2          0.06         -0.64         0.74 o                         
  -2   9   2          0.02         -0.80         0.80 o                         
  -1   9   2          1.62          1.61         1.10 o                         
   0   9   2          5.30          4.39         1.05 o                         
   1   9   2         32.35         33.57         2.39 o                         
   2   9   2         25.20         25.22         1.68 o                         
   3   9   2         26.60         23.89         1.71 o                         
   4   9   2         76.80         82.46         3.11 o                         
   5   9   2         10.04          9.05         1.21 o                         
   6   9   2          2.93          0.85         0.83 o                         
   7   9   2         10.27          6.94         1.21 o                         
   8   9   2          1.56          1.64         1.41 o                         
   9   9   2          0.16          0.68         0.98 o                         
  10   9   2          3.19          3.59         1.43 o                         
  11   9   2          8.02          7.82         1.76 o                         
  -8  10   2          0.42          1.10         2.17 o                         
  -7  10   2          0.06          3.40         1.92 o                         
  -6  10   2          0.12         -0.42         1.45 o                         
  -5  10   2          0.97         -0.28         1.43 o                         
  -4  10   2          0.41         -0.84         1.10 o                         
  -3  10   2          4.49          3.42         1.56 o                         
  -2  10   2          1.48          0.93         1.04 o                         
  -1  10   2          0.23         -0.92         1.28 o                         
   0  10   2          2.27          0.79         0.86 o                         
   1  10   2          2.10          0.41         0.94 o                         
   2  10   2         30.78         35.48         2.39 o                         
   3  10   2          5.54          6.80         1.24 o                         
   4  10   2          8.62         10.26         1.44 o                         
   5  10   2          4.17          4.46         1.31 o                         
   6  10   2          3.07          3.35         1.26 o                         
   7  10   2          0.23         -0.40         0.93 o                         
   8  10   2          0.01          0.40         1.07 o                         
   9  10   2          0.03         -0.23         1.16 o                         
  10  10   2          6.42          7.24         1.58 o                         
  11  10   2          1.20          1.00         1.64 o                         
  -7  11   2          0.72         -0.90         2.19 o                         
  -6  11   2          0.01         -1.73         1.73 o                         
  -5  11   2          0.27         -1.42         1.42 o                         
  -4  11   2          1.95          2.92         1.66 o                         
  -3  11   2          5.90          2.93         1.66 o                         
  -2  11   2          0.00         -0.89         1.16 o                         
  -1  11   2          0.14          0.31         1.14 o                         
   0  11   2          0.68          2.05         1.07 o                         
   1  11   2          0.95          0.60         0.98 o                         
   2  11   2          0.49          0.16         1.09 o                         
   3  11   2          1.40          0.02         1.16 o                         
   4  11   2          0.06         -0.44         1.36 o                         
   5  11   2          0.01          1.16         1.59 o                         
   6  11   2          4.57          5.19         1.47 o                         
   7  11   2          4.54          5.71         1.50 o                         
   8  11   2          0.19          0.11         1.81 o                         
   9  11   2          1.02          1.88         1.93 o                         
  10  11   2          4.60          3.12         2.08 o                         
  -6  12   2          0.21         -1.90         3.34 o                         
  -5  12   2          0.01         -1.54         1.97 o                         
  -4  12   2          0.58         -0.78         1.67 o                         
  -3  12   2          0.00         -1.52         1.52 o                         
  -2  12   2          5.01          2.31         2.47 o                         
  -1  12   2          0.47         -0.96         1.37 o                         
   0  12   2          0.85          0.90         1.31 o                         
   1  12   2          2.10          1.78         1.21 o                         
   2  12   2          0.07         -1.17         1.29 o                         
   3  12   2          2.55          0.95         1.40 o                         
   4  12   2          0.34          0.48         1.86 o                         
   5  12   2          0.15          1.58         1.60 o                         
   6  12   2          0.89          2.84         1.53 o                         
   7  12   2          8.22         11.47         6.22 o                         
   8  12   2          0.00         -0.67         2.42 o                         
   9  12   2          0.35         -0.22         1.78 o                         
  -4  13   2          0.01         -1.43         2.28 o                         
  -3  13   2          1.47          1.21         2.38 o                         
  -2  13   2          0.50         -1.13         1.86 o                         
  -1  13   2          4.58          3.24         1.75 o                         
   0  13   2          0.39          0.79         1.50 o                         
   1  13   2          0.04          0.14         1.38 o                         
   2  13   2          2.19         -0.20         2.91 o                         
   3  13   2          1.00         -1.13         1.58 o                         
   4  13   2          0.13         -0.76         1.59 o                         
   5  13   2          0.36          1.79         2.19 o                         
   6  13   2          0.53         -0.13         1.95 o                         
   7  13   2          1.79          5.69         3.78 o                         
  -2  14   2          2.74          5.28         3.03 o                         
  -1  14   2          6.88          7.30         2.29 o                         
   0  14   2          0.01         -1.26         1.71 o                         
   1  14   2          0.04         -0.53         2.68 o                         
   2  14   2          1.52          4.95         2.57 o                         
   3  14   2          0.67         -0.62         3.35 o                         
   4  14   2          1.24          3.41         2.51 o                         
   5  14   2          0.29          0.54         2.39 o                         
  -4 -12   3          4.16          1.19         2.69 o                         
  -3 -12   3          0.32          0.64         1.97 o                         
  -2 -12   3          1.16          1.89         2.22 o                         
  -1 -12   3          0.65          0.47         2.20 o                         
   0 -12   3          0.01          0.10         2.28 o                         
   1 -12   3          1.40          1.39         1.91 o                         
   2 -12   3          0.74          1.34         2.04 o                         
   3 -12   3          0.02         -1.73         1.73 o                         
  -6 -11   3          0.01         -0.37         2.76 o                         
  -5 -11   3          2.44          3.92         2.19 o                         
  -4 -11   3          0.23         -1.69         1.69 o                         
  -3 -11   3          3.16          9.08         2.66 o                         
  -2 -11   3          1.63          1.52         1.97 o                         
  -1 -11   3          0.00         -0.07         1.79 o                         
   0 -11   3          0.27          0.88         1.67 o                         
   1 -11   3          1.68          2.65         1.67 o                         
   2 -11   3          0.73          0.96         1.52 o                         
   3 -11   3          0.08          1.11         1.67 o                         
   4 -11   3          0.03         -1.63         1.63 o                         
   5 -11   3          0.59         -1.73         1.73 o                         
  -7 -10   3          0.07          0.83         2.31 o                         
  -6 -10   3          0.56          5.99         2.12 o                         
  -5 -10   3          1.16          1.94         1.66 o                         
  -4 -10   3          1.73          1.40         1.59 o                         
  -3 -10   3         11.95          7.83         2.01 o                         
  -2 -10   3          0.14         -1.30         1.30 o                         
  -1 -10   3          0.41         -1.54         1.54 o                         
   0 -10   3          0.01         -1.18         1.18 o                         
   1 -10   3          2.30         -0.20         1.49 o                         
   2 -10   3          0.46         -1.16         1.68 o                         
   3 -10   3          0.01          0.30         1.37 o                         
   4 -10   3          0.02         -0.89         1.34 o                         
   5 -10   3          0.00         -1.26         1.59 o                         
   6 -10   3          0.00         -1.10         1.92 o                         
   7 -10   3          0.01         -0.91         2.24 o                         
  -9  -9   3          0.97          5.57         4.17 o                         
  -8  -9   3          5.31         11.45         2.60 o                         
  -7  -9   3          0.87          2.94         1.92 o                         
  -6  -9   3          0.67          1.32         1.35 o                         
  -5  -9   3          0.61          2.50         1.37 o                         
  -4  -9   3          6.19          6.18         1.69 o                         
  -3  -9   3          2.02          1.90         1.26 o                         
  -2  -9   3          4.34          5.21         1.47 o                         
  -1  -9   3          3.67          1.60         1.00 o                         
   0  -9   3          0.17         -0.89         0.92 o                         
   1  -9   3          0.16         -0.96         1.11 o                         
   2  -9   3          0.08          0.83         1.23 o                         
   3  -9   3          4.12          1.43         1.08 o                         
   4  -9   3          2.11          0.70         1.26 o                         
   5  -9   3          0.97          0.58         1.35 o                         
   6  -9   3          0.01         -1.18         1.44 o                         
   7  -9   3          0.15         -0.90         1.56 o                         
   8  -9   3          0.03          2.58         2.17 o                         
  -9  -8   3          0.41          0.76         1.48 o                         
  -8  -8   3          3.20          3.19         1.54 o                         
  -7  -8   3          1.24          1.08         1.33 o                         
  -6  -8   3          0.40         -0.79         1.21 o                         
  -5  -8   3          0.10         -1.06         1.06 o                         
  -4  -8   3          0.17          0.32         1.08 o                         
  -3  -8   3          0.89          0.76         1.02 o                         
  -2  -8   3         31.70         32.60         2.34 o                         
  -1  -8   3          1.36          1.51         0.84 o                         
   0  -8   3          1.65          0.85         0.87 o                         
   1  -8   3          4.50          4.34         1.07 o                         
   2  -8   3          1.36          0.60         0.78 o                         
   3  -8   3          9.06          8.82         1.64 o                         
   4  -8   3          4.47          2.72         1.31 o                         
   5  -8   3          3.09          1.37         1.15 o                         
   6  -8   3          0.36         -1.39         1.39 o                         
   7  -8   3          0.10         -1.15         1.25 o                         
   8  -8   3          0.14         -0.18         1.66 o                         
   9  -8   3          0.93         -1.23         2.04 o                         
 -10  -7   3          0.02         -1.59         1.59 o                         
  -9  -7   3          0.29          0.48         1.40 o                         
  -8  -7   3          0.45          0.50         1.51 o                         
  -7  -7   3          0.39         -0.52         0.93 o                         
  -6  -7   3          4.19          3.25         1.05 o                         
  -5  -7   3          9.63          9.31         1.21 o                         
  -4  -7   3         16.42         17.86         1.54 o                         
  -3  -7   3         11.71         13.07         1.39 o                         
  -2  -7   3         61.79         55.73         4.06 o                         
  -1  -7   3         16.77         16.78         1.37 o                         
   0  -7   3          3.97          2.04         0.97 o                         
   1  -7   3          0.61          0.93         0.90 o                         
   2  -7   3          0.00         -0.63         0.72 o                         
   3  -7   3          1.02          0.70         0.77 o                         
   4  -7   3          0.02          0.10         0.82 o                         
   5  -7   3          1.83          0.13         1.05 o                         
   6  -7   3          2.84          2.00         1.32 o                         
   7  -7   3          1.33         -0.09         1.35 o                         
   8  -7   3          2.72          3.52         1.63 o                         
   9  -7   3          3.68          3.79         1.98 o                         
  10  -7   3          4.17          1.82         2.03 o                         
 -11  -6   3          0.95         -0.97         2.60 o                         
 -10  -6   3          0.75          0.21         1.44 o                         
  -9  -6   3          0.05          0.05         1.17 o                         
  -8  -6   3          0.01          0.80         1.05 o                         
  -7  -6   3          0.61          0.93         0.87 o                         
  -6  -6   3          2.48          1.43         0.76 o                         
  -5  -6   3         25.68         21.42         2.19 o                         
  -4  -6   3         22.86         21.53         1.52 o                         
  -3  -6   3          8.05          5.42         0.78 o                         
  -2  -6   3          0.07         -0.34         0.50 o                         
  -1  -6   3        110.66        107.24         3.72 o                         
   0  -6   3          2.26          1.39         0.66 o                         
   1  -6   3          0.04          0.06         0.61 o                         
   2  -6   3          0.15          0.44         0.69 o                         
   3  -6   3          0.81          0.25         0.78 o                         
   4  -6   3          0.99          0.01         0.74 o                         
   5  -6   3          0.15         -0.22         0.79 o                         
   6  -6   3          2.78          1.33         0.92 o                         
   7  -6   3          5.47          2.14         1.40 o                         
   8  -6   3         14.41         17.47         2.16 o                         
   9  -6   3          2.13          0.21         1.52 o                         
  10  -6   3          1.70          2.30         1.65 o                         
  11  -6   3          0.60          1.98         2.52 o                         
 -11  -5   3          0.00         -0.96         1.71 o                         
 -10  -5   3          0.28          0.08         1.17 o                         
  -9  -5   3          0.00         -0.32         0.86 o                         
  -8  -5   3          0.72          1.66         0.86 o                         
  -7  -5   3          0.01          0.04         0.66 o                         
  -6  -5   3          0.38          0.39         0.66 o                         
  -5  -5   3          1.91          0.04         0.69 o                         
  -4  -5   3          0.00          0.85         0.59 o                         
  -3  -5   3         17.86         18.55         1.46 o                         
  -2  -5   3          5.89          6.71         0.73 o                         
  -1  -5   3          3.00          1.81         0.51 o                         
   0  -5   3          4.55          4.48         0.60 o                         
   1  -5   3          3.72          3.57         0.53 o                         
   2  -5   3        149.94        163.68         3.38 o                         
   3  -5   3         16.91         17.55         1.39 o                         
   4  -5   3          9.69          5.77         0.94 o                         
   5  -5   3          6.49          3.38         0.95 o                         
   6  -5   3          2.55         -0.11         0.79 o                         
   7  -5   3          6.66          6.97         1.26 o                         
   8  -5   3          1.31          1.40         1.04 o                         
   9  -5   3          0.59          1.82         1.39 o                         
  10  -5   3          0.43          1.51         1.50 o                         
  11  -5   3          0.04         -0.93         1.70 o                         
 -11  -4   3          0.22          0.84         1.57 o                         
 -10  -4   3          5.55          9.21         1.52 o                         
  -9  -4   3          0.50          0.44         0.93 o                         
  -8  -4   3          0.01          1.02         0.81 o                         
  -7  -4   3          0.05         -0.31         0.58 o                         
  -6  -4   3          3.16          2.46         0.73 o                         
  -5  -4   3          2.29          0.92         0.58 o                         
  -4  -4   3         17.79         16.95         1.10 o                         
  -3  -4   3          8.78          7.37         1.03 o                         
  -2  -4   3         51.52         49.24         1.61 o                         
  -1  -4   3         39.73         37.61         1.36 o                         
   0  -4   3         31.41         30.10         1.33 o                         
   1  -4   3         50.71         52.40         1.43 o                         
   2  -4   3         72.43         73.02         1.65 o                         
   3  -4   3         22.08         21.93         0.99 o                         
   4  -4   3         20.57         19.17         1.02 o                         
   5  -4   3          6.22          5.63         0.85 o                         
   6  -4   3         10.78         11.92         1.11 o                         
   7  -4   3          0.15         -0.15         0.84 o                         
   8  -4   3          0.16          0.50         0.88 o                         
   9  -4   3          0.09         -0.47         0.88 o                         
  10  -4   3          0.73          0.62         1.09 o                         
  11  -4   3          0.50          1.58         1.67 o                         
  12  -4   3          1.94          1.53         3.62 o                         
 -12  -3   3          4.93          8.77         3.11 o                         
 -11  -3   3          1.91          2.45         1.87 o                         
 -10  -3   3          0.27         -0.26         1.09 o                         
  -9  -3   3          0.51          0.91         0.80 o                         
  -8  -3   3          0.24          0.31         0.61 o                         
  -7  -3   3          4.09          3.59         0.87 o                         
  -6  -3   3          0.23          0.79         0.57 o                         
  -5  -3   3          3.39          2.52         0.64 o                         
  -4  -3   3          0.25         -0.25         0.32 o                         
  -3  -3   3          0.44          0.17         0.31 o                         
  -2  -3   3         12.32         11.73         0.77 o                         
  -1  -3   3         46.17         45.90         1.33 o                         
   0  -3   3         18.93         15.81         0.83 o                         
   1  -3   3         46.43         44.07         1.23 o                         
   2  -3   3          8.55          8.46         0.81 o                         
   3  -3   3         18.91         17.18         0.83 o                         
   4  -3   3          0.29          0.20         0.34 o                         
   5  -3   3          0.45          0.14         0.37 o                         
   6  -3   3          4.94          4.73         0.65 o                         
   7  -3   3          0.75         -0.15         0.51 o                         
   8  -3   3          0.21          0.33         0.61 o                         
   9  -3   3          0.37          1.16         0.75 o                         
  10  -3   3          0.18         -0.01         0.92 o                         
  11  -3   3          0.60          0.32         1.37 o                         
  12  -3   3          1.60          2.86         2.86 o                         
 -12  -2   3          0.24         -1.07         1.77 o                         
 -11  -2   3          0.15         -0.57         1.36 o                         
 -10  -2   3          0.15         -0.13         1.08 o                         
  -9  -2   3          0.82          1.07         1.04 o                         
  -8  -2   3          0.50          0.32         0.73 o                         
  -7  -2   3          1.95          1.08         0.66 o                         
  -6  -2   3         13.61         12.29         1.05 o                         
  -5  -2   3         31.19         34.60         1.30 o                         
  -4  -2   3          0.44          0.35         0.31 o                         
  -3  -2   3          1.17          0.84         0.32 o                         
  -2  -2   3         23.45         24.22         0.99 o                         
  -1  -2   3         18.11         15.36         1.04 o                         
   0  -2   3          1.38          0.77         0.35 o                         
   1  -2   3         16.84         18.38         0.88 o                         
   2  -2   3        105.54        106.27         2.10 o                         
   3  -2   3          6.18          5.78         0.67 o                         
   4  -2   3          0.08         -0.18         0.28 o                         
   5  -2   3          4.99          3.87         0.53 o                         
   6  -2   3          5.94          4.43         0.53 o                         
   7  -2   3          0.10         -0.40         0.40 o                         
   8  -2   3          9.81          8.46         0.81 o                         
   9  -2   3          1.49          1.65         0.63 o                         
  10  -2   3          0.04         -0.20         0.75 o                         
  11  -2   3          1.99          1.68         1.12 o                         
  12  -2   3          0.01         -1.32         1.32 o                         
  13  -2   3          0.00          4.71         4.66 o                         
 -12  -1   3          0.03         -1.73         1.73 o                         
 -11  -1   3          0.04          0.87         1.28 o                         
 -10  -1   3          1.14          2.67         1.19 o                         
  -9  -1   3          0.09          0.29         0.82 o                         
  -8  -1   3         10.17         12.76         1.22 o                         
  -7  -1   3         69.03         71.40         2.58 o                         
  -6  -1   3         96.44        107.01         3.00 o                         
  -5  -1   3         49.31         47.25         1.51 o                         
  -4  -1   3        165.31        165.24         2.95 o                         
  -3  -1   3          7.13          7.47         0.78 o                         
  -2  -1   3         96.07         92.07         1.58 o                         
  -1  -1   3         49.85         43.36         1.07 o                         
   0  -1   3          1.10          0.50         0.23 o                         
   1  -1   3         19.60         22.17         0.79 o                         
   2  -1   3        211.20        203.25         3.09 o                         
   3  -1   3         15.78         16.14         0.71 o                         
   4  -1   3          6.91          5.33         0.51 o                         
   5  -1   3         34.51         36.94         1.51 o                         
   6  -1   3          8.97          6.28         0.68 o                         
   7  -1   3          8.42          8.87         0.92 o                         
   8  -1   3          0.81         -0.05         0.52 o                         
   9  -1   3          0.54          0.30         0.60 o                         
  10  -1   3          0.09         -0.37         0.77 o                         
  11  -1   3          0.86          2.57         0.96 o                         
  12  -1   3          0.01         -1.07         1.07 o                         
  13  -1   3          0.00         -0.89         1.58 o                         
 -12   0   3          0.03         -0.98         1.78 o                         
 -11   0   3          0.00          0.60         1.33 o                         
 -10   0   3          1.57          1.36         1.12 o                         
  -9   0   3         45.46         55.65         2.92 o                         
  -8   0   3         65.23         75.70         3.88 o                         
  -7   0   3         10.99          8.70         1.19 o                         
  -6   0   3         32.44         29.70         1.61 o                         
  -5   0   3         86.36         82.91         1.88 o                         
  -4   0   3          1.52          1.61         0.36 o                         
  -3   0   3          4.62          5.38         0.58 o                         
  -2   0   3          1.50          1.27         0.28 o                         
  -1   0   3         71.26         73.78         1.32 o                         
   0   0   3        428.39        423.08         5.13 o                         
   1   0   3        279.51        261.02         3.55 o                         
   2   0   3          7.25          5.79         0.49 o                         
   3   0   3          0.12          0.05         0.24 o                         
   4   0   3          0.26          0.03         0.24 o                         
   5   0   3         88.56         84.04         1.63 o                         
   6   0   3         47.69         52.35         1.45 o                         
   7   0   3         37.84         43.37         2.04 o                         
   8   0   3          0.35         -0.02         0.45 o                         
   9   0   3          3.04          3.64         0.78 o                         
  10   0   3          0.42          0.80         0.91 o                         
  11   0   3          0.07          0.63         1.00 o                         
  12   0   3          0.21          0.23         1.23 o                         
  13   0   3          0.75          0.80         1.44 o                         
 -12   1   3          0.04          1.24         1.76 o                         
 -11   1   3          3.80          5.27         1.66 o                         
 -10   1   3          5.63          6.04         1.36 o                         
  -9   1   3          6.62          5.85         1.18 o                         
  -8   1   3         11.04         12.44         1.34 o                         
  -7   1   3          4.65          3.43         1.01 o                         
  -6   1   3          2.49          1.17         0.48 o                         
  -5   1   3          0.00          0.13         0.28 o                         
  -4   1   3          6.87          6.62         0.55 o                         
  -3   1   3         59.40         51.37         1.19 o                         
  -2   1   3        539.51        533.14         6.75 o                         
  -1   1   3          3.09          4.64         0.45 o                         
   0   1   3        439.32        445.98         5.93 o                         
   1   1   3        525.22        504.82         6.66 o                         
   2   1   3        188.49        175.87         3.19 o                         
   3   1   3         85.80         86.70         1.63 o                         
   4   1   3        104.72         96.07         1.73 o                         
   5   1   3         87.70         90.60         1.67 o                         
   6   1   3         13.21         11.95         0.82 o                         
   7   1   3          1.34          0.31         0.42 o                         
   8   1   3         11.75         11.34         0.88 o                         
   9   1   3          0.55         -0.42         0.64 o                         
  10   1   3          3.24          3.53         1.06 o                         
  11   1   3          0.17         -1.00         1.06 o                         
  12   1   3          7.12         11.81         1.69 o                         
  13   1   3          0.04          0.05         1.42 o                         
 -12   2   3          0.00          0.13         2.21 o                         
 -11   2   3         10.52          9.06         1.91 o                         
 -10   2   3         20.41         22.12         2.06 o                         
  -9   2   3          0.29         -0.87         0.87 o                         
  -8   2   3          4.58          5.39         1.01 o                         
  -7   2   3          0.04         -0.02         0.61 o                         
  -6   2   3          0.07         -0.30         0.45 o                         
  -5   2   3          2.03          1.38         0.45 o                         
  -4   2   3         57.65         62.04         1.49 o                         
  -3   2   3        227.46        236.49         3.44 o                         
  -2   2   3        267.32        267.54         3.66 o                         
  -1   2   3        743.23        721.10         9.91 o                         
   0   2   3       1558.09       1514.54        17.93 o                         
   1   2   3       1062.69       1001.87        11.47 o                         
   2   2   3        250.94        270.34         3.67 o                         
   3   2   3         19.15         16.60         0.71 o                         
   4   2   3         16.56         15.22         0.95 o                         
   5   2   3          3.52          3.36         0.45 o                         
   6   2   3         13.95         12.91         0.75 o                         
   7   2   3          0.42          0.44         0.42 o                         
   8   2   3         40.92         38.90         1.83 o                         
   9   2   3         14.53          9.92         1.27 o                         
  10   2   3          6.80          4.41         1.03 o                         
  11   2   3          4.25          7.81         1.52 o                         
  12   2   3         16.29         22.05         2.90 o                         
  13   2   3          0.86          2.64         1.57 o                         
 -12   3   3          3.38          3.71         2.84 o                         
 -11   3   3          0.70          0.47         1.45 o                         
 -10   3   3         16.36         14.13         1.94 o                         
  -9   3   3          1.50          1.22         1.05 o                         
  -8   3   3          0.13          0.94         0.75 o                         
  -7   3   3          1.76          1.37         0.75 o                         
  -6   3   3          3.45          2.61         0.59 o                         
  -5   3   3        101.97        109.70         2.22 o                         
  -4   3   3          2.08          2.21         0.38 o                         
  -3   3   3        131.90        132.62         2.09 o                         
  -2   3   3        228.11        207.43         3.02 o                         
  -1   3   3         57.08         53.64         1.06 o                         
   0   3   3        277.13        259.57         3.52 o                         
   1   3   3        282.12        251.04         3.62 o                         
   2   3   3         18.04         17.00         0.71 o                         
   3   3   3         20.94         20.47         0.96 o                         
   4   3   3         66.60         59.42         1.68 o                         
   5   3   3          2.87          2.96         0.52 o                         
   6   3   3         22.41         20.33         0.95 o                         
   7   3   3         13.72         15.39         1.11 o                         
   8   3   3          0.44         -0.34         0.65 o                         
   9   3   3         63.69         70.69         2.96 o                         
  10   3   3          0.08         -0.80         0.80 o                         
  11   3   3          1.34          0.06         1.17 o                         
  12   3   3          1.80          3.49         1.41 o                         
  13   3   3          1.31         -1.35         1.35 o                         
 -11   4   3          0.04          1.03         1.59 o                         
 -10   4   3          9.78          9.15         1.93 o                         
  -9   4   3          2.05          3.07         1.09 o                         
  -8   4   3          8.15          5.29         1.14 o                         
  -7   4   3         28.95         30.80         1.75 o                         
  -6   4   3          0.23         -0.14         0.54 o                         
  -5   4   3         13.76         10.53         0.75 o                         
  -4   4   3          0.70          0.55         0.35 o                         
  -3   4   3          0.12          0.06         0.29 o                         
  -2   4   3         50.14         46.47         1.13 o                         
  -1   4   3          1.63          2.69         0.43 o                         
   0   4   3          0.23          0.21         0.32 o                         
   1   4   3          0.14          0.13         0.22 o                         
   2   4   3         82.64         76.84         1.44 o                         
   3   4   3        243.73        230.86         3.38 o                         
   4   4   3        184.58        186.76         3.20 o                         
   5   4   3         20.35         16.22         1.43 o                         
   6   4   3         46.51         46.54         1.67 o                         
   7   4   3          2.78          1.88         0.98 o                         
   8   4   3         25.51         19.99         1.50 o                         
   9   4   3         50.41         49.35         3.32 o                         
  10   4   3          9.97          6.37         1.15 o                         
  11   4   3          0.23          0.18         1.09 o                         
  12   4   3          2.50          4.22         1.37 o                         
  13   4   3          2.44          3.47         1.59 o                         
 -11   5   3          9.34         10.45         2.17 o                         
 -10   5   3          5.44          3.91         1.54 o                         
  -9   5   3          3.55          2.79         1.08 o                         
  -8   5   3          2.55          4.19         1.11 o                         
  -7   5   3          7.95          7.28         1.09 o                         
  -6   5   3          0.25         -0.49         0.63 o                         
  -5   5   3          0.50         -0.50         0.54 o                         
  -4   5   3          1.46          0.79         0.42 o                         
  -3   5   3          2.43          1.78         0.47 o                         
  -2   5   3         64.67         55.00         1.56 o                         
  -1   5   3         19.32         24.21         1.94 o                         
   0   5   3         14.17         13.15         0.81 o                         
   1   5   3          1.17          0.31         0.24 o                         
   2   5   3         20.91         17.28         0.74 o                         
   3   5   3        193.65        194.25         3.03 o                         
   4   5   3        136.06        125.40         2.59 o                         
   5   5   3          0.86          0.32         0.33 o                         
   6   5   3          3.13          1.85         0.46 o                         
   7   5   3          8.63          8.32         1.03 o                         
   8   5   3         38.52         40.66         2.70 o                         
   9   5   3         34.81         35.21         2.13 o                         
  10   5   3          1.62          2.61         1.05 o                         
  11   5   3          2.48          1.22         1.17 o                         
  12   5   3          2.08          1.57         1.22 o                         
  13   5   3          1.08          1.77         1.58 o                         
 -11   6   3          0.00         -2.35         2.35 o                         
 -10   6   3          0.55          1.37         1.69 o                         
  -9   6   3          1.46          2.20         1.59 o                         
  -8   6   3          0.09         -0.97         1.02 o                         
  -7   6   3         20.28         18.38         1.64 o                         
  -6   6   3         18.52         18.51         2.43 o                         
  -5   6   3         17.87         17.07         1.48 o                         
  -4   6   3          0.12         -0.47         0.47 o                         
  -3   6   3          0.25          0.24         0.45 o                         
  -2   6   3          3.06          2.66         0.59 o                         
  -1   6   3          2.09          1.60         0.57 o                         
   0   6   3          0.01         -0.33         0.44 o                         
   1   6   3         19.81         18.23         0.85 o                         
   2   6   3         13.75         13.44         0.76 o                         
   3   6   3          4.43          4.67         0.50 o                         
   4   6   3          0.20         -0.39         0.42 o                         
   5   6   3         25.79         27.90         1.18 o                         
   6   6   3         71.41         75.15         2.91 o                         
   7   6   3          1.66          1.32         0.92 o                         
   8   6   3          1.80          1.40         0.84 o                         
   9   6   3          0.19         -0.31         0.94 o                         
  10   6   3         52.31         61.99         3.66 o                         
  11   6   3          9.92          8.95         1.64 o                         
  12   6   3          0.08          1.85         1.31 o                         
  13   6   3          0.15          1.21         1.66 o                         
 -10   7   3          0.09          0.30         1.85 o                         
  -9   7   3          6.89          6.86         2.06 o                         
  -8   7   3          0.00          0.82         1.17 o                         
  -7   7   3          4.04          4.11         1.29 o                         
  -6   7   3         10.45         10.59         1.49 o                         
  -5   7   3         13.22         14.01         1.53 o                         
  -4   7   3         81.39         76.46         3.07 o                         
  -3   7   3          0.00         -0.34         0.54 o                         
  -2   7   3         48.73         50.82         1.88 o                         
  -1   7   3         78.41         84.82         2.17 o                         
   0   7   3         66.73         63.24         2.69 o                         
   1   7   3         89.15         92.57         2.11 o                         
   2   7   3          1.77          0.61         0.40 o                         
   3   7   3          0.22         -0.16         0.33 o                         
   4   7   3          6.61          4.52         0.70 o                         
   5   7   3         22.73         21.45         1.34 o                         
   6   7   3         28.25         29.03         1.87 o                         
   7   7   3          6.81          4.29         1.11 o                         
   8   7   3          0.07          0.63         0.79 o                         
   9   7   3         40.43         37.69         2.46 o                         
  10   7   3         54.36         73.76         4.05 o                         
  11   7   3          5.10          2.66         1.47 o                         
  12   7   3          0.08          0.41         1.48 o                         
  13   7   3          0.45         -2.03         2.48 o                         
  -9   8   3          1.91         -0.24         1.87 o                         
  -8   8   3         22.72         25.48         2.87 o                         
  -7   8   3          5.61          5.36         1.46 o                         
  -6   8   3          7.23          6.55         1.57 o                         
  -5   8   3          2.71          1.99         1.17 o                         
  -4   8   3        167.96        172.40         4.81 o                         
  -3   8   3         29.22         26.55         1.83 o                         
  -2   8   3          3.22          2.47         0.91 o                         
  -1   8   3         44.86         49.93         2.29 o                         
   0   8   3         27.66         30.73         1.65 o                         
   1   8   3         19.40         19.40         1.17 o                         
   2   8   3          5.00          4.35         0.65 o                         
   3   8   3          2.12          2.09         0.73 o                         
   4   8   3         18.25         17.00         1.28 o                         
   5   8   3        104.61        105.29         3.16 o                         
   6   8   3          0.41         -0.27         0.62 o                         
   7   8   3          1.64          1.43         0.86 o                         
   8   8   3          2.33          1.69         0.91 o                         
   9   8   3         32.80         33.84         2.34 o                         
  10   8   3         15.17         20.74         2.28 o                         
  11   8   3          0.23          1.03         1.18 o                         
  12   8   3          3.22          6.42         1.82 o                         
  -9   9   3          0.11          0.68         2.36 o                         
  -8   9   3          0.14          0.21         1.76 o                         
  -7   9   3          3.27          4.86         2.06 o                         
  -6   9   3          3.63          2.29         1.34 o                         
  -5   9   3          0.55          0.95         1.23 o                         
  -4   9   3          6.22          8.56         1.45 o                         
  -3   9   3          3.37          2.43         1.41 o                         
  -2   9   3         36.35         39.76         2.34 o                         
  -1   9   3          0.25         -0.47         0.66 o                         
   0   9   3          0.30         -0.02         0.64 o                         
   1   9   3          2.78          2.51         0.91 o                         
   2   9   3          1.99         -0.27         0.74 o                         
   3   9   3          7.13          7.11         0.88 o                         
   4   9   3         15.03         13.24         1.16 o                         
   5   9   3          4.93          3.98         1.02 o                         
   6   9   3         24.38         25.03         2.32 o                         
   7   9   3         18.54         14.11         1.52 o                         
   8   9   3          1.18          0.74         0.96 o                         
   9   9   3          6.69          7.54         1.52 o                         
  10   9   3          4.92          3.90         1.50 o                         
  11   9   3         20.08         20.42         2.20 o                         
  12   9   3          4.60          4.70         1.76 o                         
  -8  10   3          0.05          0.87         2.15 o                         
  -7  10   3          3.91          3.64         2.08 o                         
  -6  10   3          3.39          0.91         1.53 o                         
  -5  10   3          9.45          7.02         1.79 o                         
  -4  10   3          5.46          7.57         1.62 o                         
  -3  10   3         82.05         80.11         5.77 o                         
  -2  10   3         28.99         29.59         2.14 o                         
  -1  10   3          7.25          5.49         1.20 o                         
   0  10   3          3.22          1.54         1.14 o                         
   1  10   3          4.24          3.98         1.11 o                         
   2  10   3        230.04        265.14         6.11 o                         
   3  10   3         43.41         43.08         2.53 o                         
   4  10   3          0.01          0.97         1.16 o                         
   5  10   3          0.26          0.25         0.95 o                         
   6  10   3         22.26         22.05         2.53 o                         
   7  10   3          8.88          9.50         1.49 o                         
   8  10   3          2.47          1.79         1.16 o                         
   9  10   3          1.95          3.90         1.45 o                         
  10  10   3          6.62          5.87         1.70 o                         
  11  10   3         30.20         38.15         2.89 o                         
  -7  11   3          0.11          0.50         2.23 o                         
  -6  11   3          0.39          0.84         1.63 o                         
  -5  11   3          7.65         10.29         2.16 o                         
  -4  11   3          2.90          1.22         1.51 o                         
  -3  11   3          8.63         11.83         3.11 o                         
  -2  11   3         11.76         12.12         1.70 o                         
  -1  11   3         18.48         19.39         2.03 o                         
   0  11   3         76.37         89.39         4.55 o                         
   1  11   3          2.14          2.53         1.10 o                         
   2  11   3          0.24          0.16         1.01 o                         
   3  11   3          7.72          6.88         2.08 o                         
   4  11   3          0.95          1.44         1.42 o                         
   5  11   3          0.63         -0.61         1.30 o                         
   6  11   3         16.15         19.72         2.65 o                         
   7  11   3          1.23          0.71         1.30 o                         
   8  11   3          6.96          8.75         1.82 o                         
   9  11   3          0.59          0.47         1.69 o                         
  10  11   3          6.00          5.83         1.88 o                         
  -6  12   3          1.70          2.40         2.54 o                         
  -5  12   3          4.63          6.76         2.30 o                         
  -4  12   3          7.98          6.74         1.99 o                         
  -3  12   3          0.05          1.56         1.55 o                         
  -2  12   3          0.04         -0.21         1.30 o                         
  -1  12   3         29.05         28.66         2.51 o                         
   0  12   3         23.28         28.03         2.39 o                         
   1  12   3         33.30         38.65         2.92 o                         
   2  12   3          0.00         -0.25         1.10 o                         
   3  12   3         18.86         15.12         2.40 o                         
   4  12   3          6.03          4.64         1.76 o                         
   5  12   3          0.13         -0.55         1.25 o                         
   6  12   3          0.29         -0.20         1.20 o                         
   7  12   3         10.03          6.61         2.08 o                         
   8  12   3          1.07          4.20         2.41 o                         
   9  12   3          0.61         -0.57         1.95 o                         
  -4  13   3          0.01         -2.23         2.23 o                         
  -3  13   3          2.19         -1.44         3.24 o                         
  -2  13   3         53.21         51.94         5.22 o                         
  -1  13   3          0.70          2.43         1.69 o                         
   0  13   3          5.16          6.69         1.78 o                         
   1  13   3         19.28         20.90         2.33 o                         
   2  13   3          6.67          3.54         1.73 o                         
   3  13   3          6.34          9.25         2.81 o                         
   4  13   3          0.16          0.87         1.65 o                         
   5  13   3          3.19          5.36         1.92 o                         
   6  13   3          1.77          4.85         1.99 o                         
   7  13   3          8.27         12.61         2.51 o                         
   8  13   3          3.31          3.13         2.79 o                         
  -2  14   3          0.00         -0.01         2.49 o                         
  -1  14   3         16.41         21.36         4.83 o                         
   0  14   3          0.49          0.17         1.83 o                         
   1  14   3          1.61         -1.00         2.34 o                         
   2  14   3          2.72         -1.78         1.78 o                         
   3  14   3          0.34          0.16         1.93 o                         
   4  14   3          1.44          3.17         2.66 o                         
   5  14   3          0.29          1.24         2.11 o                         
   6  14   3          3.01          3.98         2.86 o                         
  -1 -12   4          0.06         -0.91         3.87 o                         
   0 -12   4          0.57         -3.48         3.60 o                         
   1 -12   4          0.04          4.03         3.50 o                         
  -5 -11   4          0.08          0.75         2.62 o                         
  -4 -11   4          0.02          2.85         1.94 o                         
  -3 -11   4          1.70          0.17         2.43 o                         
  -2 -11   4          0.00          3.88         2.30 o                         
  -1 -11   4          0.29          0.70         1.83 o                         
   0 -11   4          0.17          1.64         1.98 o                         
   1 -11   4          0.18          0.27         2.22 o                         
   2 -11   4          0.38          0.96         1.86 o                         
   3 -11   4          0.82          2.83         1.94 o                         
   4 -11   4          0.59          0.75         1.96 o                         
  -6 -10   4          0.00          0.37         1.85 o                         
  -5 -10   4          3.19          4.45         1.81 o                         
  -4 -10   4          1.74          5.11         2.37 o                         
  -3 -10   4          1.97          0.56         1.57 o                         
  -2 -10   4          0.07         -0.24         1.55 o                         
  -1 -10   4          0.21         -0.62         1.28 o                         
   0 -10   4          0.76          0.63         1.46 o                         
   1 -10   4          0.32         -1.12         1.89 o                         
   2 -10   4          0.16          1.03         1.41 o                         
   3 -10   4          1.50          1.95         1.64 o                         
   4 -10   4          0.22         -1.30         1.37 o                         
   5 -10   4          0.02          1.92         2.07 o                         
   6 -10   4          0.06          0.68         2.04 o                         
  -8  -9   4          0.01         -1.07         2.60 o                         
  -7  -9   4          1.41         -0.26         2.22 o                         
  -6  -9   4          2.21          4.27         1.90 o                         
  -5  -9   4          0.03          1.23         1.42 o                         
  -4  -9   4          0.09         -1.00         1.00 o                         
  -3  -9   4          1.19         -0.99         1.54 o                         
  -2  -9   4          0.77          1.00         1.26 o                         
  -1  -9   4          0.00          1.87         1.33 o                         
   0  -9   4          0.14         -0.51         1.16 o                         
   1  -9   4          0.15          0.94         1.15 o                         
   2  -9   4          0.88         -0.38         1.23 o                         
   3  -9   4          0.59          0.14         1.38 o                         
   4  -9   4          1.42         -0.25         1.40 o                         
   5  -9   4          0.42          0.77         1.56 o                         
   6  -9   4          0.38         -1.33         1.33 o                         
   7  -9   4          0.00         -1.67         1.81 o                         
   8  -9   4          0.06          2.39         2.60 o                         
  -9  -8   4          1.05          1.65         3.14 o                         
  -8  -8   4          0.01          0.80         2.09 o                         
  -7  -8   4          2.86          2.89         1.90 o                         
  -6  -8   4          2.19          2.19         1.46 o                         
  -5  -8   4          0.04          1.77         1.39 o                         
  -4  -8   4          2.73         -0.57         1.06 o                         
  -3  -8   4          0.85         -1.11         1.11 o                         
  -2  -8   4          0.97          2.37         1.14 o                         
  -1  -8   4          0.01          1.76         0.99 o                         
   0  -8   4         28.38         25.19         3.07 o                         
   1  -8   4          9.09          6.05         1.48 o                         
   2  -8   4          9.69          8.59         1.55 o                         
   3  -8   4          4.99          3.80         1.19 o                         
   4  -8   4         14.45         15.41         2.32 o                         
   5  -8   4          1.76          2.21         1.41 o                         
   6  -8   4          1.28         -0.41         1.40 o                         
   7  -8   4          0.05          0.11         1.73 o                         
   8  -8   4          0.01         -0.81         2.30 o                         
   9  -8   4          0.34         -2.10         2.20 o                         
  -9  -7   4          4.83          0.73         1.49 o                         
  -8  -7   4          2.92          4.17         1.52 o                         
  -7  -7   4          0.05          0.71         1.10 o                         
  -6  -7   4          8.48          7.53         1.29 o                         
  -5  -7   4          0.24          1.34         0.87 o                         
  -4  -7   4          0.33          1.53         0.94 o                         
  -3  -7   4          0.33          0.81         1.05 o                         
  -2  -7   4         26.60         29.92         2.83 o                         
  -1  -7   4         25.88         24.16         2.96 o                         
   0  -7   4         27.59         29.89         2.32 o                         
   1  -7   4         22.39         21.27         1.92 o                         
   2  -7   4         23.72         25.23         1.95 o                         
   3  -7   4          0.85          0.30         0.79 o                         
   4  -7   4         11.24         12.24         1.56 o                         
   5  -7   4          0.76          1.06         1.24 o                         
   6  -7   4          0.02         -1.09         1.09 o                         
   7  -7   4          0.06          0.75         1.26 o                         
   8  -7   4          0.17         -0.80         1.68 o                         
   9  -7   4          0.50         -1.59         1.59 o                         
  10  -7   4          1.21         -0.27         1.88 o                         
 -10  -6   4          0.06          0.30         1.62 o                         
  -9  -6   4          0.02         -0.74         1.33 o                         
  -8  -6   4          7.72          6.09         1.54 o                         
  -7  -6   4          1.06          2.26         1.07 o                         
  -6  -6   4          0.54          1.08         0.95 o                         
  -5  -6   4          2.10          3.34         0.99 o                         
  -4  -6   4          2.85          3.54         0.93 o                         
  -3  -6   4         12.46         10.84         1.52 o                         
  -2  -6   4          0.54          0.57         0.65 o                         
  -1  -6   4          5.52          3.24         1.02 o                         
   0  -6   4          0.73         -0.44         0.78 o                         
   1  -6   4          9.95         12.16         1.57 o                         
   2  -6   4          0.10         -0.78         0.78 o                         
   3  -6   4          0.70          0.97         0.84 o                         
   4  -6   4          0.00          0.66         0.78 o                         
   5  -6   4          5.45          2.29         1.02 o                         
   6  -6   4         10.63         12.78         1.58 o                         
   7  -6   4          1.34         -0.58         1.20 o                         
   8  -6   4          1.86          5.54         1.81 o                         
   9  -6   4          6.05          2.90         1.61 o                         
  10  -6   4          0.21         -1.77         1.77 o                         
  11  -6   4          0.10         -2.86         4.21 o                         
 -10  -5   4          3.12          1.14         1.92 o                         
  -9  -5   4          0.13         -0.77         1.25 o                         
  -8  -5   4         12.79         12.61         1.63 o                         
  -7  -5   4          0.52          0.33         0.86 o                         
  -6  -5   4          0.89          0.38         0.85 o                         
  -5  -5   4          4.55          4.74         0.98 o                         
  -4  -5   4          9.72          7.80         1.35 o                         
  -3  -5   4        150.61        158.51         3.22 o                         
  -2  -5   4         18.15         14.89         1.06 o                         
  -1  -5   4         28.48         23.81         1.26 o                         
   0  -5   4         17.19         17.20         1.40 o                         
   1  -5   4         10.42         10.59         1.03 o                         
   2  -5   4          0.63          0.50         0.67 o                         
   3  -5   4          0.42          0.46         0.83 o                         
   4  -5   4         35.09         40.53         2.31 o                         
   5  -5   4          7.45          7.33         1.21 o                         
   6  -5   4         91.97        110.01         4.14 o                         
   7  -5   4         10.02         10.29         1.49 o                         
   8  -5   4         16.43         10.22         1.62 o                         
   9  -5   4          8.29          9.13         1.81 o                         
  10  -5   4          3.41          1.25         1.67 o                         
  11  -5   4          0.07          1.04         1.95 o                         
 -11  -4   4          0.23         -1.13         1.86 o                         
 -10  -4   4          7.97          4.39         1.84 o                         
  -9  -4   4          0.89          2.67         1.55 o                         
  -8  -4   4          0.03         -0.93         0.93 o                         
  -7  -4   4          0.27         -0.42         0.77 o                         
  -6  -4   4          7.00          4.59         0.99 o                         
  -5  -4   4        102.40        101.34         3.19 o                         
  -4  -4   4          0.47          0.19         0.62 o                         
  -3  -4   4         89.96         85.99         2.74 o                         
  -2  -4   4          4.34          4.64         0.67 o                         
  -1  -4   4         17.86         18.90         1.49 o                         
   0  -4   4          3.37          2.81         0.57 o                         
   1  -4   4          3.08          2.26         0.55 o                         
   2  -4   4         89.58         88.98         2.23 o                         
   3  -4   4          1.90          1.72         0.53 o                         
   4  -4   4         43.87         47.24         1.92 o                         
   5  -4   4          8.98          9.53         1.23 o                         
   6  -4   4        111.70        122.37         3.89 o                         
   7  -4   4          0.97          1.00         1.10 o                         
   8  -4   4          3.30          1.01         1.10 o                         
   9  -4   4          0.09         -1.04         1.04 o                         
  10  -4   4          4.80          6.30         1.62 o                         
  11  -4   4          3.01          2.39         1.79 o                         
  12  -4   4          0.00         -0.87         2.13 o                         
 -11  -3   4          0.00         -1.38         1.68 o                         
 -10  -3   4          4.54          3.91         1.64 o                         
  -9  -3   4          4.33          3.26         1.37 o                         
  -8  -3   4          4.03          2.97         1.10 o                         
  -7  -3   4         18.31         14.38         1.63 o                         
  -6  -3   4          0.03          0.32         0.73 o                         
  -5  -3   4        174.63        179.18         4.46 o                         
  -4  -3   4        114.51        115.79         2.74 o                         
  -3  -3   4         59.96         57.80         1.95 o                         
  -2  -3   4         35.59         35.19         1.40 o                         
  -1  -3   4          0.90          0.12         0.36 o                         
   0  -3   4         17.70         15.22         0.88 o                         
   1  -3   4         21.71         18.48         0.85 o                         
   2  -3   4          1.81          1.19         0.52 o                         
   3  -3   4          2.02          1.24         0.51 o                         
   4  -3   4          0.03         -0.41         0.41 o                         
   5  -3   4         38.34         36.25         1.67 o                         
   6  -3   4         22.66         23.44         2.30 o                         
   7  -3   4          0.20         -0.43         0.67 o                         
   8  -3   4          5.54          2.61         1.15 o                         
   9  -3   4          4.44          4.38         1.25 o                         
  10  -3   4          1.84          2.08         1.17 o                         
  11  -3   4          7.00          5.07         1.57 o                         
  12  -3   4          1.91          2.61         2.24 o                         
 -11  -2   4          2.55          2.42         1.72 o                         
 -10  -2   4          0.00         -0.25         1.36 o                         
  -9  -2   4          0.33         -0.96         0.96 o                         
  -8  -2   4          4.36          2.78         1.22 o                         
  -7  -2   4        102.42        117.61         3.81 o                         
  -6  -2   4         10.70         10.64         1.24 o                         
  -5  -2   4        243.90        251.85         5.15 o                         
  -4  -2   4        166.09        163.45         3.65 o                         
  -3  -2   4         19.71         21.20         0.86 o                         
  -2  -2   4        152.42        148.67         2.71 o                         
  -1  -2   4        240.31        227.42         3.67 o                         
   0  -2   4        217.98        224.26         3.59 o                         
   1  -2   4         16.21         18.00         0.66 o                         
   2  -2   4          4.53          3.28         0.58 o                         
   3  -2   4         26.72         29.39         1.61 o                         
   4  -2   4         50.62         44.62         1.82 o                         
   5  -2   4          0.67          0.42         0.38 o                         
   6  -2   4          2.22          2.39         0.52 o                         
   7  -2   4         56.53         55.02         1.90 o                         
   8  -2   4         45.04         51.63         2.88 o                         
   9  -2   4          0.75          0.37         0.76 o                         
  10  -2   4          0.96          2.11         1.11 o                         
  11  -2   4          1.09          1.95         1.02 o                         
  12  -2   4         11.17         12.43         2.20 o                         
  13  -2   4          2.03          0.12         2.19 o                         
 -11  -1   4          4.18          2.24         1.70 o                         
 -10  -1   4          0.51         -0.63         1.12 o                         
  -9  -1   4          7.95          7.93         1.51 o                         
  -8  -1   4          0.45          2.11         1.02 o                         
  -7  -1   4         68.74         77.88         3.05 o                         
  -6  -1   4        287.89        304.25         6.01 o                         
  -5  -1   4          3.54          2.86         0.82 o                         
  -4  -1   4          5.26          2.71         0.52 o                         
  -3  -1   4          6.54          6.12         0.71 o                         
  -2  -1   4         23.45         20.45         0.91 o                         
  -1  -1   4          6.60          9.98         0.79 o                         
   0  -1   4        150.47        151.79         2.32 o                         
   1  -1   4        191.97        202.15         3.06 o                         
   2  -1   4         95.85         82.45         1.79 o                         
   3  -1   4        420.96        421.10         5.73 o                         
   4  -1   4         12.57          8.80         0.72 o                         
   5  -1   4          1.28          0.53         0.40 o                         
   6  -1   4         62.32         54.75         1.65 o                         
   7  -1   4        218.15        217.03         3.52 o                         
   8  -1   4        112.70        120.55         2.82 o                         
   9  -1   4          0.04         -0.46         0.75 o                         
  10  -1   4          3.71          2.39         1.00 o                         
  11  -1   4          6.70          7.03         1.42 o                         
  12  -1   4          7.20         14.63         1.80 o                         
  13  -1   4          0.72          0.90         1.56 o                         
 -11   0   4          1.12          1.05         1.65 o                         
 -10   0   4          0.01          0.30         1.25 o                         
  -9   0   4         17.03         19.00         1.91 o                         
  -8   0   4         37.55         42.36         3.27 o                         
  -7   0   4        214.85        220.35         7.88 o                         
  -6   0   4        111.61        118.85         2.82 o                         
  -5   0   4          0.43          0.35         0.45 o                         
  -4   0   4         11.00         10.36         0.87 o                         
  -3   0   4        152.17        161.74         2.87 o                         
  -2   0   4        744.71        812.04        10.14 o                         
  -1   0   4        580.53        627.13         7.95 o                         
   0   0   4          2.04          2.35         0.30 o                         
   1   0   4        255.97        240.53         3.46 o                         
   2   0   4        361.57        382.69         5.16 o                         
   3   0   4         10.04          8.84         0.57 o                         
   4   0   4         57.91         53.60         1.44 o                         
   5   0   4         71.75         81.41         1.76 o                         
   6   0   4        396.12        389.60         5.43 o                         
   7   0   4         87.43         83.74         2.11 o                         
   8   0   4          4.16          4.72         0.82 o                         
   9   0   4          9.58          7.45         1.47 o                         
  10   0   4          0.43          0.14         0.83 o                         
  11   0   4         24.32         32.56         3.21 o                         
  12   0   4          1.52          0.72         1.32 o                         
  13   0   4          0.57          2.71         1.79 o                         
 -11   1   4          0.02         -0.01         1.41 o                         
 -10   1   4          1.47          4.54         1.38 o                         
  -9   1   4         49.10         55.08         5.17 o                         
  -8   1   4        133.92        157.76         4.39 o                         
  -7   1   4         34.17         39.06         2.47 o                         
  -6   1   4         16.92         18.65         1.65 o                         
  -5   1   4         28.20         24.80         1.61 o                         
  -4   1   4         70.59         75.12         1.44 o                         
  -3   1   4        139.36        132.96         2.23 o                         
  -2   1   4         34.47         33.40         1.35 o                         
  -1   1   4        478.51        494.63         6.37 o                         
   0   1   4        356.00        381.86         5.32 o                         
   1   1   4        713.79        675.69         8.91 o                         
   2   1   4        954.40        964.85        12.46 o                         
   3   1   4        827.99        890.45        12.46 o                         
   4   1   4         23.32         24.39         0.75 o                         
   5   1   4        411.69        445.24         5.92 o                         
   6   1   4         45.27         45.08         1.49 o                         
   7   1   4          3.17          3.31         0.61 o                         
   8   1   4        120.49        119.25         3.12 o                         
   9   1   4         98.24        103.08         4.32 o                         
  10   1   4          0.72         -0.32         0.87 o                         
  11   1   4          0.87          1.03         1.00 o                         
  12   1   4          0.80          0.54         1.37 o                         
  13   1   4          6.22          9.43         1.92 o                         
 -11   2   4          5.38          5.81         1.80 o                         
 -10   2   4         46.00         45.52         2.90 o                         
  -9   2   4          9.93          9.49         1.76 o                         
  -8   2   4         61.69         76.43         4.72 o                         
  -7   2   4         10.52         11.82         1.23 o                         
  -6   2   4         67.61         65.24         3.04 o                         
  -5   2   4        276.12        294.15         6.87 o                         
  -4   2   4         58.11         60.90         1.79 o                         
  -3   2   4        414.16        464.17         6.18 o                         
  -2   2   4        224.07        238.44         3.69 o                         
  -1   2   4       1084.82       1156.88        13.91 o                         
   0   2   4        287.17        272.06         3.95 o                         
   1   2   4        207.88        201.08         2.76 o                         
   2   2   4        396.75        407.87         5.38 o                         
   3   2   4       1608.05       1671.19        20.06 o                         
   4   2   4       1076.99       1149.89        14.19 o                         
   5   2   4          9.76          8.93         0.65 o                         
   6   2   4          6.00          4.91         0.62 o                         
   7   2   4        146.51        129.05         2.64 o                         
   8   2   4        486.16        511.52         8.03 o                         
   9   2   4        147.45        151.77         3.90 o                         
  10   2   4          0.05          2.03         0.99 o                         
  11   2   4          0.02         -0.36         0.97 o                         
  12   2   4         25.92         33.52         2.97 o                         
  13   2   4          5.08          6.56         1.58 o                         
 -11   3   4          6.79          5.70         1.86 o                         
 -10   3   4         12.09         12.93         2.40 o                         
  -9   3   4          5.75          6.34         2.02 o                         
  -8   3   4         13.69         14.96         1.47 o                         
  -7   3   4          4.17          3.34         0.87 o                         
  -6   3   4        169.42        172.55         3.79 o                         
  -5   3   4          0.06         -0.15         0.48 o                         
  -4   3   4         28.20         28.57         1.79 o                         
  -3   3   4        531.14        596.39         8.29 o                         
  -2   3   4         24.11         19.77         1.32 o                         
  -1   3   4        398.45        446.14         6.22 o                         
   0   3   4         45.23         43.93         1.18 o                         
   1   3   4         21.91         23.85         0.85 o                         
   2   3   4        519.70        524.67         6.76 o                         
   3   3   4         58.17         59.17         1.32 o                         
   4   3   4         21.20         23.31         1.47 o                         
   5   3   4          0.87          0.42         0.49 o                         
   6   3   4         17.52         16.00         1.05 o                         
   7   3   4         83.21         75.59         2.38 o                         
   8   3   4        338.49        357.20         6.08 o                         
   9   3   4         44.66         45.34         2.38 o                         
  10   3   4         13.17         18.38         1.87 o                         
  11   3   4          4.43          3.30         1.30 o                         
  12   3   4         18.42         19.41         2.30 o                         
  13   3   4          1.01          1.78         1.48 o                         
 -11   4   4          0.00         -0.26         1.67 o                         
 -10   4   4         23.10         29.93         2.82 o                         
  -9   4   4         24.83         29.62         2.43 o                         
  -8   4   4          1.64          1.24         0.90 o                         
  -7   4   4          0.00          0.32         0.85 o                         
  -6   4   4         11.41         12.78         1.23 o                         
  -5   4   4        103.78        118.31         3.15 o                         
  -4   4   4        352.58        367.77         5.72 o                         
  -3   4   4        129.71        114.80         1.93 o                         
  -2   4   4        155.67        167.96         2.91 o                         
  -1   4   4          4.58          7.23         0.47 o                         
   0   4   4        627.51        704.28         8.86 o                         
   1   4   4         34.98         39.96         1.13 o                         
   2   4   4        451.09        481.48         6.66 o                         
   3   4   4        494.06        562.82         7.73 o                         
   4   4   4          6.39          6.53         0.71 o                         
   5   4   4        766.78        830.91        12.11 o                         
   6   4   4          0.32          0.50         0.44 o                         
   7   4   4         57.45         56.40         2.51 o                         
   8   4   4        156.47        160.93         3.91 o                         
   9   4   4        205.43        223.55         5.42 o                         
  10   4   4        101.13        112.05         4.92 o                         
  11   4   4          1.90          0.55         1.13 o                         
  12   4   4          1.64          0.53         1.31 o                         
  13   4   4          0.76         -0.07         1.44 o                         
 -11   5   4          2.06          2.55         2.44 o                         
 -10   5   4          3.92          2.79         1.47 o                         
  -9   5   4          2.35          4.14         1.27 o                         
  -8   5   4         11.35          7.87         1.32 o                         
  -7   5   4         16.82         15.83         1.76 o                         
  -6   5   4          8.12          6.94         1.03 o                         
  -5   5   4        485.81        522.89         8.54 o                         
  -4   5   4         84.80         75.99         2.15 o                         
  -3   5   4         17.39         17.51         0.89 o                         
  -2   5   4          5.48          4.75         0.75 o                         
  -1   5   4        217.48        219.94         3.59 o                         
   0   5   4         41.60         48.04         1.28 o                         
   1   5   4       1061.96       1149.34        14.85 o                         
   2   5   4         72.71         75.90         1.68 o                         
   3   5   4        377.82        393.99         5.40 o                         
   4   5   4        283.54        288.75         4.27 o                         
   5   5   4        783.39        826.77        11.40 o                         
   6   5   4         15.92         15.53         1.06 o                         
   7   5   4          3.30          1.75         0.72 o                         
   8   5   4        302.47        311.39         6.03 o                         
   9   5   4        213.83        221.91         4.97 o                         
  10   5   4         43.21         49.26         2.86 o                         
  11   5   4          0.39         -0.75         1.15 o                         
  12   5   4          0.94          0.08         1.37 o                         
  13   5   4          8.34          4.73         1.61 o                         
 -10   6   4          3.73          8.40         2.50 o                         
  -9   6   4          1.05         -0.70         1.53 o                         
  -8   6   4          0.94          0.46         1.05 o                         
  -7   6   4         15.60         12.87         1.53 o                         
  -6   6   4          0.16         -0.12         0.81 o                         
  -5   6   4         97.32        102.45         4.09 o                         
  -4   6   4        171.34        192.88         4.05 o                         
  -3   6   4         16.51         16.84         1.56 o                         
  -2   6   4         34.81         36.42         1.42 o                         
  -1   6   4        277.03        301.59         5.05 o                         
   0   6   4       1164.01       1296.02        17.89 o                         
   1   6   4        500.59        556.76         8.30 o                         
   2   6   4         13.94         12.77         0.71 o                         
   3   6   4         13.68         12.38         0.71 o                         
   4   6   4         57.22         62.57         1.67 o                         
   5   6   4          0.93          0.97         0.48 o                         
   6   6   4        112.71        104.50         2.53 o                         
   7   6   4          0.00          0.24         0.70 o                         
   8   6   4          0.17          0.79         1.03 o                         
   9   6   4        138.18        146.55         4.13 o                         
  10   6   4          1.38          0.73         0.86 o                         
  11   6   4          5.57          4.23         1.70 o                         
  12   6   4          3.39          6.92         1.66 o                         
  13   6   4          0.01          0.07         1.64 o                         
 -10   7   4          0.36          0.20         1.78 o                         
  -9   7   4          1.14          0.27         1.57 o                         
  -8   7   4          6.62          8.15         2.00 o                         
  -7   7   4         26.69         24.25         2.53 o                         
  -6   7   4         37.63         39.70         3.03 o                         
  -5   7   4         10.22          6.39         1.09 o                         
  -4   7   4         26.56         27.54         1.75 o                         
  -3   7   4        224.33        244.48         5.23 o                         
  -2   7   4         44.38         51.90         1.95 o                         
  -1   7   4        164.74        174.99         3.48 o                         
   0   7   4          0.65          1.16         0.50 o                         
   1   7   4         23.28         23.33         1.09 o                         
   2   7   4         26.89         31.04         1.23 o                         
   3   7   4          1.75          0.72         0.45 o                         
   4   7   4        118.80        120.27         2.39 o                         
   5   7   4          0.34          1.17         0.58 o                         
   6   7   4        705.42        767.76        11.83 o                         
   7   7   4          0.26         -0.10         0.67 o                         
   8   7   4         27.73         29.15         1.93 o                         
   9   7   4          0.77          0.56         0.90 o                         
  10   7   4         31.07         33.34         2.27 o                         
  11   7   4         55.29         61.00         5.40 o                         
  12   7   4          0.07         -0.94         1.53 o                         
  13   7   4          0.39          0.90         2.18 o                         
  -9   8   4          3.57         -0.32         1.77 o                         
  -8   8   4          1.52          3.64         1.64 o                         
  -7   8   4          1.95          0.27         1.17 o                         
  -6   8   4          7.99          5.98         1.28 o                         
  -5   8   4          3.74          2.14         1.17 o                         
  -4   8   4         73.41         79.44         5.13 o                         
  -3   8   4        339.44        369.23         7.85 o                         
  -2   8   4         46.81         46.06         1.96 o                         
  -1   8   4         70.68         76.38         2.34 o                         
   0   8   4         43.66         53.12         2.35 o                         
   1   8   4        330.49        362.78         5.75 o                         
   2   8   4         80.43         89.64         2.24 o                         
   3   8   4         33.61         35.24         1.59 o                         
   4   8   4        343.31        353.98         5.70 o                         
   5   8   4         70.65         68.03         2.54 o                         
   6   8   4         10.14         10.78         1.33 o                         
   7   8   4         76.54         78.37         3.45 o                         
   8   8   4          0.39         -0.53         0.84 o                         
   9   8   4         49.10         57.67         3.07 o                         
  10   8   4         60.91         52.26         5.69 o                         
  11   8   4          7.27          6.84         1.92 o                         
  12   8   4          1.99          2.05         1.75 o                         
  -9   9   4          0.25         -0.22         2.69 o                         
  -8   9   4         17.69         19.66         2.81 o                         
  -7   9   4          2.19          3.04         1.59 o                         
  -6   9   4          0.18         -0.83         1.36 o                         
  -5   9   4          4.77          6.22         1.51 o                         
  -4   9   4        143.74        153.46         5.01 o                         
  -3   9   4          0.21          2.58         1.17 o                         
  -2   9   4         14.15         12.62         1.37 o                         
  -1   9   4         30.22         38.89         2.49 o                         
   0   9   4         20.99         25.69         1.75 o                         
   1   9   4         86.38         87.46         2.75 o                         
   2   9   4         41.93         44.67         2.01 o                         
   3   9   4         91.13         93.36         2.66 o                         
   4   9   4        335.83        372.85         6.41 o                         
   5   9   4        216.20        237.08         5.27 o                         
   6   9   4         18.49         15.94         1.56 o                         
   7   9   4          0.02         -0.45         0.81 o                         
   8   9   4          1.17         -0.66         0.83 o                         
   9   9   4          3.00          4.70         1.25 o                         
  10   9   4         27.45         32.05         3.30 o                         
  11   9   4          4.86          5.79         1.95 o                         
  12   9   4          3.30          2.42         1.84 o                         
  -8  10   4          0.01          2.16         2.26 o                         
  -7  10   4          3.74          4.16         3.50 o                         
  -6  10   4          0.02          0.81         1.43 o                         
  -5  10   4          1.87          1.94         1.22 o                         
  -4  10   4          0.44          3.17         1.41 o                         
  -3  10   4          2.69          2.41         1.30 o                         
  -2  10   4        103.78        114.98         4.53 o                         
  -1  10   4         19.86         21.59         1.79 o                         
   0  10   4          0.00          0.27         0.76 o                         
   1  10   4         27.90         29.12         1.90 o                         
   2  10   4        110.68        122.14         3.86 o                         
   3  10   4         99.09        115.33         4.54 o                         
   4  10   4         51.13         39.37         3.04 o                         
   5  10   4          1.91          0.52         0.85 o                         
   6  10   4         22.90         19.33         1.79 o                         
   7  10   4         19.19         16.47         1.72 o                         
   8  10   4          2.66          2.84         1.21 o                         
   9  10   4         11.64         13.31         2.27 o                         
  10  10   4          1.91          2.43         1.60 o                         
  11  10   4          6.69          3.02         2.07 o                         
  -7  11   4          4.37          5.39         2.42 o                         
  -6  11   4          5.15          2.75         1.84 o                         
  -5  11   4          2.90         -0.92         1.38 o                         
  -4  11   4          6.97          7.66         1.91 o                         
  -3  11   4         56.19         67.71         6.42 o                         
  -2  11   4         45.55         53.25         3.59 o                         
  -1  11   4          8.86          9.82         1.53 o                         
   0  11   4         17.84         17.21         1.75 o                         
   1  11   4          8.11          9.38         1.47 o                         
   2  11   4        216.77        241.97         5.98 o                         
   3  11   4          2.86          5.75         1.30 o                         
   4  11   4         21.32         16.12         2.90 o                         
   5  11   4          1.98          2.57         1.31 o                         
   6  11   4          8.44          9.88         2.81 o                         
   7  11   4          0.89          0.23         1.21 o                         
   8  11   4          6.85          9.42         1.62 o                         
   9  11   4          7.91         12.22         2.09 o                         
  10  11   4          0.02          2.22         1.69 o                         
  11  11   4         15.66         17.34         4.10 o                         
  -6  12   4          0.00         -2.60         2.60 o                         
  -5  12   4          1.55         -1.39         2.13 o                         
  -4  12   4          0.10         -1.44         1.44 o                         
  -3  12   4          7.96          6.25         1.80 o                         
  -2  12   4          7.22          4.13         1.62 o                         
  -1  12   4          7.15          5.41         1.62 o                         
   0  12   4         33.48         33.24         2.88 o                         
   1  12   4          0.51         -0.43         1.95 o                         
   2  12   4          9.48         12.32         1.76 o                         
   3  12   4         25.85         23.20         2.80 o                         
   4  12   4          0.26         -0.90         1.19 o                         
   5  12   4          0.24          1.81         1.44 o                         
   6  12   4          5.79          5.10         1.63 o                         
   7  12   4         21.00         29.78         5.61 o                         
   8  12   4          7.40          9.88         2.16 o                         
   9  12   4          1.15          5.33         4.04 o                         
  10  12   4          0.66         -1.24         3.01 o                         
  -4  13   4          0.29         -0.88         2.13 o                         
  -3  13   4          0.03         -1.51         1.57 o                         
  -2  13   4          0.49         -1.91         1.91 o                         
  -1  13   4         10.94          8.54         2.12 o                         
   0  13   4         40.39         46.88         3.31 o                         
   1  13   4         16.46         17.23         2.64 o                         
   2  13   4          1.48          0.44         1.44 o                         
   3  13   4          2.99          1.08         1.64 o                         
   4  13   4          3.74          1.00         1.35 o                         
   5  13   4          6.63          7.77         3.61 o                         
   6  13   4          1.86          4.21         1.96 o                         
   7  13   4          0.96          3.51         1.96 o                         
   8  13   4          0.29          2.98         2.08 o                         
  -2  14   4         16.65         20.81         3.49 o                         
  -1  14   4          1.45          2.43         2.32 o                         
   0  14   4          0.44          3.74         2.23 o                         
   1  14   4          6.83          6.78         1.96 o                         
   2  14   4          0.72          5.20         2.11 o                         
   3  14   4          4.79          7.50         2.38 o                         
   4  14   4          0.13          1.94         1.68 o                         
   5  14   4          1.36          2.64         2.14 o                         
   6  14   4          1.62          4.96         2.27 o                         
   7  14   4          0.37          2.25         2.98 o                         
   2  15   4          0.00          1.96         2.97 o                         
   3  15   4          0.11          1.15         2.46 o                         
  -3 -11   5          1.13          4.40         2.70 o                         
  -2 -11   5          3.02          2.95         2.84 o                         
  -1 -11   5          1.39         -2.46         2.46 o                         
   0 -11   5          0.03         -0.61         2.15 o                         
   1 -11   5          0.38          2.99         2.59 o                         
   2 -11   5          2.45          3.26         2.46 o                         
   3 -11   5          8.56         16.33         4.15 o                         
  -5 -10   5          0.27          3.03         2.18 o                         
  -4 -10   5          2.85          4.23         3.05 o                         
  -3 -10   5          3.44          0.82         1.92 o                         
  -2 -10   5          1.76          6.00         2.73 o                         
  -1 -10   5          0.74          1.41         1.68 o                         
   0 -10   5          6.70          3.87         2.10 o                         
   1 -10   5          0.06          1.90         1.80 o                         
   2 -10   5         10.64         10.00         2.42 o                         
   3 -10   5          8.01          7.79         2.33 o                         
   4 -10   5          1.87         -1.49         2.09 o                         
   5 -10   5          2.10          1.21         2.43 o                         
  -7  -9   5          0.20         -1.59         2.66 o                         
  -6  -9   5          0.08          0.09         3.33 o                         
  -5  -9   5         17.64         24.04         4.40 o                         
  -4  -9   5          6.70          9.55         2.53 o                         
  -3  -9   5          0.50          1.98         1.66 o                         
  -2  -9   5          0.04          3.22         1.64 o                         
  -1  -9   5          0.78          2.03         1.46 o                         
   0  -9   5          5.45          5.50         1.48 o                         
   1  -9   5         43.02         49.27         3.32 o                         
   2  -9   5          6.69          5.09         1.97 o                         
   3  -9   5          3.17          1.57         1.66 o                         
   4  -9   5         20.22         18.09         2.42 o                         
   5  -9   5          5.73          5.77         2.01 o                         
   6  -9   5          2.63          0.78         2.50 o                         
   7  -9   5          1.37          5.54         2.43 o                         
  -8  -8   5          0.38         -1.91         2.40 o                         
  -7  -8   5          5.21          7.54         2.56 o                         
  -6  -8   5          4.75          3.73         2.55 o                         
  -5  -8   5          1.40         -0.75         1.41 o                         
  -4  -8   5          7.25          4.84         1.78 o                         
  -3  -8   5          0.01         -1.72         1.72 o                         
  -2  -8   5          6.66          5.48         1.57 o                         
  -1  -8   5         38.44         35.46         2.64 o                         
   0  -8   5         36.67         45.22         4.59 o                         
   1  -8   5         46.70         47.84         3.67 o                         
   2  -8   5          0.23          0.98         1.17 o                         
   3  -8   5         14.50         15.61         2.01 o                         
   4  -8   5         26.87         26.43         3.27 o                         
   5  -8   5          8.87         10.01         2.19 o                         
   6  -8   5          2.99          1.62         1.70 o                         
   7  -8   5          0.06         -0.33         1.66 o                         
   8  -8   5          6.44          7.52         2.52 o                         
  -9  -7   5          0.16          2.59         5.85 o                         
  -8  -7   5          5.74          6.99         1.97 o                         
  -7  -7   5          4.25          6.34         1.54 o                         
  -6  -7   5         18.79         22.48         2.43 o                         
  -5  -7   5          1.04          0.84         1.46 o                         
  -4  -7   5          1.89          1.31         1.48 o                         
  -3  -7   5         20.81         20.17         4.97 o                         
  -2  -7   5          7.09          5.19         1.59 o                         
  -1  -7   5         55.21         52.21         2.96 o                         
   0  -7   5         18.38         22.45         2.25 o                         
   1  -7   5         61.55         72.76         4.48 o                         
   2  -7   5         37.24         43.38         2.85 o                         
   3  -7   5          2.19          0.34         1.05 o                         
   4  -7   5          0.01          0.13         1.01 o                         
   5  -7   5         17.23         14.51         1.84 o                         
   6  -7   5          1.04          1.39         2.01 o                         
   7  -7   5          6.44          7.37         2.02 o                         
   8  -7   5          0.11          1.31         1.84 o                         
   9  -7   5          0.10          1.79         1.91 o                         
  -9  -6   5          9.03         11.08         2.36 o                         
  -8  -6   5          0.38         -0.09         1.38 o                         
  -7  -6   5          1.83          1.00         1.17 o                         
  -6  -6   5          8.28         11.83         1.59 o                         
  -5  -6   5          5.66          4.96         1.12 o                         
  -4  -6   5         12.49          9.67         1.31 o                         
  -3  -6   5          3.09          1.95         0.89 o                         
  -2  -6   5         79.82         91.47         3.88 o                         
  -1  -6   5        425.87        508.36         9.97 o                         
   0  -6   5        116.54        132.53         4.27 o                         
   1  -6   5         90.98         99.45         3.91 o                         
   2  -6   5         37.44         36.29         2.45 o                         
   3  -6   5          4.38          2.58         1.09 o                         
   4  -6   5          9.72          7.94         1.33 o                         
   5  -6   5        105.94        109.40         4.31 o                         
   6  -6   5        123.70        136.14         6.32 o                         
   7  -6   5          0.33          0.22         1.20 o                         
   8  -6   5          3.25          0.84         2.57 o                         
   9  -6   5          0.76          0.40         1.50 o                         
  10  -6   5         15.44         21.73         3.37 o                         
 -10  -5   5          0.04          1.75         2.14 o                         
  -9  -5   5          5.80          3.78         1.84 o                         
  -8  -5   5         40.72         48.10         4.47 o                         
  -7  -5   5          0.00          0.17         1.09 o                         
  -6  -5   5          5.08          6.08         1.18 o                         
  -5  -5   5          5.25          6.66         1.20 o                         
  -4  -5   5          0.09          0.78         0.81 o                         
  -3  -5   5        413.20        458.85         8.30 o                         
  -2  -5   5         23.15         23.27         1.40 o                         
  -1  -5   5        144.75        149.55         3.39 o                         
   0  -5   5          0.13          1.33         0.74 o                         
   1  -5   5         33.32         34.67         2.97 o                         
   2  -5   5         10.64          7.51         1.27 o                         
   3  -5   5          0.09          0.35         0.82 o                         
   4  -5   5        128.78        146.98         4.17 o                         
   5  -5   5         90.50        102.30         3.86 o                         
   6  -5   5         18.19         19.05         3.07 o                         
   7  -5   5          0.36          0.86         1.13 o                         
   8  -5   5          0.88          2.43         1.31 o                         
   9  -5   5          1.45          2.10         1.49 o                         
  10  -5   5         10.88         14.84         2.52 o                         
  11  -5   5          0.23         -2.00         2.41 o                         
 -10  -4   5          2.09          2.03         1.84 o                         
  -9  -4   5          4.38          2.81         1.52 o                         
  -8  -4   5          5.40          7.00         1.50 o                         
  -7  -4   5          4.27          2.79         1.02 o                         
  -6  -4   5          8.45          6.32         1.17 o                         
  -5  -4   5         90.71         92.75         3.57 o                         
  -4  -4   5         17.88         19.07         1.55 o                         
  -3  -4   5        469.42        510.62        10.05 o                         
  -2  -4   5         50.65         45.19         1.83 o                         
  -1  -4   5         57.09         50.37         2.39 o                         
   0  -4   5         26.84         29.10         1.52 o                         
   1  -4   5         13.21         12.41         1.09 o                         
   2  -4   5          0.24          0.10         0.59 o                         
   3  -4   5         52.78         47.39         1.99 o                         
   4  -4   5         66.48         81.80         3.47 o                         
   5  -4   5        185.49        212.82         4.96 o                         
   6  -4   5         60.57         64.41         3.39 o                         
   7  -4   5         64.06         66.47         3.71 o                         
   8  -4   5         17.94         15.45         1.86 o                         
   9  -4   5         12.88         12.45         1.86 o                         
  10  -4   5          3.09          2.06         1.42 o                         
  11  -4   5          3.20          3.04         2.13 o                         
  12  -4   5          0.09         -0.40         3.47 o                         
 -11  -3   5          0.22          8.23         8.53 o                         
 -10  -3   5          8.28         11.95         2.36 o                         
  -9  -3   5          4.72          6.13         1.61 o                         
  -8  -3   5          9.88         11.27         1.70 o                         
  -7  -3   5         49.36         48.58         2.72 o                         
  -6  -3   5          7.30         10.12         1.30 o                         
  -5  -3   5        185.59        191.26         4.47 o                         
  -4  -3   5         14.73         14.60         1.19 o                         
  -3  -3   5         29.65         23.47         1.42 o                         
  -2  -3   5        437.15        465.77         6.96 o                         
  -1  -3   5         32.92         31.68         1.87 o                         
   0  -3   5         28.88         29.90         1.33 o                         
   1  -3   5         55.83         55.59         1.43 o                         
   2  -3   5       1504.80       1695.80        23.35 o                         
   3  -3   5         29.58         32.81         2.13 o                         
   4  -3   5          2.45          1.47         0.57 o                         
   5  -3   5         19.31         15.13         1.22 o                         
   6  -3   5        371.11        396.17         6.65 o                         
   7  -3   5        131.61        129.87         3.86 o                         
   8  -3   5         34.53         38.17         2.74 o                         
   9  -3   5          5.81          7.67         1.89 o                         
  10  -3   5          0.57          2.35         1.68 o                         
  11  -3   5         13.11         15.53         2.25 o                         
  12  -3   5          2.52          4.47         1.89 o                         
 -11  -2   5          0.06          0.43         1.98 o                         
 -10  -2   5          0.63          0.46         1.81 o                         
  -9  -2   5          3.11          1.22         1.11 o                         
  -8  -2   5         42.53         50.66         3.32 o                         
  -7  -2   5        138.11        139.17         4.58 o                         
  -6  -2   5          0.16          1.04         0.80 o                         
  -5  -2   5        201.03        207.55         4.61 o                         
  -4  -2   5        351.12        372.67         6.30 o                         
  -3  -2   5        471.11        516.35         8.09 o                         
  -2  -2   5          0.04          1.34         0.41 o                         
  -1  -2   5          0.48          1.05         0.39 o                         
   0  -2   5        311.61        359.42         5.11 o                         
   1  -2   5          7.31          7.15         0.62 o                         
   2  -2   5         32.65         33.33         1.54 o                         
   3  -2   5        225.98        238.80         4.14 o                         
   4  -2   5          9.51          9.60         1.16 o                         
   5  -2   5         57.38         51.26         2.00 o                         
   6  -2   5        360.83        377.88         6.26 o                         
   7  -2   5        184.34        206.46         4.56 o                         
   8  -2   5         77.51         86.21         3.36 o                         
   9  -2   5          0.18         -0.46         0.93 o                         
  10  -2   5         27.94         30.15         2.28 o                         
  11  -2   5          4.87          5.34         1.72 o                         
  12  -2   5          1.30          0.74         1.62 o                         
 -11  -1   5          0.22          1.62         2.05 o                         
 -10  -1   5          1.98          2.32         1.36 o                         
  -9  -1   5          0.15          0.48         1.02 o                         
  -8  -1   5         12.00         10.83         1.56 o                         
  -7  -1   5         12.80         15.30         1.64 o                         
  -6  -1   5          9.64         10.02         1.38 o                         
  -5  -1   5         41.88         40.53         2.01 o                         
  -4  -1   5        220.91        231.09         4.30 o                         
  -3  -1   5        128.38        141.76         2.80 o                         
  -2  -1   5        213.07        223.28         3.76 o                         
  -1  -1   5          0.37          0.30         0.31 o                         
   0  -1   5        186.34        219.02         3.22 o                         
   1  -1   5       1087.63       1222.64        15.09 o                         
   2  -1   5          6.37          6.03         0.70 o                         
   3  -1   5        490.39        546.98         7.86 o                         
   4  -1   5        149.52        143.73         2.60 o                         
   5  -1   5        108.30        109.30         2.29 o                         
   6  -1   5          0.00          0.14         0.51 o                         
   7  -1   5        104.17        106.60         3.44 o                         
   8  -1   5         34.80         37.31         2.14 o                         
   9  -1   5         24.04         20.14         1.80 o                         
  10  -1   5          0.10          0.77         0.88 o                         
  11  -1   5          0.42         -0.31         1.10 o                         
  12  -1   5         17.58         18.77         2.25 o                         
  13  -1   5          4.12          3.58         2.73 o                         
 -11   0   5          4.44          5.40         1.93 o                         
 -10   0   5          9.59         10.24         1.69 o                         
  -9   0   5          0.07          0.47         1.00 o                         
  -8   0   5          0.25          1.10         0.99 o                         
  -7   0   5          3.99          5.61         1.13 o                         
  -6   0   5        886.40       1014.22        16.33 o                         
  -5   0   5         21.35         18.82         1.18 o                         
  -4   0   5          0.28          0.34         0.49 o                         
  -3   0   5          0.84          0.65         0.39 o                         
  -2   0   5        236.75        233.76         3.56 o                         
  -1   0   5       1316.99       1510.29        18.32 o                         
   0   0   5        309.94        318.76         4.78 o                         
   1   0   5        412.01        452.79         6.11 o                         
   2   0   5        201.41        199.53         3.15 o                         
   3   0   5        617.61        731.76         9.42 o                         
   4   0   5        383.40        408.18         5.75 o                         
   5   0   5         67.89         78.12         1.94 o                         
   6   0   5         82.73         94.90         2.28 o                         
   7   0   5        558.08        593.94         9.00 o                         
   8   0   5        397.69        432.60         6.83 o                         
   9   0   5          1.97          1.82         0.87 o                         
  10   0   5          6.61          6.28         1.37 o                         
  11   0   5          0.06          0.36         1.11 o                         
  12   0   5          8.87          7.53         2.11 o                         
  13   0   5         12.72         13.79         2.25 o                         
 -11   1   5          1.20          2.26         1.58 o                         
 -10   1   5          2.70          1.17         1.34 o                         
  -9   1   5          9.55          5.52         1.64 o                         
  -8   1   5         44.10         43.27         2.64 o                         
  -7   1   5        105.09        113.85         4.07 o                         
  -6   1   5         50.08         56.05         2.45 o                         
  -5   1   5          0.35          0.58         0.64 o                         
  -4   1   5          3.38          2.79         0.54 o                         
  -3   1   5        187.71        192.67         3.05 o                         
  -2   1   5        989.13       1128.11        13.91 o                         
  -1   1   5         58.93         75.04         1.55 o                         
   0   1   5         85.12         87.04         1.80 o                         
   1   1   5        245.58        254.75         3.94 o                         
   2   1   5        672.13        739.39         9.88 o                         
   3   1   5        498.49        560.75         8.35 o                         
   4   1   5        128.22        134.49         2.68 o                         
   5   1   5         19.95         21.94         1.62 o                         
   6   1   5        531.39        566.19         7.11 o                         
   7   1   5        171.76        163.89         3.45 o                         
   8   1   5         23.08         21.79         1.66 o                         
   9   1   5          9.25          6.38         1.22 o                         
  10   1   5          5.89          4.51         1.14 o                         
  11   1   5         77.84         92.01         4.33 o                         
  12   1   5          0.14          2.83         1.41 o                         
  13   1   5          2.10          3.45         2.03 o                         
 -11   2   5          0.61          0.33         1.64 o                         
 -10   2   5          0.99          1.20         1.71 o                         
  -9   2   5          0.24          1.18         1.14 o                         
  -8   2   5         26.83         30.67         2.46 o                         
  -7   2   5         47.34         50.49         2.47 o                         
  -6   2   5         11.67         13.76         1.30 o                         
  -5   2   5        150.92        155.72         3.46 o                         
  -4   2   5         78.40         75.40         2.35 o                         
  -3   2   5         24.24         24.85         0.86 o                         
  -2   2   5         15.21         14.93         0.64 o                         
  -1   2   5        356.36        399.62         5.68 o                         
   0   2   5       1404.33       1544.73        19.62 o                         
   1   2   5        121.70        122.99         2.25 o                         
   2   2   5        220.27        218.61         3.23 o                         
   3   2   5        290.87        303.97         4.68 o                         
   4   2   5        143.35        146.36         2.79 o                         
   5   2   5        394.29        450.19         6.29 o                         
   6   2   5         57.85         61.66         2.44 o                         
   7   2   5         89.35         85.89         2.59 o                         
   8   2   5         77.16         74.39         2.98 o                         
   9   2   5         16.40         14.14         1.53 o                         
  10   2   5          3.21          2.14         0.96 o                         
  11   2   5         37.94         40.43         2.51 o                         
  12   2   5         25.59         32.83         2.61 o                         
  13   2   5          6.36          6.50         2.56 o                         
 -11   3   5          0.23          0.84         1.79 o                         
 -10   3   5         17.71         19.77         2.69 o                         
  -9   3   5          6.87         10.63         1.69 o                         
  -8   3   5          3.23          2.52         1.47 o                         
  -7   3   5          3.94          3.95         0.97 o                         
  -6   3   5        107.02        115.25         3.40 o                         
  -5   3   5        397.05        423.56         7.14 o                         
  -4   3   5        233.36        251.79         4.29 o                         
  -3   3   5        231.36        272.26         4.40 o                         
  -2   3   5        313.27        341.30         5.43 o                         
  -1   3   5        346.81        370.74         5.75 o                         
   0   3   5        997.57       1067.68        13.12 o                         
   1   3   5        167.48        154.17         2.37 o                         
   2   3   5        626.52        661.22         8.47 o                         
   3   3   5        385.65        417.59         5.70 o                         
   4   3   5       1855.86       2155.17        25.87 o                         
   5   3   5          1.99          2.00         0.48 o                         
   6   3   5          0.81         -0.19         0.40 o                         
   7   3   5          1.56          1.40         0.65 o                         
   8   3   5        128.61        123.40         3.73 o                         
   9   3   5        466.98        492.93         8.77 o                         
  10   3   5         32.67         29.81         2.25 o                         
  11   3   5          0.04          1.18         1.16 o                         
  12   3   5         14.99         12.98         1.87 o                         
  13   3   5          4.79          5.74         1.91 o                         
 -11   4   5          0.26         -0.76         1.97 o                         
 -10   4   5          0.10          2.05         1.56 o                         
  -9   4   5          4.99          3.37         1.27 o                         
  -8   4   5          0.31          0.57         0.98 o                         
  -7   4   5          0.25         -0.16         0.78 o                         
  -6   4   5        105.05        108.19         3.14 o                         
  -5   4   5         57.78         59.60         2.30 o                         
  -4   4   5          4.04          4.85         0.71 o                         
  -3   4   5          0.68         -0.42         0.42 o                         
  -2   4   5         39.97         38.60         1.39 o                         
  -1   4   5        194.85        218.39         3.59 o                         
   0   4   5        175.67        168.47         2.70 o                         
   1   4   5          4.70          5.32         0.53 o                         
   2   4   5        484.51        554.25         7.68 o                         
   3   4   5         83.38         85.22         1.82 o                         
   4   4   5         20.22         19.12         0.99 o                         
   5   4   5          3.40          4.32         0.68 o                         
   6   4   5          2.55          1.68         0.52 o                         
   7   4   5        136.18        132.20         3.39 o                         
   8   4   5         42.77         44.14         3.33 o                         
   9   4   5         31.42         36.05         2.36 o                         
  10   4   5         52.85         60.53         3.71 o                         
  11   4   5          0.08          0.25         1.10 o                         
  12   4   5          0.96         -0.11         0.98 o                         
  13   4   5          3.19          5.07         1.86 o                         
 -10   5   5          4.29          6.63         2.04 o                         
  -9   5   5         11.51         15.79         2.20 o                         
  -8   5   5          3.27          3.82         1.80 o                         
  -7   5   5          3.84          4.09         1.00 o                         
  -6   5   5         19.27         20.66         1.77 o                         
  -5   5   5          2.32          2.39         0.78 o                         
  -4   5   5        179.44        177.61         3.79 o                         
  -3   5   5        115.72        108.85         2.39 o                         
  -2   5   5          2.41          0.83         0.32 o                         
  -1   5   5          6.24          8.58         0.58 o                         
   0   5   5        142.64        161.45         2.67 o                         
   1   5   5          8.95          9.49         0.69 o                         
   2   5   5        148.43        178.02         3.07 o                         
   3   5   5         61.64         76.66         1.78 o                         
   4   5   5         81.47         72.57         1.84 o                         
   5   5   5        109.99        119.00         2.76 o                         
   6   5   5          0.47          0.05         0.54 o                         
   7   5   5        277.36        289.27         5.12 o                         
   8   5   5        243.31        247.80         6.44 o                         
   9   5   5          0.02          0.84         1.05 o                         
  10   5   5         83.86         78.26         3.68 o                         
  11   5   5          0.02          1.07         1.12 o                         
  12   5   5          0.01         -1.06         1.06 o                         
  13   5   5          0.18          0.63         1.67 o                         
 -10   6   5          0.33          2.13         3.07 o                         
  -9   6   5          7.78         10.14         1.73 o                         
  -8   6   5          1.94          1.60         1.12 o                         
  -7   6   5          3.12          1.47         1.05 o                         
  -6   6   5          0.39          0.16         0.85 o                         
  -5   6   5         75.04         83.92         3.03 o                         
  -4   6   5        126.66        128.70         3.27 o                         
  -3   6   5         65.27         67.21         3.36 o                         
  -2   6   5          0.03          0.33         0.50 o                         
  -1   6   5         18.89         17.48         1.56 o                         
   0   6   5          9.58         10.68         0.70 o                         
   1   6   5        263.90        288.02         4.50 o                         
   2   6   5         75.25         77.63         2.11 o                         
   3   6   5         45.98         47.52         1.44 o                         
   4   6   5          0.46         -0.14         0.39 o                         
   5   6   5        385.87        390.36         6.15 o                         
   6   6   5         24.94         24.91         1.55 o                         
   7   6   5         60.47         59.03         2.77 o                         
   8   6   5        183.39        192.40         6.76 o                         
   9   6   5         16.40         16.84         1.86 o                         
  10   6   5          9.99         10.65         1.47 o                         
  11   6   5          0.86          0.25         1.07 o                         
  12   6   5          0.24         -0.16         1.24 o                         
  13   6   5          6.54          8.65         1.95 o                         
  -9   7   5          2.52          1.85         1.95 o                         
  -8   7   5          0.46         -0.75         1.54 o                         
  -7   7   5          0.00          0.47         1.08 o                         
  -6   7   5          0.09          0.37         0.98 o                         
  -5   7   5         18.20         16.82         1.56 o                         
  -4   7   5         61.60         65.46         2.71 o                         
  -3   7   5          3.97          4.74         0.98 o                         
  -2   7   5          0.16         -0.61         0.61 o                         
  -1   7   5          2.54          2.12         0.59 o                         
   0   7   5        169.48        182.30         3.59 o                         
   1   7   5         16.73         15.23         0.93 o                         
   2   7   5          0.74         -0.31         0.32 o                         
   3   7   5          0.04          0.15         0.50 o                         
   4   7   5          1.11          1.23         0.48 o                         
   5   7   5         62.13         57.18         2.05 o                         
   6   7   5        209.32        211.91         4.09 o                         
   7   7   5         11.68         13.83         1.79 o                         
   8   7   5         27.95         23.41         1.82 o                         
   9   7   5         22.01         18.95         2.47 o                         
  10   7   5          5.86          5.38         1.33 o                         
  11   7   5          2.18          2.50         1.23 o                         
  12   7   5          3.04          4.71         1.61 o                         
  13   7   5          0.98          1.07         2.17 o                         
  -9   8   5          0.02         -0.88         1.82 o                         
  -8   8   5          0.39         -1.59         1.59 o                         
  -7   8   5          9.98         10.88         2.17 o                         
  -6   8   5          2.09          1.67         1.18 o                         
  -5   8   5          4.32          3.62         1.14 o                         
  -4   8   5         16.04         15.87         1.75 o                         
  -3   8   5         84.28         99.87         3.45 o                         
  -2   8   5          1.08          0.73         0.88 o                         
  -1   8   5         44.17         45.68         2.96 o                         
   0   8   5          6.15          6.39         0.84 o                         
   1   8   5          0.62          2.05         0.74 o                         
   2   8   5          0.06          0.37         0.51 o                         
   3   8   5         28.03         31.60         1.44 o                         
   4   8   5         47.12         43.89         1.74 o                         
   5   8   5         74.38         80.99         2.52 o                         
   6   8   5        161.03        157.72         3.75 o                         
   7   8   5          0.55          0.26         0.77 o                         
   8   8   5          3.57          1.94         0.90 o                         
   9   8   5          5.29          3.89         1.09 o                         
  10   8   5          1.60          1.49         1.11 o                         
  11   8   5         12.85         12.68         1.96 o                         
  12   8   5          0.01          0.32         1.48 o                         
  -8   9   5          0.06         -1.24         2.02 o                         
  -7   9   5          7.16          6.34         2.18 o                         
  -6   9   5          0.38          0.63         1.32 o                         
  -5   9   5          5.31          4.27         1.37 o                         
  -4   9   5          0.09          0.07         1.19 o                         
  -3   9   5         61.10         57.65         6.00 o                         
  -2   9   5          3.19          2.50         1.02 o                         
  -1   9   5          0.58          0.77         0.73 o                         
   0   9   5          0.26         -0.59         0.59 o                         
   1   9   5          2.14          0.57         0.75 o                         
   2   9   5         19.20         20.49         2.31 o                         
   3   9   5         34.67         34.04         1.82 o                         
   4   9   5         42.33         42.37         2.00 o                         
   5   9   5          1.53          1.90         0.77 o                         
   6   9   5         14.14         12.27         1.37 o                         
   7   9   5          3.01          1.96         0.94 o                         
   8   9   5          1.53          0.80         0.90 o                         
   9   9   5          4.31          5.14         1.36 o                         
  10   9   5          5.71          8.48         2.33 o                         
  11   9   5          0.14          0.49         1.73 o                         
  12   9   5          2.28          3.55         2.17 o                         
  -8  10   5          0.84          1.67         7.06 o                         
  -7  10   5          0.01         -1.91         1.95 o                         
  -6  10   5          0.07         -0.87         1.54 o                         
  -5  10   5          0.00         -1.22         1.22 o                         
  -4  10   5          0.89          0.32         1.30 o                         
  -3  10   5          7.44          4.94         1.56 o                         
  -2  10   5          2.14          1.99         1.28 o                         
  -1  10   5          0.01         -1.17         1.17 o                         
   0  10   5          4.14          4.77         1.04 o                         
   1  10   5          0.25         -0.34         0.75 o                         
   2  10   5          7.16          7.61         1.61 o                         
   3  10   5         19.03         19.56         1.49 o                         
   4  10   5         87.35         95.21         4.18 o                         
   5  10   5          7.74          7.25         1.35 o                         
   6  10   5          6.56          5.27         1.14 o                         
   7  10   5          5.06          4.78         1.10 o                         
   8  10   5          3.25          2.79         1.12 o                         
   9  10   5          3.60          3.16         1.20 o                         
  10  10   5          3.71          2.17         1.47 o                         
  11  10   5          7.88          8.23         2.29 o                         
  -7  11   5          0.16         -0.85         4.60 o                         
  -6  11   5          0.52          1.79         1.91 o                         
  -5  11   5          0.30         -0.59         2.34 o                         
  -4  11   5          0.21          0.43         1.33 o                         
  -3  11   5          0.78         -1.18         1.18 o                         
  -2  11   5          0.01         -0.42         1.26 o                         
  -1  11   5          7.54          7.10         1.62 o                         
   0  11   5          2.62          2.99         1.02 o                         
   1  11   5         13.10         10.37         1.35 o                         
   2  11   5         52.97         49.35         2.79 o                         
   3  11   5          4.86          2.70         1.38 o                         
   4  11   5          1.22         -0.08         1.17 o                         
   5  11   5          2.25          0.43         1.33 o                         
   6  11   5          0.33          0.73         1.20 o                         
   7  11   5          2.35          4.78         1.46 o                         
   8  11   5          0.02          0.92         1.15 o                         
   9  11   5          5.42          6.65         1.52 o                         
  10  11   5          0.10         -1.57         1.57 o                         
  11  11   5          0.45          2.28         2.08 o                         
  -5  12   5          0.03          1.93         2.02 o                         
  -4  12   5          0.00         -1.46         1.46 o                         
  -3  12   5          0.01         -0.91         1.41 o                         
  -2  12   5          0.67          0.43         2.12 o                         
  -1  12   5          6.86          3.95         1.51 o                         
   0  12   5          0.79         -1.15         1.24 o                         
   1  12   5          0.17          0.55         1.13 o                         
   2  12   5          0.74          0.80         1.02 o                         
   3  12   5          1.29          0.50         1.43 o                         
   4  12   5          0.00          0.63         2.13 o                         
   5  12   5          0.35         -0.53         1.33 o                         
   6  12   5          0.02          1.55         2.04 o                         
   7  12   5          0.60          1.71         1.56 o                         
   8  12   5          0.30          2.25         1.78 o                         
   9  12   5          2.95          3.14         1.96 o                         
  10  12   5          0.11          1.52         7.04 o                         
  -4  13   5          0.09         -1.96         1.96 o                         
  -3  13   5          0.16          1.60         1.63 o                         
  -2  13   5          1.69         -0.60         1.67 o                         
  -1  13   5          1.12          1.01         1.59 o                         
   0  13   5          0.63         -1.36         1.46 o                         
   1  13   5          0.00         -1.07         1.42 o                         
   2  13   5          0.14         -0.17         1.58 o                         
   3  13   5          1.44          1.22         1.35 o                         
   4  13   5          0.32          1.16         1.63 o                         
   5  13   5          0.07         -0.08         1.50 o                         
   6  13   5          0.23          0.58         1.88 o                         
   7  13   5          7.86          8.14         2.22 o                         
   8  13   5          0.35          3.06         2.37 o                         
   9  13   5          0.70          0.95         2.25 o                         
  -2  14   5          0.51         -2.01         2.15 o                         
  -1  14   5          0.29         -0.81         2.05 o                         
   0  14   5          0.83          0.81         1.97 o                         
   1  14   5          0.13         -0.65         2.05 o                         
   2  14   5          0.06          0.79         1.83 o                         
   3  14   5          1.12          2.10         1.79 o                         
   4  14   5          0.03         -0.97         1.83 o                         
   5  14   5          1.96          3.12         2.07 o                         
   6  14   5          0.32          1.16         2.74 o                         
   7  14   5          0.01          0.95         2.06 o                         
   1  15   5          0.08          4.62         5.96 o                         
   2  15   5          0.15          2.36         3.05 o                         
   3  15   5          0.05          2.65         2.19 o                         
   4  15   5          0.09         -1.64         1.98 o                         
  -3 -10   6          3.01          4.64         2.82 o                         
  -2 -10   6          6.77          6.13         2.91 o                         
  -1 -10   6          6.23          9.61         3.56 o                         
   0 -10   6          1.99          1.72         2.30 o                         
   1 -10   6          0.18          0.38         2.08 o                         
   2 -10   6          8.39          6.97         4.19 o                         
   3 -10   6         41.87         56.06         6.21 o                         
   4 -10   6         17.39          9.75         2.90 o                         
  -5  -9   6          1.92          1.38         2.13 o                         
  -4  -9   6          8.78          6.91         2.34 o                         
  -3  -9   6          1.76          2.98         2.02 o                         
  -2  -9   6          0.00          1.30         1.65 o                         
  -1  -9   6          0.04         -0.24         1.70 o                         
   0  -9   6         10.84         11.95         2.17 o                         
   1  -9   6          0.43         -0.25         1.53 o                         
   2  -9   6         15.78         13.32         2.30 o                         
   3  -9   6          7.49          7.55         2.42 o                         
   4  -9   6          0.09         -1.54         1.97 o                         
   5  -9   6          2.64          2.78         2.40 o                         
   6  -9   6          2.95          5.32         2.65 o                         
  -7  -8   6          0.11         -2.65         2.88 o                         
  -6  -8   6          0.44         -0.76         1.92 o                         
  -5  -8   6         10.60         13.70         2.55 o                         
  -4  -8   6          0.25          0.41         1.43 o                         
  -3  -8   6          0.02          2.72         1.64 o                         
  -2  -8   6          1.67          2.40         1.39 o                         
  -1  -8   6          0.40          0.86         1.41 o                         
   0  -8   6          0.04          0.52         1.19 o                         
   1  -8   6         88.45         95.63         4.53 o                         
   2  -8   6         10.48         10.49         1.92 o                         
   3  -8   6         33.13         32.53         2.83 o                         
   4  -8   6         40.20         43.91         3.60 o                         
   5  -8   6         22.14         21.18         3.08 o                         
   6  -8   6         15.94          8.91         3.72 o                         
   7  -8   6          1.05          2.69         2.27 o                         
   8  -8   6          1.22          2.97         3.90 o                         
  -8  -7   6          0.15          4.50         9.08 o                         
  -7  -7   6          0.78          0.98         1.79 o                         
  -6  -7   6          1.32          2.20         1.81 o                         
  -5  -7   6          8.43          6.52         2.28 o                         
  -4  -7   6         19.90         17.65         2.48 o                         
  -3  -7   6          0.60          0.63         1.45 o                         
  -2  -7   6          1.28          1.09         1.36 o                         
  -1  -7   6         29.58         30.08         2.65 o                         
   0  -7   6         91.81         92.44         4.42 o                         
   1  -7   6         72.48         78.78         6.85 o                         
   2  -7   6          6.68          5.42         1.51 o                         
   3  -7   6          3.55          4.06         1.43 o                         
   4  -7   6         70.40         88.66         4.78 o                         
   5  -7   6         29.06         35.08         3.09 o                         
   6  -7   6          7.75          9.73         2.28 o                         
   7  -7   6          0.51         -1.84         1.84 o                         
   8  -7   6          9.60          5.17         2.26 o                         
   9  -7   6          0.81          0.75         2.24 o                         
  -8  -6   6          6.32          9.89         2.21 o                         
  -7  -6   6          7.44          7.28         1.68 o                         
  -6  -6   6          3.29          0.99         1.19 o                         
  -5  -6   6          2.43          3.75         1.36 o                         
  -4  -6   6          0.75         -0.84         0.97 o                         
  -3  -6   6         17.89         20.97         2.41 o                         
  -2  -6   6         16.35         15.57         2.88 o                         
  -1  -6   6         39.03         37.27         2.60 o                         
   0  -6   6          9.94          7.86         1.41 o                         
   1  -6   6          8.39          7.49         1.36 o                         
   2  -6   6         21.64         21.77         2.12 o                         
   3  -6   6          1.78          2.17         1.20 o                         
   4  -6   6          4.58          5.25         1.45 o                         
   5  -6   6          4.85          6.00         1.59 o                         
   6  -6   6          1.06          1.87         1.28 o                         
   7  -6   6         14.74         11.74         2.06 o                         
   8  -6   6          0.44         -0.36         1.73 o                         
   9  -6   6          2.38          5.19         2.04 o                         
  10  -6   6          0.64         -1.66         2.22 o                         
  -9  -5   6          2.81          0.87         2.28 o                         
  -8  -5   6         14.20         18.24         2.29 o                         
  -7  -5   6         21.43         25.32         2.49 o                         
  -6  -5   6          2.09          0.68         1.09 o                         
  -5  -5   6          2.21          1.66         1.02 o                         
  -4  -5   6          7.21          5.65         1.05 o                         
  -3  -5   6         17.36         22.12         1.77 o                         
  -2  -5   6          0.60          2.67         0.91 o                         
  -1  -5   6        132.95        138.73         3.46 o                         
   0  -5   6         29.91         28.86         2.16 o                         
   1  -5   6        119.81        119.96         4.07 o                         
   2  -5   6         36.68         42.44         3.93 o                         
   3  -5   6          3.45          2.96         1.38 o                         
   4  -5   6         24.29         22.92         2.02 o                         
   5  -5   6         54.79         51.09         3.44 o                         
   6  -5   6        193.06        215.43         9.16 o                         
   7  -5   6          3.66         -0.84         1.30 o                         
   8  -5   6          3.22          2.70         1.41 o                         
   9  -5   6          0.11          1.00         1.58 o                         
  10  -5   6         12.83          9.65         2.64 o                         
  11  -5   6          2.12          1.79         2.74 o                         
  -9  -4   6          6.55          4.95         1.71 o                         
  -8  -4   6         31.25         37.81         3.02 o                         
  -7  -4   6          3.05          2.67         1.29 o                         
  -6  -4   6          9.21         10.27         1.45 o                         
  -5  -4   6          4.98          5.16         1.08 o                         
  -4  -4   6         15.72         15.41         1.64 o                         
  -3  -4   6        130.03        141.91         3.47 o                         
  -2  -4   6         12.54         12.47         1.19 o                         
  -1  -4   6         34.52         31.49         1.76 o                         
   0  -4   6          0.02         -0.55         0.65 o                         
   1  -4   6         37.76         42.12         2.03 o                         
   2  -4   6          1.78          1.59         0.71 o                         
   3  -4   6          3.87          3.71         1.10 o                         
   4  -4   6        100.66        100.78         4.08 o                         
   5  -4   6          3.46          3.49         1.12 o                         
   6  -4   6         51.06         55.46         3.28 o                         
   7  -4   6          8.67          7.36         1.90 o                         
   8  -4   6          4.46          5.38         1.44 o                         
   9  -4   6          5.27          4.82         1.69 o                         
  10  -4   6         17.23         15.47         3.42 o                         
  11  -4   6          0.65          0.54         1.76 o                         
 -10  -3   6          0.07         -0.29         1.93 o                         
  -9  -3   6          1.52          1.94         1.42 o                         
  -8  -3   6          1.22          2.14         1.31 o                         
  -7  -3   6         10.75         12.89         1.86 o                         
  -6  -3   6         19.15         20.57         1.99 o                         
  -5  -3   6          0.00          0.07         0.74 o                         
  -4  -3   6          4.48          2.03         0.86 o                         
  -3  -3   6         33.04         29.44         1.68 o                         
  -2  -3   6          0.84          0.96         0.67 o                         
  -1  -3   6          0.13         -0.26         0.47 o                         
   0  -3   6          0.62         -0.07         0.47 o                         
   1  -3   6          8.28          9.24         1.02 o                         
   2  -3   6          0.44          0.87         0.60 o                         
   3  -3   6         89.89         92.86         2.66 o                         
   4  -3   6         16.24         15.82         1.25 o                         
   5  -3   6         33.78         31.23         2.64 o                         
   6  -3   6          0.44          0.71         0.81 o                         
   7  -3   6         72.80         74.88         4.04 o                         
   8  -3   6          0.41          0.12         1.09 o                         
   9  -3   6         12.95          9.95         2.04 o                         
  10  -3   6          5.61          3.18         1.57 o                         
  11  -3   6          0.49          3.60         2.01 o                         
  12  -3   6          0.06          0.08         1.70 o                         
 -10  -2   6          1.75          1.01         1.41 o                         
  -9  -2   6          0.65          0.54         1.26 o                         
  -8  -2   6          4.26          2.49         1.28 o                         
  -7  -2   6         70.71         82.55         3.77 o                         
  -6  -2   6         44.05         54.02         2.88 o                         
  -5  -2   6          2.29          1.24         0.81 o                         
  -4  -2   6          0.31         -0.10         0.62 o                         
  -3  -2   6         13.75         15.46         1.15 o                         
  -2  -2   6        142.21        138.61         2.93 o                         
  -1  -2   6          1.29          1.09         0.45 o                         
   0  -2   6          5.70          3.11         0.51 o                         
   1  -2   6         15.05         14.52         0.92 o                         
   2  -2   6        240.25        280.08         4.78 o                         
   3  -2   6          0.04         -0.45         0.45 o                         
   4  -2   6          0.46          0.63         0.57 o                         
   5  -2   6          2.30          1.09         0.69 o                         
   6  -2   6         42.07         41.58         2.98 o                         
   7  -2   6         11.84         12.50         1.30 o                         
   8  -2   6         15.34         14.65         2.03 o                         
   9  -2   6          0.89          1.79         1.08 o                         
  10  -2   6          0.61          0.38         1.21 o                         
  11  -2   6          1.69         -1.24         1.24 o                         
  12  -2   6          1.87          1.51         1.94 o                         
 -10  -1   6          0.12         -0.48         1.42 o                         
  -9  -1   6          0.31          0.37         1.19 o                         
  -8  -1   6         15.75         17.93         2.20 o                         
  -7  -1   6         25.27         24.21         2.91 o                         
  -6  -1   6          3.47          4.67         1.18 o                         
  -5  -1   6         15.64         17.46         1.57 o                         
  -4  -1   6         18.08         16.17         1.24 o                         
  -3  -1   6         16.41         16.04         1.13 o                         
  -2  -1   6         58.39         54.84         1.65 o                         
  -1  -1   6         47.97         44.41         1.69 o                         
   0  -1   6          0.54          1.11         0.38 o                         
   1  -1   6          0.68          1.70         0.49 o                         
   2  -1   6          0.01         -0.19         0.42 o                         
   3  -1   6         12.15         12.56         0.96 o                         
   4  -1   6          4.53          4.09         0.74 o                         
   5  -1   6          1.12          1.69         0.74 o                         
   6  -1   6         30.39         29.64         1.83 o                         
   7  -1   6         40.76         42.89         2.30 o                         
   8  -1   6         42.83         40.52         2.32 o                         
   9  -1   6          0.04         -0.07         0.88 o                         
  10  -1   6         16.08         14.61         1.90 o                         
  11  -1   6          0.22          2.40         1.34 o                         
  12  -1   6          7.54         10.80         2.68 o                         
  13  -1   6          6.34          4.88         2.44 o                         
 -10   0   6          2.33          3.98         1.57 o                         
  -9   0   6          1.42          2.17         1.17 o                         
  -8   0   6          0.48         -0.13         1.07 o                         
  -7   0   6          6.06          3.80         1.20 o                         
  -6   0   6         33.62         34.82         2.25 o                         
  -5   0   6         41.52         44.22         2.25 o                         
  -4   0   6          1.94          1.11         0.56 o                         
  -3   0   6          0.02         -0.21         0.43 o                         
  -2   0   6          0.59          0.61         0.38 o                         
  -1   0   6         45.74         50.17         1.89 o                         
   0   0   6         29.06         29.93         1.35 o                         
   1   0   6          1.06          2.26         0.51 o                         
   2   0   6          1.85          0.64         0.43 o                         
   3   0   6          6.50          6.88         0.65 o                         
   4   0   6          7.23          5.93         0.51 o                         
   5   0   6          0.06         -0.24         0.46 o                         
   6   0   6          1.87          1.73         0.66 o                         
   7   0   6         15.52         17.12         1.51 o                         
   8   0   6          8.73          8.55         1.29 o                         
   9   0   6          1.32         -0.79         0.79 o                         
  10   0   6          2.24          2.21         1.20 o                         
  11   0   6          0.54          0.98         1.29 o                         
  12   0   6          5.25          4.83         1.55 o                         
  13   0   6          7.59          5.01         1.88 o                         
 -10   1   6          7.63          9.57         1.72 o                         
  -9   1   6          0.94          0.48         1.10 o                         
  -8   1   6          5.90          7.05         1.43 o                         
  -7   1   6          0.23          0.92         0.99 o                         
  -6   1   6        100.39        124.76         3.56 o                         
  -5   1   6          7.50          6.29         0.97 o                         
  -4   1   6          2.27          1.24         0.64 o                         
  -3   1   6          0.13         -0.16         0.36 o                         
  -2   1   6         47.85         53.18         1.48 o                         
  -1   1   6         13.76         18.38         1.02 o                         
   0   1   6          0.02         -0.27         0.40 o                         
   1   1   6         15.63         14.21         0.87 o                         
   2   1   6         36.22         29.43         1.19 o                         
   3   1   6        138.69        154.26         2.77 o                         
   4   1   6         39.20         35.34         2.00 o                         
   5   1   6         76.16         83.41         2.50 o                         
   6   1   6         97.10        110.64         2.80 o                         
   7   1   6         25.12         23.97         1.51 o                         
   8   1   6          5.53          5.02         1.00 o                         
   9   1   6          0.35          0.23         0.89 o                         
  10   1   6          3.87          3.06         1.11 o                         
  11   1   6          6.46          8.09         1.79 o                         
  12   1   6          0.05          0.81         1.22 o                         
  13   1   6         10.83          8.07         1.90 o                         
 -10   2   6          2.53          2.01         1.63 o                         
  -9   2   6          1.73          5.22         1.46 o                         
  -8   2   6          0.67          0.57         1.09 o                         
  -7   2   6          0.30          0.18         0.92 o                         
  -6   2   6         39.45         42.88         2.23 o                         
  -5   2   6          2.26          3.29         0.82 o                         
  -4   2   6          0.45          0.27         0.53 o                         
  -3   2   6          0.06         -0.32         0.32 o                         
  -2   2   6          0.01          0.41         0.33 o                         
  -1   2   6         13.66         13.42         0.80 o                         
   0   2   6          0.66          0.31         0.36 o                         
   1   2   6         34.62         30.28         1.76 o                         
   2   2   6        223.64        190.74         3.04 o                         
   3   2   6         31.02         32.66         1.09 o                         
   4   2   6        102.79        115.45         2.73 o                         
   5   2   6         40.63         45.23         1.79 o                         
   6   2   6          1.32          1.28         0.55 o                         
   7   2   6          2.20          1.77         0.75 o                         
   8   2   6          0.21         -0.68         0.68 o                         
   9   2   6          2.65          1.71         0.90 o                         
  10   2   6          0.70          1.39         0.99 o                         
  11   2   6         35.44         35.15         2.60 o                         
  12   2   6          2.80          2.59         1.41 o                         
  13   2   6          0.63          1.25         1.70 o                         
 -10   3   6          0.31          1.98         1.59 o                         
  -9   3   6          3.29          4.00         1.52 o                         
  -8   3   6          0.50         -0.33         1.18 o                         
  -7   3   6          0.01         -0.07         0.81 o                         
  -6   3   6          0.00          1.21         0.76 o                         
  -5   3   6          4.67          4.68         0.90 o                         
  -4   3   6         55.17         58.71         2.37 o                         
  -3   3   6         23.62         28.27         1.82 o                         
  -2   3   6         16.29         20.72         1.14 o                         
  -1   3   6          0.55          0.55         0.25 o                         
   0   3   6          0.00          0.33         0.31 o                         
   1   3   6         73.78         57.63         1.46 o                         
   2   3   6          3.87          5.03         0.50 o                         
   3   3   6          5.77          6.16         0.58 o                         
   4   3   6          0.07          0.08         0.31 o                         
   5   3   6         16.43         16.94         0.97 o                         
   6   3   6          5.31          5.03         0.83 o                         
   7   3   6          0.86          0.11         0.65 o                         
   8   3   6          1.99          1.86         0.87 o                         
   9   3   6          9.47          6.73         1.21 o                         
  10   3   6          8.19         10.47         1.52 o                         
  11   3   6         27.47         31.12         2.45 o                         
  12   3   6         13.77         13.59         2.33 o                         
  13   3   6          0.39          0.84         1.70 o                         
 -10   4   6          0.25         -1.53         1.53 o                         
  -9   4   6          1.32         -0.25         1.40 o                         
  -8   4   6          1.02         -0.30         1.13 o                         
  -7   4   6          0.00          0.49         0.94 o                         
  -6   4   6          3.62          2.12         1.04 o                         
  -5   4   6          0.04          0.16         0.67 o                         
  -4   4   6          9.12          8.58         1.09 o                         
  -3   4   6          0.54         -0.47         0.59 o                         
  -2   4   6         11.90         11.76         0.87 o                         
  -1   4   6         35.55         39.81         1.45 o                         
   0   4   6          6.53          7.13         0.78 o                         
   1   4   6          2.99          1.08         0.45 o                         
   2   4   6          3.82          2.86         0.54 o                         
   3   4   6          7.22          8.19         0.68 o                         
   4   4   6          9.28          6.31         0.60 o                         
   5   4   6          0.70          0.28         0.50 o                         
   6   4   6          6.79          8.88         0.92 o                         
   7   4   6          3.24          2.43         1.07 o                         
   8   4   6         41.80         41.57         3.02 o                         
   9   4   6         71.22         77.86         3.87 o                         
  10   4   6         40.73         39.27         2.65 o                         
  11   4   6          0.83          2.57         1.16 o                         
  12   4   6          0.00         -0.07         1.27 o                         
  13   4   6          0.25         -0.47         1.63 o                         
 -10   5   6          0.05         -1.64         1.72 o                         
  -9   5   6          0.50          0.75         1.77 o                         
  -8   5   6          0.67         -0.36         1.16 o                         
  -7   5   6          0.09          0.56         1.04 o                         
  -6   5   6          2.05          1.91         0.96 o                         
  -5   5   6          3.72          4.26         1.08 o                         
  -4   5   6          0.07          0.11         0.64 o                         
  -3   5   6          1.82          1.24         0.55 o                         
  -2   5   6          1.94          2.04         0.55 o                         
  -1   5   6          1.47          1.40         0.47 o                         
   0   5   6         13.75         12.75         0.92 o                         
   1   5   6          8.61          6.96         0.95 o                         
   2   5   6         15.30         12.35         0.83 o                         
   3   5   6          6.89          5.70         0.61 o                         
   4   5   6          1.49          1.19         0.45 o                         
   5   5   6          0.09          0.06         0.47 o                         
   6   5   6          0.12         -0.10         0.57 o                         
   7   5   6         35.91         41.77         2.28 o                         
   8   5   6         13.23         12.37         1.71 o                         
   9   5   6          1.55         -0.75         0.89 o                         
  10   5   6          3.11          2.49         1.11 o                         
  11   5   6          2.80          2.97         1.25 o                         
  12   5   6          0.00         -1.19         1.19 o                         
  13   5   6          0.07         -1.52         1.52 o                         
  -9   6   6          0.37         -1.55         1.55 o                         
  -8   6   6          0.21          1.85         1.28 o                         
  -7   6   6          0.14         -0.43         1.02 o                         
  -6   6   6          0.63          1.01         1.00 o                         
  -5   6   6          0.00         -0.46         0.85 o                         
  -4   6   6          0.92          0.51         0.66 o                         
  -3   6   6          0.40          0.06         0.57 o                         
  -2   6   6          0.08          0.43         0.55 o                         
  -1   6   6          2.15          2.14         0.70 o                         
   0   6   6         23.44         22.35         1.29 o                         
   1   6   6         11.22          9.85         1.19 o                         
   2   6   6          3.42          1.88         0.70 o                         
   3   6   6         17.58         20.05         1.09 o                         
   4   6   6          6.42          5.12         0.65 o                         
   5   6   6          2.60          3.90         0.77 o                         
   6   6   6         16.75         13.96         1.57 o                         
   7   6   6          4.48          3.23         0.79 o                         
   8   6   6          2.09          1.48         1.16 o                         
   9   6   6          9.61          9.18         1.41 o                         
  10   6   6          0.01         -0.66         0.82 o                         
  11   6   6          0.16          1.21         1.05 o                         
  12   6   6          0.00          0.22         1.27 o                         
  13   6   6          0.04          0.94         1.76 o                         
  -9   7   6          1.02          1.09         1.96 o                         
  -8   7   6          0.17         -0.32         1.57 o                         
  -7   7   6          1.83          2.31         1.33 o                         
  -6   7   6          0.49          0.17         0.98 o                         
  -5   7   6          0.39         -0.68         0.86 o                         
  -4   7   6          4.53          4.47         1.21 o                         
  -3   7   6          0.15         -0.18         0.65 o                         
  -2   7   6          1.45          0.53         0.75 o                         
  -1   7   6          4.34          5.14         0.92 o                         
   0   7   6          9.44         11.07         1.11 o                         
   1   7   6          5.49          4.59         0.60 o                         
   2   7   6          8.88          9.16         0.83 o                         
   3   7   6          7.47          7.44         0.77 o                         
   4   7   6          0.19         -0.39         0.39 o                         
   5   7   6          1.66          2.77         0.64 o                         
   6   7   6          0.65          0.29         0.57 o                         
   7   7   6          2.98          3.49         0.95 o                         
   8   7   6          1.71          1.52         0.83 o                         
   9   7   6          1.35         -0.42         0.87 o                         
  10   7   6          0.02         -0.55         0.95 o                         
  11   7   6          0.10          0.05         1.21 o                         
  12   7   6          1.94          2.07         1.40 o                         
  13   7   6          1.71          0.86         1.87 o                         
  -9   8   6          0.22         -0.30         2.59 o                         
  -8   8   6          0.05         -1.57         1.65 o                         
  -7   8   6          0.00          1.98         1.70 o                         
  -6   8   6          0.04         -1.43         1.60 o                         
  -5   8   6          1.31         -0.44         1.23 o                         
  -4   8   6          0.00         -0.83         0.84 o                         
  -3   8   6          2.80          2.75         0.89 o                         
  -2   8   6          0.48          0.62         0.83 o                         
  -1   8   6          1.03          2.62         0.90 o                         
   0   8   6         37.68         42.12         1.93 o                         
   1   8   6         23.59         27.18         1.56 o                         
   2   8   6          1.46          0.65         0.51 o                         
   3   8   6          1.71          1.83         0.47 o                         
   4   8   6          5.23          3.70         0.98 o                         
   5   8   6          0.16         -0.18         0.60 o                         
   6   8   6          0.05          0.61         0.65 o                         
   7   8   6          3.04          2.75         0.90 o                         
   8   8   6          1.35          2.01         0.91 o                         
   9   8   6          0.80         -0.25         0.95 o                         
  10   8   6          0.01          1.33         1.12 o                         
  11   8   6          0.86          1.07         1.27 o                         
  12   8   6          0.42          1.10         1.60 o                         
  13   8   6          0.20         -0.02         3.07 o                         
  -8   9   6          0.36          2.04         1.98 o                         
  -7   9   6          0.40         -0.62         1.69 o                         
  -6   9   6          1.96          0.21         1.62 o                         
  -5   9   6          3.25         -1.28         1.28 o                         
  -4   9   6          4.45          5.78         1.63 o                         
  -3   9   6          0.81          1.19         1.33 o                         
  -2   9   6          0.87          0.06         1.08 o                         
  -1   9   6          2.12          1.63         1.02 o                         
   0   9   6          0.01         -0.64         0.64 o                         
   1   9   6          1.20          1.36         0.71 o                         
   2   9   6          3.53          2.00         0.72 o                         
   3   9   6          5.68          7.34         0.90 o                         
   4   9   6          7.87          6.62         1.14 o                         
   5   9   6          2.33          1.22         0.66 o                         
   6   9   6          0.00          0.36         0.80 o                         
   7   9   6          5.69          5.66         1.51 o                         
   8   9   6          1.82          1.85         0.91 o                         
   9   9   6          1.27          1.57         1.04 o                         
  10   9   6          1.37          1.07         1.10 o                         
  11   9   6          0.06         -0.26         1.24 o                         
  12   9   6          0.00          0.10         1.80 o                         
  -7  10   6          1.77         -0.02         2.43 o                         
  -6  10   6          1.56          2.63         1.99 o                         
  -5  10   6          1.83         -0.62         1.22 o                         
  -4  10   6          5.56          3.59         1.28 o                         
  -3  10   6          0.09          0.75         1.07 o                         
  -2  10   6          1.39          2.94         1.19 o                         
  -1  10   6          2.23          3.00         1.16 o                         
   0  10   6          0.57          1.08         1.04 o                         
   1  10   6          2.40          1.21         0.90 o                         
   2  10   6          5.11          3.59         0.86 o                         
   3  10   6          0.77          0.15         0.90 o                         
   4  10   6          3.90          7.19         1.29 o                         
   5  10   6          3.58          2.49         1.00 o                         
   6  10   6         13.07         14.39         1.56 o                         
   7  10   6          7.31          4.78         1.53 o                         
   8  10   6          1.01          1.15         1.09 o                         
   9  10   6          0.15          0.93         1.24 o                         
  10  10   6          0.08         -0.63         1.27 o                         
  11  10   6          0.73         -0.17         1.59 o                         
  12  10   6          0.04         -0.40         2.81 o                         
  -6  11   6          0.01         -2.33         2.36 o                         
  -5  11   6          0.31         -0.70         1.61 o                         
  -4  11   6          0.20         -1.53         1.53 o                         
  -3  11   6          0.08         -0.40         1.30 o                         
  -2  11   6          2.09          2.57         1.27 o                         
  -1  11   6          0.96          1.34         1.21 o                         
   0  11   6          0.57         -0.73         1.11 o                         
   1  11   6          3.35          3.35         0.99 o                         
   2  11   6          1.54         -0.62         0.80 o                         
   3  11   6          0.57          0.44         1.44 o                         
   4  11   6         14.27         17.72         1.99 o                         
   5  11   6          0.70          1.62         1.12 o                         
   6  11   6          0.04         -0.58         1.08 o                         
   7  11   6          0.15          0.78         1.23 o                         
   8  11   6          1.51          1.37         1.16 o                         
   9  11   6          0.03         -1.09         1.28 o                         
  10  11   6          0.47          1.34         1.38 o                         
  11  11   6          0.41          0.29         1.92 o                         
  -5  12   6          0.04         -1.61         1.81 o                         
  -4  12   6          0.03          0.92         1.63 o                         
  -3  12   6          0.02         -0.33         1.55 o                         
  -2  12   6          3.01          0.89         1.39 o                         
  -1  12   6          0.42         -0.42         1.23 o                         
   0  12   6          2.10          3.25         1.45 o                         
   1  12   6          0.02         -0.70         1.63 o                         
   2  12   6          0.16         -0.91         0.91 o                         
   3  12   6          0.27         -0.52         1.18 o                         
   4  12   6          0.47         -0.47         2.97 o                         
   5  12   6          0.64          2.26         1.30 o                         
   6  12   6          0.04          0.24         1.33 o                         
   7  12   6          0.32         -1.48         1.67 o                         
   8  12   6          0.16          2.91         3.24 o                         
   9  12   6          0.37          0.92         1.88 o                         
  10  12   6          0.83          3.35         2.06 o                         
  -4  13   6          0.03         -1.34         2.44 o                         
  -3  13   6          0.04          0.44         1.83 o                         
  -2  13   6          0.25          0.81         1.58 o                         
  -1  13   6          0.07         -0.41         1.93 o                         
   0  13   6          0.17         -0.79         1.13 o                         
   1  13   6          0.00         -1.49         1.49 o                         
   2  13   6          1.54          0.69         1.89 o                         
   3  13   6          0.14          0.09         1.79 o                         
   4  13   6          0.01          0.68         1.63 o                         
   5  13   6          1.97          3.17         1.69 o                         
   6  13   6          0.03          0.48         1.74 o                         
   7  13   6          0.09          0.65         2.47 o                         
   8  13   6          0.03         -0.56         1.82 o                         
   9  13   6          0.04         -0.70         2.56 o                         
  -2  14   6          0.06          2.46         2.01 o                         
  -1  14   6          0.04         -0.19         1.55 o                         
   0  14   6          0.16         -0.21         1.93 o                         
   1  14   6          0.08         -1.46         1.46 o                         
   2  14   6          0.43         -1.62         1.62 o                         
   3  14   6          0.06         -1.58         1.66 o                         
   4  14   6          0.10         -1.52         1.95 o                         
   5  14   6          1.10          1.81         1.87 o                         
   6  14   6          0.87          1.79         2.04 o                         
   7  14   6          0.28          2.36         2.22 o                         
   1  15   6          0.41         -1.42         3.04 o                         
   2  15   6          0.00          1.34         2.89 o                         
   3  15   6          0.03         -3.13         3.17 o                         
   4  15   6          0.06          2.72         2.93 o                         
   0 -10   7          2.91         14.88         6.43 o                         
  -4  -9   7          0.11          1.96         2.09 o                         
  -3  -9   7          0.01          1.45         2.14 o                         
  -2  -9   7          1.59          1.52         2.41 o                         
  -1  -9   7          2.91          4.96         2.21 o                         
   0  -9   7          0.07          1.40         1.82 o                         
   1  -9   7          0.41          1.33         1.61 o                         
   2  -9   7          2.26         -0.10         1.70 o                         
   3  -9   7         12.20         11.44         4.17 o                         
   4  -9   7          3.74          2.73         2.66 o                         
   5  -9   7          3.05          0.74         2.30 o                         
  -5  -8   7          0.47          1.63         2.06 o                         
  -4  -8   7          5.04          4.83         2.27 o                         
  -3  -8   7          0.17          0.40         1.65 o                         
  -2  -8   7          0.21          1.27         1.68 o                         
  -1  -8   7          0.08          2.43         2.01 o                         
   0  -8   7          1.46          2.16         1.48 o                         
   1  -8   7          0.68         -0.69         1.32 o                         
   2  -8   7          0.27          1.45         1.58 o                         
   3  -8   7          0.85          2.27         1.67 o                         
   4  -8   7          0.03          2.36         1.88 o                         
   5  -8   7          3.98          2.40         3.53 o                         
   6  -8   7          0.66          1.31         2.57 o                         
   7  -8   7          0.65         -1.15         2.49 o                         
  -6  -7   7          0.18          0.27         1.96 o                         
  -5  -7   7          0.34          0.62         1.89 o                         
  -4  -7   7          4.77          6.24         3.18 o                         
  -3  -7   7          0.10          1.84         1.49 o                         
  -2  -7   7          0.01          1.17         1.54 o                         
  -1  -7   7          0.01         -0.15         1.22 o                         
   0  -7   7          6.76          6.88         1.77 o                         
   1  -7   7          2.63          1.36         1.33 o                         
   2  -7   7          0.23          1.51         1.32 o                         
   3  -7   7          2.94          1.53         1.47 o                         
   4  -7   7          4.18          1.00         1.47 o                         
   5  -7   7          5.43          5.02         1.79 o                         
   6  -7   7          0.10          1.00         1.81 o                         
   7  -7   7          0.06          0.55         1.91 o                         
   8  -7   7          1.18         -2.08         2.08 o                         
  -7  -6   7          0.64          0.84         1.88 o                         
  -6  -6   7          0.22         -1.08         1.82 o                         
  -5  -6   7          2.28          1.19         1.73 o                         
  -4  -6   7          0.07         -0.89         1.37 o                         
  -3  -6   7          0.04          0.14         1.36 o                         
  -2  -6   7         12.02         10.41         1.91 o                         
  -1  -6   7          4.53          5.46         1.61 o                         
   0  -6   7         12.15         11.35         1.72 o                         
   1  -6   7         11.82         13.25         1.89 o                         
   2  -6   7          0.82          0.98         1.12 o                         
   3  -6   7          1.13          1.64         1.37 o                         
   4  -6   7          4.79          4.72         1.64 o                         
   5  -6   7          0.02         -1.16         1.16 o                         
   6  -6   7          8.64          6.51         2.42 o                         
   7  -6   7          0.64         -0.23         1.61 o                         
   8  -6   7          1.33          2.29         2.12 o                         
   9  -6   7          0.24         -0.07         2.08 o                         
  -8  -5   7          2.66          3.35         1.72 o                         
  -7  -5   7          4.09          1.86         1.60 o                         
  -6  -5   7          2.09          3.93         1.47 o                         
  -5  -5   7          0.82          0.02         1.16 o                         
  -4  -5   7          3.60          1.26         1.12 o                         
  -3  -5   7          0.00         -0.70         0.99 o                         
  -2  -5   7          5.40          2.66         1.11 o                         
  -1  -5   7          4.43          5.31         1.60 o                         
   0  -5   7          6.35          7.76         1.42 o                         
   1  -5   7         20.95         25.73         3.13 o                         
   2  -5   7          0.26          0.79         0.91 o                         
   3  -5   7          1.47          2.36         1.51 o                         
   4  -5   7          0.07         -1.65         1.83 o                         
   5  -5   7          1.63          0.38         1.03 o                         
   6  -5   7          2.24          2.59         1.32 o                         
   7  -5   7          0.36          0.24         1.29 o                         
   8  -5   7          0.94          2.36         1.59 o                         
   9  -5   7          0.26          1.30         1.67 o                         
  10  -5   7          0.16          1.77         2.53 o                         
  -9  -4   7          0.24          0.32         1.83 o                         
  -8  -4   7          5.78          4.07         1.60 o                         
  -7  -4   7          3.88          4.16         1.37 o                         
  -6  -4   7          0.62         -0.61         1.13 o                         
  -5  -4   7          0.08          0.31         0.98 o                         
  -4  -4   7          0.53          0.86         0.95 o                         
  -3  -4   7          7.43          6.87         1.23 o                         
  -2  -4   7          0.01         -0.75         0.75 o                         
  -1  -4   7         12.70         10.68         1.62 o                         
   0  -4   7          0.07         -0.67         0.67 o                         
   1  -4   7          1.67          0.13         0.73 o                         
   2  -4   7          0.09         -0.77         1.12 o                         
   3  -4   7          9.68          6.49         1.22 o                         
   4  -4   7          4.46          3.40         1.15 o                         
   5  -4   7          1.16          1.39         0.99 o                         
   6  -4   7          4.52          6.20         1.54 o                         
   7  -4   7         12.96         12.74         1.92 o                         
   8  -4   7          0.00          0.76         1.41 o                         
   9  -4   7          0.02          1.63         1.68 o                         
  10  -4   7          0.13          0.22         1.91 o                         
  11  -4   7          0.80         -1.78         2.02 o                         
  -9  -3   7          0.00          1.38         1.55 o                         
  -8  -3   7          1.35          2.14         1.31 o                         
  -7  -3   7          0.10          0.04         0.99 o                         
  -6  -3   7          3.88          3.94         1.23 o                         
  -5  -3   7          0.11         -0.12         0.91 o                         
  -4  -3   7          0.01          0.38         0.80 o                         
  -3  -3   7          4.11          3.01         0.78 o                         
  -2  -3   7          3.40          3.26         0.91 o                         
  -1  -3   7          0.39         -0.60         0.68 o                         
   0  -3   7          0.96          0.08         0.67 o                         
   1  -3   7         11.43         11.34         1.12 o                         
   2  -3   7          1.73         -0.66         0.66 o                         
   3  -3   7         21.16         22.61         1.53 o                         
   4  -3   7          9.19         10.01         1.21 o                         
   5  -3   7         13.75         17.28         1.90 o                         
   6  -3   7          2.05          2.22         1.15 o                         
   7  -3   7         26.74         40.23         3.50 o                         
   8  -3   7          2.20          1.00         1.20 o                         
   9  -3   7          1.81          2.14         1.45 o                         
  10  -3   7          0.48          1.08         1.71 o                         
  11  -3   7          0.07         -0.85         1.76 o                         
  -9  -2   7          0.09         -1.24         1.24 o                         
  -8  -2   7          0.33          0.16         1.13 o                         
  -7  -2   7          6.93          9.27         1.54 o                         
  -6  -2   7          3.92          2.24         1.21 o                         
  -5  -2   7          1.09         -0.44         0.80 o                         
  -4  -2   7          0.03         -0.66         0.66 o                         
  -3  -2   7          0.00         -0.55         0.55 o                         
  -2  -2   7          6.23          5.10         0.84 o                         
  -1  -2   7          0.34         -0.27         0.44 o                         
   0  -2   7          0.21         -0.49         0.49 o                         
   1  -2   7          1.36         -0.10         0.58 o                         
   2  -2   7          8.21         10.44         1.06 o                         
   3  -2   7          0.42         -0.21         0.56 o                         
   4  -2   7         17.14         16.64         1.44 o                         
   5  -2   7          9.28          9.98         1.99 o                         
   6  -2   7          0.00         -0.71         0.71 o                         
   7  -2   7          0.82         -0.26         0.78 o                         
   8  -2   7          2.83          0.25         1.07 o                         
   9  -2   7          1.39          0.62         1.53 o                         
  10  -2   7          2.40          2.69         1.72 o                         
  11  -2   7          0.00         -0.44         1.36 o                         
  12  -2   7          0.00          0.57         1.62 o                         
 -10  -1   7          0.05         -1.94         1.94 o                         
  -9  -1   7          0.36          1.02         1.35 o                         
  -8  -1   7          0.06          1.49         1.25 o                         
  -7  -1   7          1.11          2.59         1.13 o                         
  -6  -1   7          0.12          0.43         0.88 o                         
  -5  -1   7          6.76          5.64         1.17 o                         
  -4  -1   7          6.15          3.91         0.89 o                         
  -3  -1   7          0.34         -0.53         0.55 o                         
  -2  -1   7          0.62         -0.29         0.52 o                         
  -1  -1   7          5.87          7.16         0.73 o                         
   0  -1   7         11.65         12.03         0.90 o                         
   1  -1   7          1.70          1.39         0.55 o                         
   2  -1   7          7.75          7.65         0.89 o                         
   3  -1   7          7.49          7.06         0.91 o                         
   4  -1   7          4.28          6.47         0.99 o                         
   5  -1   7          0.47         -0.42         0.59 o                         
   6  -1   7          0.15          0.14         0.72 o                         
   7  -1   7          5.36          3.99         1.01 o                         
   8  -1   7          1.85          0.14         0.93 o                         
   9  -1   7          1.65          2.28         1.29 o                         
  10  -1   7          0.75          0.46         1.13 o                         
  11  -1   7          1.46          0.05         1.44 o                         
  12  -1   7          0.09          0.78         2.20 o                         
 -10   0   7          0.02          0.84         1.54 o                         
  -9   0   7          1.41          0.57         1.34 o                         
  -8   0   7          0.43         -1.09         1.09 o                         
  -7   0   7          1.93          2.16         1.15 o                         
  -6   0   7          1.81          2.29         1.02 o                         
  -5   0   7         16.62         18.03         2.49 o                         
  -4   0   7          6.25          5.69         0.98 o                         
  -3   0   7         26.74         30.75         1.55 o                         
  -2   0   7          0.07         -0.41         0.41 o                         
  -1   0   7         29.13         24.23         1.19 o                         
   0   0   7         34.50         37.91         1.59 o                         
   1   0   7         18.87         20.67         1.19 o                         
   2   0   7          1.15          1.40         0.53 o                         
   3   0   7         12.41         10.83         0.84 o                         
   4   0   7          0.00         -0.55         0.55 o                         
   5   0   7          2.47          3.03         0.91 o                         
   6   0   7          2.79          2.19         0.80 o                         
   7   0   7          4.70          5.09         1.21 o                         
   8   0   7          1.47         -0.84         0.84 o                         
   9   0   7          0.05         -0.87         0.87 o                         
  10   0   7          0.21          0.86         1.24 o                         
  11   0   7          1.66          1.43         1.29 o                         
  12   0   7          1.22          2.66         1.76 o                         
  13   0   7          2.04          0.53         2.10 o                         
 -10   1   7          0.02          0.27         1.88 o                         
  -9   1   7          0.38         -0.75         1.12 o                         
  -8   1   7          0.36         -0.77         1.30 o                         
  -7   1   7          4.57          4.40         1.25 o                         
  -6   1   7          0.49          0.89         0.89 o                         
  -5   1   7          6.15          5.13         1.00 o                         
  -4   1   7         19.41         25.01         1.84 o                         
  -3   1   7         26.17         28.61         2.09 o                         
  -2   1   7         14.48         14.48         1.00 o                         
  -1   1   7          8.51          8.90         0.94 o                         
   0   1   7          0.32          0.15         0.72 o                         
   1   1   7          0.02          0.12         0.43 o                         
   2   1   7          7.59          7.46         0.75 o                         
   3   1   7         10.55          9.07         0.96 o                         
   4   1   7         20.83         20.95         1.38 o                         
   5   1   7          3.45          2.18         0.67 o                         
   6   1   7          0.02          0.16         0.62 o                         
   7   1   7          2.02          0.50         0.75 o                         
   8   1   7          1.33          0.91         0.90 o                         
   9   1   7          3.42          1.54         1.07 o                         
  10   1   7          0.08         -0.72         1.08 o                         
  11   1   7          0.63          0.57         1.29 o                         
  12   1   7          0.32          0.22         1.63 o                         
  13   1   7          1.15         -0.28         1.72 o                         
 -10   2   7          0.48          2.00         1.98 o                         
  -9   2   7          0.12          0.55         1.43 o                         
  -8   2   7          0.40          0.25         1.04 o                         
  -7   2   7          0.74          0.19         0.85 o                         
  -6   2   7          0.90         -0.65         0.76 o                         
  -5   2   7          1.96          1.80         0.85 o                         
  -4   2   7          3.78          2.32         0.85 o                         
  -3   2   7          1.33          0.97         0.78 o                         
  -2   2   7          0.15         -0.29         0.49 o                         
  -1   2   7         70.66         79.47         2.03 o                         
   0   2   7         27.66         22.77         1.17 o                         
   1   2   7         68.07         59.36         2.20 o                         
   2   2   7         50.35         48.43         1.64 o                         
   3   2   7         21.51         17.84         0.97 o                         
   4   2   7         47.48         61.16         2.19 o                         
   5   2   7          1.57          1.07         0.56 o                         
   6   2   7          2.24          1.22         0.62 o                         
   7   2   7          1.46          0.81         0.78 o                         
   8   2   7          2.47          0.83         0.81 o                         
   9   2   7          0.05         -0.30         0.80 o                         
  10   2   7          0.08         -0.74         0.98 o                         
  11   2   7          0.07          1.06         1.26 o                         
  12   2   7          0.44          1.05         1.40 o                         
  13   2   7          1.61          2.36         1.55 o                         
 -10   3   7          0.32          1.49         1.98 o                         
  -9   3   7          1.62         -0.60         1.23 o                         
  -8   3   7          0.95          2.31         1.36 o                         
  -7   3   7          2.39          0.10         0.98 o                         
  -6   3   7          0.00         -0.72         0.72 o                         
  -5   3   7          1.69          1.47         0.80 o                         
  -4   3   7          0.62         -0.63         0.63 o                         
  -3   3   7          3.83          3.94         0.86 o                         
  -2   3   7          0.59          1.78         0.56 o                         
  -1   3   7         75.55         77.22         2.08 o                         
   0   3   7         46.09         46.19         1.41 o                         
   1   3   7         33.74         28.70         1.13 o                         
   2   3   7          4.60          3.75         0.49 o                         
   3   3   7        124.96        110.72         2.22 o                         
   4   3   7         32.45         30.89         1.47 o                         
   5   3   7         18.67         18.35         1.23 o                         
   6   3   7          7.10          9.54         1.23 o                         
   7   3   7          1.44          1.01         0.74 o                         
   8   3   7          0.67         -0.22         0.67 o                         
   9   3   7          0.03         -0.33         0.90 o                         
  10   3   7          2.31          2.18         1.13 o                         
  11   3   7          1.93          1.89         1.24 o                         
  12   3   7          2.61          5.36         1.57 o                         
  13   3   7          0.79          0.62         1.61 o                         
 -10   4   7          0.05         -1.92         3.66 o                         
  -9   4   7          0.05          1.33         1.62 o                         
  -8   4   7          0.19          1.07         1.31 o                         
  -7   4   7          0.07         -0.36         1.01 o                         
  -6   4   7          0.59          0.87         1.08 o                         
  -5   4   7          0.40         -0.30         0.71 o                         
  -4   4   7          2.72          2.03         0.76 o                         
  -3   4   7          0.43          0.20         0.55 o                         
  -2   4   7          0.86          0.00         0.47 o                         
  -1   4   7          0.87          0.98         0.49 o                         
   0   4   7         10.48         11.69         0.99 o                         
   1   4   7        110.22        102.43         2.46 o                         
   2   4   7          5.85          3.69         0.54 o                         
   3   4   7         32.55         29.26         1.26 o                         
   4   4   7         21.42         19.14         1.28 o                         
   5   4   7          1.34          0.41         0.57 o                         
   6   4   7         20.61         20.05         1.48 o                         
   7   4   7          6.94          4.78         0.96 o                         
   8   4   7          4.87          4.02         1.04 o                         
   9   4   7          2.39          1.54         0.99 o                         
  10   4   7          0.11         -0.98         0.98 o                         
  11   4   7          0.00          0.28         1.08 o                         
  12   4   7          0.07          1.68         1.36 o                         
  13   4   7          0.04         -0.90         1.72 o                         
  -9   5   7          0.02         -0.37         1.59 o                         
  -8   5   7          0.00          0.30         1.61 o                         
  -7   5   7          0.35         -0.39         1.09 o                         
  -6   5   7          1.69          1.03         1.01 o                         
  -5   5   7          2.13          1.49         0.84 o                         
  -4   5   7          0.00         -0.74         0.74 o                         
  -3   5   7          4.22          2.39         0.66 o                         
  -2   5   7          0.52          0.84         0.50 o                         
  -1   5   7          2.17          2.18         0.56 o                         
   0   5   7         33.75         29.44         1.95 o                         
   1   5   7          0.56         -0.06         0.36 o                         
   2   5   7          2.35          1.38         0.46 o                         
   3   5   7         30.77         26.66         1.30 o                         
   4   5   7          9.92         11.41         0.89 o                         
   5   5   7         31.38         27.22         2.07 o                         
   6   5   7         24.92         22.90         1.70 o                         
   7   5   7         19.72         22.74         1.77 o                         
   8   5   7         10.51          9.55         1.34 o                         
   9   5   7          3.19          2.86         1.15 o                         
  10   5   7          1.23          0.25         1.13 o                         
  11   5   7          0.50          0.61         1.08 o                         
  12   5   7          0.48         -0.73         1.41 o                         
  13   5   7          0.56          0.20         1.41 o                         
  -9   6   7          1.57          4.99         2.09 o                         
  -8   6   7          3.37          3.44         1.52 o                         
  -7   6   7          2.39          2.39         1.34 o                         
  -6   6   7          0.02         -0.98         0.98 o                         
  -5   6   7          0.00         -0.86         0.86 o                         
  -4   6   7          0.10          0.68         0.86 o                         
  -3   6   7          0.52         -0.10         0.68 o                         
  -2   6   7          3.29          3.26         0.83 o                         
  -1   6   7          6.12          5.38         0.87 o                         
   0   6   7          1.98          2.95         0.59 o                         
   1   6   7          0.00          0.00         0.56 o                         
   2   6   7          8.95          6.52         0.87 o                         
   3   6   7         38.67         38.67         1.59 o                         
   4   6   7          3.59          2.91         0.59 o                         
   5   6   7          4.48          2.62         0.87 o                         
   6   6   7          7.45          6.12         1.01 o                         
   7   6   7          2.35          1.00         0.82 o                         
   8   6   7          5.74          5.72         1.27 o                         
   9   6   7          5.40          6.29         1.25 o                         
  10   6   7          2.18          0.32         0.94 o                         
  11   6   7          0.27         -0.51         1.15 o                         
  12   6   7          0.05         -0.24         1.27 o                         
  13   6   7          0.27         -0.94         1.64 o                         
  -9   7   7          0.30         -1.10         3.02 o                         
  -8   7   7          0.21         -1.30         1.50 o                         
  -7   7   7          0.25         -0.21         1.44 o                         
  -6   7   7          0.05         -0.48         1.03 o                         
  -5   7   7          0.20         -0.39         0.85 o                         
  -4   7   7          0.01         -0.34         0.80 o                         
  -3   7   7          0.02         -0.69         0.75 o                         
  -2   7   7          2.06          1.45         0.74 o                         
  -1   7   7          0.00         -0.53         0.53 o                         
   0   7   7          1.43          0.23         0.61 o                         
   1   7   7          0.00          0.31         0.53 o                         
   2   7   7         17.86         16.66         1.40 o                         
   3   7   7          0.27          0.65         0.76 o                         
   4   7   7          0.63          0.38         0.54 o                         
   5   7   7          0.68         -0.01         0.80 o                         
   6   7   7          1.81          1.39         0.76 o                         
   7   7   7          1.80          0.65         0.73 o                         
   8   7   7          1.38          0.49         0.79 o                         
   9   7   7          0.73          0.09         0.85 o                         
  10   7   7          0.07         -0.93         0.93 o                         
  11   7   7          1.52          3.06         1.37 o                         
  12   7   7          0.76          1.04         1.33 o                         
  13   7   7          0.02         -0.29         1.65 o                         
  -8   8   7          0.01         -1.90         1.90 o                         
  -7   8   7          0.01         -1.53         1.53 o                         
  -6   8   7          0.08         -0.58         1.46 o                         
  -5   8   7          0.06         -0.96         1.15 o                         
  -4   8   7          1.15          2.41         1.05 o                         
  -3   8   7          8.96          8.93         1.30 o                         
  -2   8   7          5.35          4.10         0.98 o                         
  -1   8   7          1.82          3.51         0.98 o                         
   0   8   7         12.36         12.54         1.55 o                         
   1   8   7          7.08          6.26         0.91 o                         
   2   8   7          2.21          1.62         0.83 o                         
   3   8   7          0.97          1.54         0.55 o                         
   4   8   7          6.24          5.19         0.93 o                         
   5   8   7          0.00         -0.03         0.62 o                         
   6   8   7          0.30         -0.60         0.64 o                         
   7   8   7          1.94          2.45         0.94 o                         
   8   8   7          0.01         -0.47         0.89 o                         
   9   8   7          0.90          1.29         1.03 o                         
  10   8   7          0.01          0.06         1.01 o                         
  11   8   7          0.14          2.46         1.32 o                         
  12   8   7          0.60          2.08         1.58 o                         
  13   8   7          0.48         -1.01         5.46 o                         
  -7   9   7          0.01         -1.64         1.64 o                         
  -6   9   7          0.14         -0.17         1.68 o                         
  -5   9   7         11.17         13.46         2.21 o                         
  -4   9   7          7.15          4.03         1.47 o                         
  -3   9   7          6.34          6.89         1.51 o                         
  -2   9   7         15.28         18.47         1.80 o                         
  -1   9   7          5.07          3.63         1.10 o                         
   0   9   7          2.40          2.25         0.92 o                         
   1   9   7          2.72          1.03         1.20 o                         
   2   9   7          3.69          1.87         0.83 o                         
   3   9   7          4.07          3.62         0.88 o                         
   4   9   7          0.14         -0.43         0.71 o                         
   5   9   7          0.54          0.09         0.60 o                         
   6   9   7          0.50          0.86         0.73 o                         
   7   9   7          2.84          2.00         0.94 o                         
   8   9   7          0.02          0.77         0.92 o                         
   9   9   7          3.70          2.92         1.09 o                         
  10   9   7          0.11          0.70         1.09 o                         
  11   9   7          0.29          0.22         1.31 o                         
  12   9   7          0.10         -1.22         1.22 o                         
  -7  10   7          1.75          6.30         2.43 o                         
  -6  10   7          1.26          3.21         2.41 o                         
  -5  10   7          0.46         -1.63         1.63 o                         
  -4  10   7          0.45         -0.26         1.42 o                         
  -3  10   7          0.03         -0.90         1.45 o                         
  -2  10   7          1.32          1.68         1.33 o                         
  -1  10   7          0.04         -0.34         0.96 o                         
   0  10   7          0.49         -0.07         1.26 o                         
   1  10   7          0.00         -0.16         0.72 o                         
   2  10   7          0.43         -0.46         0.72 o                         
   3  10   7          2.51          0.45         1.31 o                         
   4  10   7          9.09         10.45         1.33 o                         
   5  10   7          1.22          0.70         1.26 o                         
   6  10   7          0.31         -1.18         1.18 o                         
   7  10   7          0.11          0.53         0.89 o                         
   8  10   7          0.84          1.49         1.05 o                         
   9  10   7          2.00          3.03         1.22 o                         
  10  10   7          0.04          0.93         1.28 o                         
  11  10   7          0.00          1.43         1.59 o                         
  12  10   7          0.00         -0.41         3.00 o                         
  -6  11   7          2.94          2.49         2.23 o                         
  -5  11   7          0.94         -1.24         2.00 o                         
  -4  11   7          0.37         -2.26         2.26 o                         
  -3  11   7          0.22         -1.33         1.33 o                         
  -2  11   7          0.77         -0.41         1.17 o                         
  -1  11   7          2.00          1.01         1.28 o                         
   0  11   7          2.11          1.66         1.20 o                         
   1  11   7          5.02          4.80         1.41 o                         
   2  11   7          1.61          1.00         1.02 o                         
   3  11   7          2.61          2.01         1.29 o                         
   4  11   7         26.56         36.31         2.92 o                         
   5  11   7          8.52          9.91         1.70 o                         
   6  11   7          0.54          2.73         1.29 o                         
   7  11   7          0.88         -0.36         1.37 o                         
   8  11   7          2.68         -0.22         1.17 o                         
   9  11   7          0.18          0.61         1.34 o                         
  10  11   7          1.02          1.63         1.60 o                         
  11  11   7          0.49          0.62         1.72 o                         
  -5  12   7          0.25         -1.60         1.60 o                         
  -4  12   7          0.09         -1.64         1.64 o                         
  -3  12   7          0.31         -0.92         1.60 o                         
  -2  12   7          0.13         -0.93         1.48 o                         
  -1  12   7          0.10          0.72         1.28 o                         
   0  12   7          1.49          0.80         1.53 o                         
   1  12   7          5.72          8.67         1.67 o                         
   2  12   7          1.24          0.66         2.13 o                         
   3  12   7          0.33         -1.21         1.21 o                         
   4  12   7          1.06         -1.05         1.23 o                         
   5  12   7         10.45          9.28         1.89 o                         
   6  12   7          2.53          2.22         1.54 o                         
   7  12   7          0.10          0.65         1.49 o                         
   8  12   7          0.31          1.67         1.63 o                         
   9  12   7          0.88          4.51         1.83 o                         
  10  12   7          1.68          1.41         1.84 o                         
  -4  13   7          0.57         -1.79         2.89 o                         
  -3  13   7          0.20         -1.61         1.61 o                         
  -2  13   7          0.20          0.37         1.73 o                         
  -1  13   7          0.95          0.70         1.50 o                         
   0  13   7          1.04          0.83         1.52 o                         
   1  13   7          1.03          1.21         1.30 o                         
   2  13   7          0.00          0.58         1.68 o                         
   3  13   7          0.40         -0.28         1.63 o                         
   4  13   7          0.32          1.67         1.59 o                         
   5  13   7          6.09          5.24         2.07 o                         
   6  13   7          3.53          5.06         1.96 o                         
   7  13   7          1.65          1.03         1.73 o                         
   8  13   7          0.00          1.32         2.09 o                         
   9  13   7          0.25         -1.83         2.09 o                         
  -2  14   7          0.34         -1.01         2.60 o                         
  -1  14   7          0.00         -0.94         1.60 o                         
   0  14   7          0.26         -1.96         2.04 o                         
   1  14   7          0.22         -0.78         2.03 o                         
   2  14   7          1.52         -0.03         2.08 o                         
   3  14   7          0.21          1.98         2.41 o                         
   4  14   7          0.83          0.79         1.73 o                         
   5  14   7          1.43          1.01         2.78 o                         
   6  14   7          1.88         -0.02         2.13 o                         
   7  14   7          6.33         10.40         3.85 o                         
   1  15   7          0.06         -0.64         3.03 o                         
   2  15   7          1.53          3.45         5.89 o                         
   3  15   7          0.00          0.13         2.85 o                         
   4  15   7          0.01         -1.02         2.67 o                         
   5  15   7          0.57         13.15         7.20 o                         
  -1  -9   8          0.22          2.84         5.19 o                         
   0  -9   8          0.00         -0.78         2.03 o                         
   1  -9   8          0.24          4.24         2.69 o                         
   2  -9   8          0.08          1.32         2.35 o                         
  -4  -8   8          0.27          5.36         3.92 o                         
  -3  -8   8          0.26         -1.98         1.98 o                         
  -2  -8   8          0.27          1.67         2.06 o                         
  -1  -8   8          0.39         -0.94         1.55 o                         
   0  -8   8          0.18         -1.24         1.96 o                         
   1  -8   8          0.22         -0.28         1.62 o                         
   2  -8   8          0.06         -1.70         1.74 o                         
   3  -8   8          0.01         -1.15         1.77 o                         
   4  -8   8          0.08          0.59         1.78 o                         
   5  -8   8          1.38          1.55         2.31 o                         
  -5  -7   8          0.09         -1.19         2.42 o                         
  -4  -7   8          0.72          1.83         2.03 o                         
  -3  -7   8          0.16         -1.77         2.30 o                         
  -2  -7   8          0.11         -1.31         1.59 o                         
  -1  -7   8          0.03          2.34         1.66 o                         
   0  -7   8          0.00          1.03         1.37 o                         
   1  -7   8          0.91         -0.77         1.22 o                         
   2  -7   8          1.21          1.66         1.68 o                         
   3  -7   8          0.34         -1.24         1.39 o                         
   4  -7   8          0.34         -1.47         1.47 o                         
   5  -7   8          1.16         -0.20         1.67 o                         
   6  -7   8          0.17          1.07         1.71 o                         
   7  -7   8          0.00         -1.85         1.85 o                         
  -6  -6   8          0.09          3.02         2.46 o                         
  -5  -6   8          0.26          2.55         2.26 o                         
  -4  -6   8          0.33          1.44         1.72 o                         
  -3  -6   8          0.64         -0.33         1.53 o                         
  -2  -6   8          0.21         -0.47         1.49 o                         
  -1  -6   8          0.06         -1.08         1.27 o                         
   0  -6   8          0.73         -0.40         1.34 o                         
   1  -6   8          0.08         -0.06         1.10 o                         
   2  -6   8          5.06          3.57         2.30 o                         
   3  -6   8          0.47         -0.95         1.28 o                         
   4  -6   8          1.45          2.40         1.46 o                         
   5  -6   8          0.91          2.08         1.31 o                         
   6  -6   8          2.73          4.19         1.63 o                         
   7  -6   8          0.00         -1.64         1.64 o                         
   8  -6   8          0.02          0.76         1.71 o                         
  -7  -5   8          0.18          0.17         2.07 o                         
  -6  -5   8          0.28         -1.09         1.74 o                         
  -5  -5   8          0.13         -0.04         1.58 o                         
  -4  -5   8          1.83          2.56         1.32 o                         
  -3  -5   8          0.28          0.90         1.31 o                         
  -2  -5   8          0.39         -0.69         1.30 o                         
  -1  -5   8          1.44          0.94         1.25 o                         
   0  -5   8          2.23          5.34         1.43 o                         
   1  -5   8          0.49          2.40         1.13 o                         
   2  -5   8          0.40         -1.04         1.04 o                         
   3  -5   8          0.44          1.83         1.25 o                         
   4  -5   8          1.03          2.54         1.25 o                         
   5  -5   8          0.29          0.30         1.18 o                         
   6  -5   8          0.07          0.82         1.30 o                         
   7  -5   8          0.19          0.93         1.65 o                         
   8  -5   8          1.09          0.80         1.47 o                         
   9  -5   8          1.26         -1.93         1.93 o                         
  -8  -4   8          0.55         -1.68         1.68 o                         
  -7  -4   8          1.24          0.27         1.42 o                         
  -6  -4   8          0.09         -0.94         1.34 o                         
  -5  -4   8          1.83          3.12         1.54 o                         
  -4  -4   8          3.01          2.14         1.31 o                         
  -3  -4   8          0.58          0.94         1.13 o                         
  -2  -4   8          7.09          5.80         1.25 o                         
  -1  -4   8          5.03          5.61         1.28 o                         
   0  -4   8          9.54          9.75         1.39 o                         
   1  -4   8          0.03         -0.18         0.89 o                         
   2  -4   8          0.42          2.10         1.02 o                         
   3  -4   8          0.09         -0.09         0.99 o                         
   4  -4   8          1.97          1.08         1.29 o                         
   5  -4   8          0.29          1.81         1.15 o                         
   6  -4   8          2.36          3.00         1.36 o                         
   7  -4   8          2.58          0.35         1.26 o                         
   8  -4   8          2.08          1.77         1.55 o                         
   9  -4   8          4.35          2.99         1.83 o                         
  10  -4   8          0.99          2.84         2.13 o                         
  -8  -3   8          0.24          1.01         1.51 o                         
  -7  -3   8          0.67         -0.16         1.36 o                         
  -6  -3   8          0.00          1.45         1.25 o                         
  -5  -3   8          0.07          1.42         1.21 o                         
  -4  -3   8          1.58          2.23         1.01 o                         
  -3  -3   8          5.62          5.29         1.30 o                         
  -2  -3   8          0.01         -0.81         0.81 o                         
  -1  -3   8          1.92          1.13         0.93 o                         
   0  -3   8          2.12          1.15         0.83 o                         
   1  -3   8          0.09         -0.75         0.75 o                         
   2  -3   8          0.09         -0.17         0.67 o                         
   3  -3   8          2.33          1.59         0.81 o                         
   4  -3   8          0.00         -0.63         0.78 o                         
   5  -3   8          0.39         -0.49         0.96 o                         
   6  -3   8          0.09         -0.97         0.97 o                         
   7  -3   8          0.30          0.51         1.12 o                         
   8  -3   8          0.54          0.03         1.27 o                         
   9  -3   8          3.33          2.22         2.58 o                         
  10  -3   8          0.21         -0.15         1.61 o                         
  11  -3   8          0.35          1.51         1.95 o                         
  -9  -2   8          0.53          0.97         3.36 o                         
  -8  -2   8          0.72          0.79         1.46 o                         
  -7  -2   8          0.04         -1.25         1.25 o                         
  -6  -2   8          1.83          2.86         1.19 o                         
  -5  -2   8          0.02         -0.33         0.92 o                         
  -4  -2   8          1.13          0.20         0.93 o                         
  -3  -2   8          0.57         -0.67         0.67 o                         
  -2  -2   8          0.32          0.47         0.70 o                         
  -1  -2   8          0.38          0.24         0.75 o                         
   0  -2   8          0.09          0.55         0.70 o                         
   1  -2   8          1.34          1.69         0.79 o                         
   2  -2   8          9.33          8.16         1.04 o                         
   3  -2   8          3.65          2.60         0.87 o                         
   4  -2   8          6.62          6.29         1.05 o                         
   5  -2   8          5.88          7.39         1.19 o                         
   6  -2   8          0.57          0.79         0.96 o                         
   7  -2   8          1.41         -0.03         1.07 o                         
   8  -2   8          0.16          1.14         1.18 o                         
   9  -2   8          0.14          0.19         1.28 o                         
  10  -2   8          0.19         -0.24         1.48 o                         
  11  -2   8          0.06         -1.70         1.70 o                         
  -9  -1   8          0.01         -1.41         1.68 o                         
  -8  -1   8          0.86         -0.44         1.32 o                         
  -7  -1   8          0.03          0.94         1.25 o                         
  -6  -1   8          0.09         -0.82         0.82 o                         
  -5  -1   8          2.34          2.03         1.37 o                         
  -4  -1   8          0.01          0.15         0.70 o                         
  -3  -1   8          5.66          5.00         0.99 o                         
  -2  -1   8          6.41          4.68         0.77 o                         
  -1  -1   8          5.61          3.49         0.78 o                         
   0  -1   8          1.15          0.62         0.62 o                         
   1  -1   8         10.75          8.55         0.98 o                         
   2  -1   8          9.20          7.82         1.19 o                         
   3  -1   8          2.98          2.17         0.81 o                         
   4  -1   8          0.02         -0.60         0.71 o                         
   5  -1   8          1.65          1.43         0.81 o                         
   6  -1   8          3.44          3.96         1.16 o                         
   7  -1   8          0.63         -0.07         0.84 o                         
   8  -1   8          0.45          0.43         1.11 o                         
   9  -1   8          0.62         -0.90         1.03 o                         
  10  -1   8          0.00          1.24         1.34 o                         
  11  -1   8          0.39          0.47         1.70 o                         
  12  -1   8          0.04          4.09         2.16 o                         
  -9   0   8          0.02         -1.67         1.67 o                         
  -8   0   8          1.44          0.75         1.39 o                         
  -7   0   8          0.03          0.25         1.08 o                         
  -6   0   8          0.02         -0.97         0.97 o                         
  -5   0   8          0.84         -0.24         0.99 o                         
  -4   0   8          1.24          1.31         0.82 o                         
  -3   0   8          1.87          0.97         0.77 o                         
  -2   0   8          3.34          1.74         0.67 o                         
  -1   0   8          2.40          1.01         0.64 o                         
   0   0   8          4.52          4.87         0.79 o                         
   1   0   8          8.25          8.25         0.90 o                         
   2   0   8         11.69         10.23         1.18 o                         
   3   0   8          0.86          0.79         0.75 o                         
   4   0   8          0.10         -0.21         0.74 o                         
   5   0   8          3.30          3.12         0.89 o                         
   6   0   8          0.93          0.09         0.78 o                         
   7   0   8          0.20         -0.73         0.76 o                         
   8   0   8          6.80          7.31         1.39 o                         
   9   0   8          0.00          1.28         1.11 o                         
  10   0   8          0.92          2.84         1.48 o                         
  11   0   8          0.46         -0.51         1.27 o                         
  12   0   8          0.98          3.25         2.37 o                         
  -9   1   8          0.02         -0.27         1.58 o                         
  -8   1   8          1.15          0.95         1.23 o                         
  -7   1   8          0.63          1.94         1.23 o                         
  -6   1   8          2.01          1.68         1.02 o                         
  -5   1   8          2.23          2.45         0.94 o                         
  -4   1   8          5.69          4.86         1.03 o                         
  -3   1   8         10.34          9.00         1.11 o                         
  -2   1   8          8.02          8.28         1.12 o                         
  -1   1   8          1.74          0.50         0.55 o                         
   0   1   8          4.01          6.31         0.80 o                         
   1   1   8          0.67          0.92         0.66 o                         
   2   1   8          2.42          1.77         0.73 o                         
   3   1   8         33.23         35.82         1.82 o                         
   4   1   8          0.86          0.80         0.67 o                         
   5   1   8          1.99          2.73         0.90 o                         
   6   1   8          3.23          2.52         0.90 o                         
   7   1   8          5.64          2.82         1.06 o                         
   8   1   8          0.34          1.34         0.98 o                         
   9   1   8          0.00         -0.33         1.03 o                         
  10   1   8          0.04         -1.01         1.01 o                         
  11   1   8          0.61          1.48         1.35 o                         
  12   1   8          1.24          0.74         1.76 o                         
  13   1   8          0.04         -1.20         1.49 o                         
  -9   2   8          1.80         -0.96         1.67 o                         
  -8   2   8          1.19          1.06         1.28 o                         
  -7   2   8          2.89          2.51         1.16 o                         
  -6   2   8         11.74         12.46         1.59 o                         
  -5   2   8         16.47         19.04         1.58 o                         
  -4   2   8         11.66         10.72         1.82 o                         
  -3   2   8          0.07         -0.11         0.78 o                         
  -2   2   8          3.03          2.02         0.72 o                         
  -1   2   8          0.93          0.77         0.65 o                         
   0   2   8          0.10          0.26         0.49 o                         
   1   2   8         18.74         15.75         1.09 o                         
   2   2   8          2.53          1.17         0.57 o                         
   3   2   8         12.20         10.29         1.04 o                         
   4   2   8         26.20         25.56         1.57 o                         
   5   2   8          8.52          5.19         0.94 o                         
   6   2   8         30.01         30.13         2.22 o                         
   7   2   8         11.90         10.72         1.37 o                         
   8   2   8          2.53          2.77         1.34 o                         
   9   2   8          0.98          0.24         1.06 o                         
  10   2   8          0.39         -0.60         1.15 o                         
  11   2   8          0.72          0.98         1.28 o                         
  12   2   8          0.32          1.59         1.63 o                         
  13   2   8          0.08         -1.66         1.71 o                         
  -9   3   8          0.06          0.52         1.66 o                         
  -8   3   8          0.20          0.95         1.51 o                         
  -7   3   8          1.81          1.85         1.23 o                         
  -6   3   8          0.81         -0.60         0.91 o                         
  -5   3   8          0.08          0.23         0.88 o                         
  -4   3   8         12.62         11.24         1.41 o                         
  -3   3   8          1.93          1.40         0.78 o                         
  -2   3   8          0.18          0.29         0.61 o                         
  -1   3   8          1.85          2.58         0.72 o                         
   0   3   8          3.74          3.13         0.71 o                         
   1   3   8          0.26          0.03         0.49 o                         
   2   3   8          0.04          0.21         0.44 o                         
   3   3   8          6.53          5.06         0.78 o                         
   4   3   8         17.98         17.48         1.43 o                         
   5   3   8          1.53          0.47         0.59 o                         
   6   3   8          1.09         -0.93         0.97 o                         
   7   3   8          4.01          1.00         0.77 o                         
   8   3   8          0.47         -0.24         0.74 o                         
   9   3   8          2.03          2.60         1.10 o                         
  10   3   8          0.02          0.83         1.01 o                         
  11   3   8          0.58          2.72         1.44 o                         
  12   3   8          2.01          3.36         2.03 o                         
  13   3   8          2.27          2.27         2.16 o                         
  -9   4   8          0.06          0.54         1.95 o                         
  -8   4   8          0.31         -1.51         1.51 o                         
  -7   4   8          2.20          1.49         1.30 o                         
  -6   4   8          8.50          5.24         1.40 o                         
  -5   4   8          1.80          1.08         1.15 o                         
  -4   4   8          4.88          4.70         1.31 o                         
  -3   4   8          0.11         -0.69         0.69 o                         
  -2   4   8          6.77          7.67         0.92 o                         
  -1   4   8          0.48          0.39         0.53 o                         
   0   4   8         37.84         41.93         2.63 o                         
   1   4   8         86.89         80.47         1.88 o                         
   2   4   8         61.27         52.58         1.64 o                         
   3   4   8          0.26          0.06         0.50 o                         
   4   4   8          2.83          1.73         0.69 o                         
   5   4   8          0.43         -0.53         0.53 o                         
   6   4   8          2.65         -0.42         0.90 o                         
   7   4   8         11.03          4.36         1.30 o                         
   8   4   8          2.75          1.76         1.04 o                         
   9   4   8          7.17          5.73         1.44 o                         
  10   4   8          6.35          6.35         1.43 o                         
  11   4   8          7.94          5.23         1.66 o                         
  12   4   8          0.13         -0.62         1.23 o                         
  13   4   8          4.05          5.06         1.96 o                         
  -9   5   8          0.21          4.07         2.18 o                         
  -8   5   8          0.06          1.62         1.50 o                         
  -7   5   8          0.59          0.52         1.35 o                         
  -6   5   8          9.67         12.59         1.62 o                         
  -5   5   8          2.31          1.56         1.02 o                         
  -4   5   8          0.00         -0.87         0.87 o                         
  -3   5   8          3.67          3.95         1.07 o                         
  -2   5   8         38.60         35.15         1.71 o                         
  -1   5   8         57.15         56.32         2.12 o                         
   0   5   8          9.69          9.81         1.34 o                         
   1   5   8          1.46          0.03         0.46 o                         
   2   5   8         13.23         11.79         0.95 o                         
   3   5   8         29.77         27.38         1.76 o                         
   4   5   8         14.22         17.61         1.35 o                         
   5   5   8          3.26          3.20         0.82 o                         
   6   5   8         20.38         22.25         1.89 o                         
   7   5   8          2.53          1.52         0.84 o                         
   8   5   8          4.53          4.78         1.04 o                         
   9   5   8          6.11          7.79         2.06 o                         
  10   5   8          7.27          7.17         1.56 o                         
  11   5   8          3.99          4.51         1.30 o                         
  12   5   8          0.00         -0.06         1.18 o                         
  13   5   8          0.05         -1.67         1.67 o                         
  -8   6   8          4.85          4.11         1.89 o                         
  -7   6   8          0.06         -1.25         1.25 o                         
  -6   6   8          2.24          1.86         1.30 o                         
  -5   6   8          4.45          3.55         1.16 o                         
  -4   6   8          0.04          0.68         0.99 o                         
  -3   6   8         13.05         13.87         1.55 o                         
  -2   6   8          1.16         -0.10         0.67 o                         
  -1   6   8         46.25         45.58         3.10 o                         
   0   6   8         83.20         86.08         2.49 o                         
   1   6   8          0.00         -0.11         0.66 o                         
   2   6   8          8.89          8.54         1.28 o                         
   3   6   8          0.00         -0.06         0.55 o                         
   4   6   8         31.83         25.52         1.38 o                         
   5   6   8          3.73          1.19         0.88 o                         
   6   6   8          3.02         -0.15         0.89 o                         
   7   6   8          3.07          2.84         1.22 o                         
   8   6   8          8.18          7.98         1.64 o                         
   9   6   8          0.46         -0.46         1.01 o                         
  10   6   8          0.00          0.02         1.06 o                         
  11   6   8          0.10         -0.30         1.15 o                         
  12   6   8          0.18          0.07         1.19 o                         
  13   6   8          4.13          5.66         2.00 o                         
  -8   7   8          3.52          1.57         1.73 o                         
  -7   7   8          3.98          4.36         1.53 o                         
  -6   7   8          0.27         -0.76         1.21 o                         
  -5   7   8          0.15         -0.40         1.52 o                         
  -4   7   8          6.04          3.40         1.18 o                         
  -3   7   8         56.22         57.89         2.67 o                         
  -2   7   8         13.69         12.12         1.41 o                         
  -1   7   8         69.32         60.88         2.59 o                         
   0   7   8          8.77          6.30         1.23 o                         
   1   7   8          5.02          3.75         1.56 o                         
   2   7   8          8.29          6.73         0.99 o                         
   3   7   8         88.00         90.52         2.48 o                         
   4   7   8        146.01        139.45         3.40 o                         
   5   7   8          1.93         -0.70         0.70 o                         
   6   7   8          2.70          1.92         0.95 o                         
   7   7   8          0.82          0.78         0.84 o                         
   8   7   8         29.14         27.80         2.47 o                         
   9   7   8          4.91          4.14         1.23 o                         
  10   7   8          0.26          0.82         1.02 o                         
  11   7   8          0.04          1.87         1.29 o                         
  12   7   8          1.26          2.88         1.40 o                         
  13   7   8          3.20          3.91         2.08 o                         
  -8   8   8          0.04          2.97         3.78 o                         
  -7   8   8          1.90         -0.46         1.56 o                         
  -6   8   8          0.14         -0.24         1.60 o                         
  -5   8   8          8.84         11.46         1.70 o                         
  -4   8   8          0.14         -1.09         1.09 o                         
  -3   8   8         32.28         35.88         2.23 o                         
  -2   8   8         50.08         64.16         2.86 o                         
  -1   8   8         15.24         14.90         1.58 o                         
   0   8   8          2.39          1.56         0.92 o                         
   1   8   8          0.41         -0.81         0.81 o                         
   2   8   8         10.95          8.30         1.16 o                         
   3   8   8         42.29         45.41         2.10 o                         
   4   8   8         35.21         30.69         1.92 o                         
   5   8   8          0.81          0.59         0.91 o                         
   6   8   8          5.19          4.88         1.23 o                         
   7   8   8         22.40         24.92         1.77 o                         
   8   8   8          6.43          8.10         1.35 o                         
   9   8   8          0.55          0.91         1.03 o                         
  10   8   8          1.68          1.42         1.19 o                         
  11   8   8          0.35          0.11         1.25 o                         
  12   8   8          0.85          2.38         1.52 o                         
  -7   9   8          0.69          1.75         2.05 o                         
  -6   9   8          1.42          1.60         1.82 o                         
  -5   9   8         10.38          8.22         1.85 o                         
  -4   9   8         11.03         10.08         1.81 o                         
  -3   9   8         14.99         19.81         2.30 o                         
  -2   9   8         43.59         43.04         2.69 o                         
  -1   9   8          0.62          2.56         1.05 o                         
   0   9   8          0.83          1.12         0.82 o                         
   1   9   8         19.87         17.35         2.17 o                         
   2   9   8          1.26          1.28         0.85 o                         
   3   9   8         54.22         51.72         2.37 o                         
   4   9   8         17.69         19.37         2.37 o                         
   5   9   8         59.95         69.54         3.89 o                         
   6   9   8          9.72          9.04         1.19 o                         
   7   9   8          0.40          0.52         0.99 o                         
   8   9   8          1.46          1.32         0.91 o                         
   9   9   8          3.35          2.87         1.27 o                         
  10   9   8          2.49          0.99         1.28 o                         
  11   9   8          0.63          0.39         1.30 o                         
  12   9   8          0.07          1.63         1.63 o                         
  -6  10   8          0.01          0.39         2.03 o                         
  -5  10   8         10.03          9.19         2.60 o                         
  -4  10   8         46.62         69.64         8.49 o                         
  -3  10   8          4.38          7.94         1.76 o                         
  -2  10   8          0.12          0.59         1.25 o                         
  -1  10   8          0.47          1.70         0.99 o                         
   0  10   8         28.27         30.84         2.24 o                         
   1  10   8          0.00         -0.85         0.85 o                         
   2  10   8          0.00          0.06         0.92 o                         
   3  10   8         14.13         16.81         2.23 o                         
   4  10   8         33.07         35.77         2.25 o                         
   5  10   8        129.63        153.05         4.24 o                         
   6  10   8          0.11          0.53         1.15 o                         
   7  10   8          0.25          0.50         0.98 o                         
   8  10   8          0.41         -0.16         0.97 o                         
   9  10   8         26.00         33.31         3.08 o                         
  10  10   8          2.17          1.70         1.35 o                         
  11  10   8          0.19          1.22         1.33 o                         
  12  10   8          0.02          5.52         7.61 o                         
  -5  11   8          1.30         -0.66         3.39 o                         
  -4  11   8          3.25          1.37         2.72 o                         
  -3  11   8          1.07         -0.95         1.25 o                         
  -2  11   8          0.04          0.06         1.26 o                         
  -1  11   8          0.04         -0.61         1.20 o                         
   0  11   8          2.68          0.43         1.07 o                         
   1  11   8         12.87         11.24         1.72 o                         
   2  11   8          5.19          4.64         1.50 o                         
   3  11   8          3.86          3.82         1.35 o                         
   4  11   8         40.48         41.54         2.53 o                         
   5  11   8         20.02         21.68         2.16 o                         
   6  11   8          6.92         14.63         2.02 o                         
   7  11   8          0.07          0.48         1.14 o                         
   8  11   8          2.98          6.89         2.24 o                         
   9  11   8          2.84          1.01         1.73 o                         
  10  11   8          0.10         -1.10         1.34 o                         
  11  11   8          0.02         -0.38         1.62 o                         
  -4  12   8          0.88         -1.18         1.70 o                         
  -3  12   8          1.40         -0.83         1.60 o                         
  -2  12   8          0.34         -1.36         1.36 o                         
  -1  12   8          5.09          4.77         2.56 o                         
   0  12   8          0.58         -0.10         1.19 o                         
   1  12   8         21.05         22.45         2.28 o                         
   2  12   8          0.00         -0.64         1.04 o                         
   3  12   8          0.17         -0.93         1.40 o                         
   4  12   8          4.58          4.35         1.55 o                         
   5  12   8          3.47         10.11         2.16 o                         
   6  12   8         20.80         28.19         2.58 o                         
   7  12   8         12.33         13.34         2.18 o                         
   8  12   8          0.16         -1.17         1.64 o                         
   9  12   8          1.23         -1.64         1.76 o                         
  10  12   8          1.21          3.05         2.45 o                         
  -3  13   8          1.38         -0.44         1.83 o                         
  -2  13   8          0.63          1.44         2.37 o                         
  -1  13   8          6.00          3.62         1.90 o                         
   0  13   8          0.80          2.63         1.59 o                         
   1  13   8          6.97          4.01         2.82 o                         
   2  13   8          3.75          3.89         3.00 o                         
   3  13   8          0.31         -1.38         1.69 o                         
   4  13   8          0.15          3.72         2.18 o                         
   5  13   8         27.86         34.95         3.43 o                         
   6  13   8         31.67         36.94         3.61 o                         
   7  13   8          0.08         -1.29         1.81 o                         
   8  13   8          0.00         -0.17         2.68 o                         
   9  13   8          2.87          0.49         2.53 o                         
  -1  14   8          0.37          0.90         1.86 o                         
   0  14   8          2.90         -1.10         2.11 o                         
   1  14   8          2.23          2.07         2.89 o                         
   2  14   8          0.01         -1.68         1.68 o                         
   3  14   8          0.02          0.55         1.80 o                         
   4  14   8          3.78          3.23         2.74 o                         
   5  14   8          2.79          0.42         2.55 o                         
   6  14   8          4.85          5.50         2.37 o                         
   7  14   8          0.08         -0.24         2.25 o                         
   2  15   8          0.25         -1.74         2.87 o                         
   3  15   8          2.32          5.20         5.04 o                         
   4  15   8          0.07          2.60         4.24 o                         
  -1  -8   9          1.99          1.46         3.08 o                         
   0  -8   9          0.00          0.88         2.32 o                         
   1  -8   9          0.01         -1.95         1.95 o                         
   2  -8   9          0.08         -1.10         2.16 o                         
   3  -8   9          0.48          3.10         2.18 o                         
  -3  -7   9          0.80          0.13         2.10 o                         
  -2  -7   9          0.28          1.86         2.32 o                         
  -1  -7   9          0.00         -0.19         1.89 o                         
   0  -7   9          0.08          0.38         2.36 o                         
   1  -7   9          0.01          1.01         1.83 o                         
   2  -7   9          0.20         -2.44         2.44 o                         
   3  -7   9          0.07         -1.07         1.49 o                         
   4  -7   9          0.60         -0.20         1.71 o                         
   5  -7   9          0.47         -0.90         1.72 o                         
   6  -7   9          0.07          3.42         2.36 o                         
  -5  -6   9          0.61          6.05         3.76 o                         
  -4  -6   9          0.43         -2.20         2.20 o                         
  -3  -6   9          0.79          3.53         1.78 o                         
  -2  -6   9          2.71          5.22         2.07 o                         
  -1  -6   9          1.03          1.83         1.76 o                         
   0  -6   9          1.28          1.87         1.82 o                         
   1  -6   9          0.00         -0.95         1.42 o                         
   2  -6   9          0.24          1.21         1.51 o                         
   3  -6   9          2.41          4.05         1.95 o                         
   4  -6   9          1.41          0.99         1.46 o                         
   5  -6   9          0.08         -0.10         1.52 o                         
   6  -6   9          0.18          0.57         1.72 o                         
   7  -6   9          0.03          1.30         2.00 o                         
  -6  -5   9          0.10          1.93         2.73 o                         
  -5  -5   9          1.41          2.08         3.16 o                         
  -4  -5   9          1.06          1.21         2.37 o                         
  -3  -5   9          1.80          3.27         1.98 o                         
  -2  -5   9          2.20          1.11         2.22 o                         
  -1  -5   9          0.12          0.76         1.42 o                         
   0  -5   9         11.08         11.98         1.99 o                         
   1  -5   9          3.98          3.05         2.37 o                         
   2  -5   9          3.82          4.50         1.40 o                         
   3  -5   9          7.44          6.61         1.70 o                         
   4  -5   9          3.25          2.08         1.38 o                         
   5  -5   9          0.84          1.90         1.47 o                         
   6  -5   9          0.60         -0.71         1.45 o                         
   7  -5   9          0.03         -0.66         1.40 o                         
   8  -5   9          0.14          1.64         2.03 o                         
   9  -5   9          1.03          3.49         4.77 o                         
  -6  -4   9          0.75          0.98         1.73 o                         
  -5  -4   9          0.18          0.06         1.53 o                         
  -4  -4   9          6.81          7.39         1.84 o                         
  -3  -4   9          0.14          0.16         1.29 o                         
  -2  -4   9          0.15          0.42         1.28 o                         
  -1  -4   9          0.13          0.06         1.20 o                         
   0  -4   9         12.22         13.36         2.28 o                         
   1  -4   9          1.14          0.81         1.30 o                         
   2  -4   9          0.05         -0.31         1.11 o                         
   3  -4   9          3.26          1.84         1.05 o                         
   4  -4   9          0.67          0.52         0.97 o                         
   5  -4   9          0.44          0.24         1.26 o                         
   6  -4   9          0.74         -0.57         1.26 o                         
   7  -4   9          0.37          0.27         1.40 o                         
   8  -4   9          0.06         -1.63         1.63 o                         
   9  -4   9          1.74          2.55         2.07 o                         
  10  -4   9          1.72          3.84         3.69 o                         
  -7  -3   9          0.39          0.42         1.74 o                         
  -6  -3   9          3.85          1.66         1.78 o                         
  -5  -3   9          2.04          2.20         1.59 o                         
  -4  -3   9          2.82          4.87         2.30 o                         
  -3  -3   9          1.37          1.31         1.43 o                         
  -2  -3   9          0.00          1.32         1.10 o                         
  -1  -3   9          7.44          7.57         1.37 o                         
   0  -3   9          0.22         -0.25         0.93 o                         
   1  -3   9          6.54          5.48         1.57 o                         
   2  -3   9          3.08          1.22         0.95 o                         
   3  -3   9          0.36          0.67         0.91 o                         
   4  -3   9          8.72          8.72         1.64 o                         
   5  -3   9          1.09         -0.98         1.03 o                         
   6  -3   9          2.81         -0.58         1.08 o                         
   7  -3   9          4.17          3.05         1.56 o                         
   8  -3   9          7.97          7.35         1.90 o                         
   9  -3   9          1.65          2.34         1.88 o                         
  10  -3   9          2.09          4.17         2.37 o                         
  -8  -2   9          1.45         -1.60         2.21 o                         
  -7  -2   9          0.02          0.45         1.45 o                         
  -6  -2   9          5.32          8.79         2.29 o                         
  -5  -2   9          1.65          4.84         1.42 o                         
  -4  -2   9          0.10         -0.20         1.10 o                         
  -3  -2   9          0.35          0.04         1.20 o                         
  -2  -2   9          3.37          3.77         1.08 o                         
  -1  -2   9         11.92          7.40         1.28 o                         
   0  -2   9          0.09         -0.67         0.78 o                         
   1  -2   9         39.90         45.52         2.28 o                         
   2  -2   9          1.43          1.13         0.90 o                         
   3  -2   9          6.72          7.49         1.15 o                         
   4  -2   9          0.18         -0.45         0.90 o                         
   5  -2   9          1.98          2.56         1.11 o                         
   6  -2   9         32.99         33.15         2.94 o                         
   7  -2   9         16.59         22.28         2.31 o                         
   8  -2   9          0.63          1.04         1.91 o                         
   9  -2   9          0.03          2.38         1.60 o                         
  10  -2   9          1.39          2.20         1.83 o                         
  11  -2   9          1.84         -1.22         1.86 o                         
  -8  -1   9          0.85         -0.52         1.52 o                         
  -7  -1   9          0.04         -0.43         1.37 o                         
  -6  -1   9          2.45          3.71         1.22 o                         
  -5  -1   9          1.16          1.78         1.16 o                         
  -4  -1   9          3.76          5.95         1.27 o                         
  -3  -1   9          1.46          0.43         0.89 o                         
  -2  -1   9          0.08         -0.35         0.79 o                         
  -1  -1   9         16.93         14.28         1.45 o                         
   0  -1   9          0.00         -0.55         0.81 o                         
   1  -1   9         22.49         22.26         2.12 o                         
   2  -1   9         39.96         36.74         2.13 o                         
   3  -1   9          2.70          1.02         0.80 o                         
   4  -1   9         15.63         15.69         1.49 o                         
   5  -1   9          4.93          3.18         1.01 o                         
   6  -1   9          0.04          2.25         0.99 o                         
   7  -1   9          9.24          6.62         1.43 o                         
   8  -1   9          0.83          1.11         1.23 o                         
   9  -1   9          0.25         -0.67         1.29 o                         
  10  -1   9          6.38          6.79         2.11 o                         
  11  -1   9          3.64          5.15         2.16 o                         
  -8   0   9          3.11          4.30         1.65 o                         
  -7   0   9          1.25          1.10         1.91 o                         
  -6   0   9          0.85          1.26         1.19 o                         
  -5   0   9          2.14          2.56         1.16 o                         
  -4   0   9          4.71          2.35         0.88 o                         
  -3   0   9         11.13          8.16         1.13 o                         
  -2   0   9          0.02          1.21         0.91 o                         
  -1   0   9         35.45         29.83         2.57 o                         
   0   0   9        159.23        163.83         3.53 o                         
   1   0   9         55.10         64.65         2.85 o                         
   2   0   9          1.30          1.10         1.37 o                         
   3   0   9          0.00         -0.44         0.76 o                         
   4   0   9         10.91          8.45         1.30 o                         
   5   0   9        143.57        147.61         4.15 o                         
   6   0   9          4.80          5.51         1.22 o                         
   7   0   9         14.28         15.99         1.78 o                         
   8   0   9          2.29          0.69         1.23 o                         
   9   0   9          2.31          2.93         1.30 o                         
  10   0   9          2.82          3.49         1.34 o                         
  11   0   9          0.11         -0.35         1.60 o                         
  12   0   9          0.55         -1.60         1.89 o                         
  -8   1   9          0.87          1.14         1.52 o                         
  -7   1   9          2.66          5.13         1.51 o                         
  -6   1   9          0.04         -0.02         1.10 o                         
  -5   1   9          0.11          0.25         1.06 o                         
  -4   1   9          8.76          8.05         1.36 o                         
  -3   1   9         46.13         47.27         2.57 o                         
  -2   1   9         19.23         16.64         1.58 o                         
  -1   1   9          1.08          0.87         0.77 o                         
   0   1   9          4.84          6.03         1.18 o                         
   1   1   9         11.69         11.92         1.12 o                         
   2   1   9        133.81        131.95         3.37 o                         
   3   1   9          0.03          1.35         0.87 o                         
   4   1   9         44.73         50.21         3.46 o                         
   5   1   9         48.63         55.92         2.83 o                         
   6   1   9          3.31          2.96         1.21 o                         
   7   1   9          9.70          6.97         1.47 o                         
   8   1   9          0.19         -0.09         0.91 o                         
   9   1   9          0.00          0.12         1.10 o                         
  10   1   9          2.62          1.16         1.69 o                         
  11   1   9          5.82          5.22         1.63 o                         
  12   1   9          3.88          7.86         2.11 o                         
  -8   2   9          0.02          0.32         1.68 o                         
  -7   2   9          2.00          4.76         1.46 o                         
  -6   2   9          0.06          1.06         1.05 o                         
  -5   2   9          5.65          3.13         1.03 o                         
  -4   2   9          9.91         10.95         1.41 o                         
  -3   2   9          0.15         -0.19         0.79 o                         
  -2   2   9        104.22        101.72         3.64 o                         
  -1   2   9          0.08          0.45         0.82 o                         
   0   2   9          1.52          0.42         0.64 o                         
   1   2   9         30.34         31.54         1.63 o                         
   2   2   9         86.51         82.93         2.87 o                         
   3   2   9        455.73        447.87         9.47 o                         
   4   2   9          0.03          1.21         0.83 o                         
   5   2   9         43.87         41.93         2.39 o                         
   6   2   9        117.41         99.59         3.70 o                         
   7   2   9         12.45          5.66         1.22 o                         
   8   2   9          5.52          4.02         1.23 o                         
   9   2   9          0.20          0.13         0.90 o                         
  10   2   9          8.73          7.39         2.07 o                         
  11   2   9          3.28          8.55         1.85 o                         
  12   2   9          5.03          6.28         2.05 o                         
  -8   3   9          0.07          0.82         1.68 o                         
  -7   3   9          1.65          4.14         1.95 o                         
  -6   3   9          0.07          0.04         1.11 o                         
  -5   3   9         13.08         13.21         1.60 o                         
  -4   3   9         30.49         26.20         3.07 o                         
  -3   3   9         12.32          9.17         1.69 o                         
  -2   3   9          0.38         -0.52         0.73 o                         
  -1   3   9          0.02          0.56         1.01 o                         
   0   3   9          7.69          5.70         0.95 o                         
   1   3   9        357.13        357.28         5.87 o                         
   2   3   9        589.54        618.77         8.62 o                         
   3   3   9        344.33        370.14         6.17 o                         
   4   3   9         63.56         63.69         3.39 o                         
   5   3   9          5.57          2.57         0.85 o                         
   6   3   9         66.63         67.70         2.94 o                         
   7   3   9         14.77          9.79         1.42 o                         
   8   3   9         13.38          9.96         1.47 o                         
   9   3   9          0.10          0.88         1.11 o                         
  10   3   9          0.35          1.75         1.15 o                         
  11   3   9         10.42          8.95         1.87 o                         
  12   3   9          0.28         -1.47         1.47 o                         
  13   3   9          0.01         -1.07         1.74 o                         
  -8   4   9          0.63          2.03         1.98 o                         
  -7   4   9          3.62          1.38         1.64 o                         
  -6   4   9          6.26          7.23         1.53 o                         
  -5   4   9          0.38          0.88         1.17 o                         
  -4   4   9         15.72         15.32         1.62 o                         
  -3   4   9         19.09         16.93         1.77 o                         
  -2   4   9          0.71         -0.08         0.81 o                         
  -1   4   9         12.07         10.90         1.14 o                         
   0   4   9         63.29         74.39         2.67 o                         
   1   4   9        155.19        155.14         3.55 o                         
   2   4   9        116.38        123.22         2.60 o                         
   3   4   9         17.03         17.10         1.38 o                         
   4   4   9        201.66        195.90         4.31 o                         
   5   4   9          0.80         -0.62         0.62 o                         
   6   4   9          2.01          0.99         0.83 o                         
   7   4   9          4.04          3.23         0.98 o                         
   8   4   9          2.01          1.67         0.93 o                         
   9   4   9         14.79         12.37         2.16 o                         
  10   4   9          0.07          1.34         1.27 o                         
  11   4   9          0.15          1.40         1.41 o                         
  12   4   9          4.50          3.59         2.24 o                         
  13   4   9          0.87          2.42         2.02 o                         
  -8   5   9          0.09         -1.34         1.69 o                         
  -7   5   9          2.44          2.73         1.61 o                         
  -6   5   9          1.52          1.45         1.19 o                         
  -5   5   9          2.20          1.68         1.02 o                         
  -4   5   9          7.25          3.77         1.12 o                         
  -3   5   9          2.21          0.94         1.02 o                         
  -2   5   9          3.69          1.56         0.88 o                         
  -1   5   9        214.65        204.83         5.63 o                         
   0   5   9          5.14          6.76         0.95 o                         
   1   5   9        314.19        328.66         5.57 o                         
   2   5   9        446.56        443.26         6.55 o                         
   3   5   9        585.67        613.67         9.15 o                         
   4   5   9         78.43         69.00         2.41 o                         
   5   5   9          1.16         -0.68         0.68 o                         
   6   5   9          4.17          1.90         0.90 o                         
   7   5   9         67.49         52.31         3.91 o                         
   8   5   9         69.18         65.75         3.41 o                         
   9   5   9          4.15          4.47         1.18 o                         
  10   5   9          2.89          3.55         1.51 o                         
  11   5   9          5.05          4.52         2.00 o                         
  12   5   9          3.41          1.05         1.89 o                         
  13   5   9          3.82          2.25         1.75 o                         
  -8   6   9          0.00          0.17         1.93 o                         
  -7   6   9          1.38          2.43         1.76 o                         
  -6   6   9         16.88         20.96         2.19 o                         
  -5   6   9          3.20          3.43         1.47 o                         
  -4   6   9          0.13         -0.24         0.86 o                         
  -3   6   9          4.53          1.94         1.03 o                         
  -2   6   9         66.50         58.58         3.19 o                         
  -1   6   9         96.82        110.50         3.50 o                         
   0   6   9         34.57         43.10         1.99 o                         
   1   6   9        120.54        123.20         3.00 o                         
   2   6   9         16.72         16.00         1.28 o                         
   3   6   9        278.13        277.02         5.15 o                         
   4   6   9          0.35          1.55         1.10 o                         
   5   6   9         14.50         16.25         1.56 o                         
   6   6   9         72.15         63.59         3.00 o                         
   7   6   9          0.08          0.16         0.86 o                         
   8   6   9         31.37         32.58         2.33 o                         
   9   6   9          5.40          6.40         1.51 o                         
  10   6   9          0.06          0.68         1.03 o                         
  11   6   9          5.36          5.89         1.59 o                         
  12   6   9          0.24         -1.40         1.49 o                         
  13   6   9          0.15         -0.25         2.29 o                         
  -7   7   9          0.11         -1.05         1.43 o                         
  -6   7   9          0.02         -1.26         1.26 o                         
  -5   7   9          0.01         -1.26         1.26 o                         
  -4   7   9          3.46          3.28         1.24 o                         
  -3   7   9         10.63         10.01         1.80 o                         
  -2   7   9         10.69          9.86         1.31 o                         
  -1   7   9         70.69         79.54         2.97 o                         
   0   7   9        220.36        226.58         4.77 o                         
   1   7   9          2.54          1.34         0.90 o                         
   2   7   9         63.52         66.27         2.63 o                         
   3   7   9          0.01         -0.63         0.75 o                         
   4   7   9         30.23         40.73         2.60 o                         
   5   7   9        169.19        166.34         5.78 o                         
   6   7   9          0.40          1.43         1.01 o                         
   7   7   9         18.77         15.15         2.01 o                         
   8   7   9          3.42          3.99         1.16 o                         
   9   7   9         13.86         10.64         1.72 o                         
  10   7   9          0.51          0.95         1.05 o                         
  11   7   9          0.05         -0.37         1.26 o                         
  12   7   9          1.17          1.98         1.58 o                         
  -7   8   9          0.94         -1.68         1.74 o                         
  -6   8   9          1.18          0.71         1.58 o                         
  -5   8   9          2.36          2.71         1.41 o                         
  -4   8   9          0.12         -1.06         1.06 o                         
  -3   8   9         26.98         25.11         2.26 o                         
  -2   8   9         30.87         35.09         2.91 o                         
  -1   8   9         91.46         99.45         3.91 o                         
   0   8   9          4.01          7.04         1.31 o                         
   1   8   9         13.36         13.96         1.49 o                         
   2   8   9          4.11          3.05         0.96 o                         
   3   8   9        102.21        109.48         3.13 o                         
   4   8   9        348.05        350.89         8.21 o                         
   5   8   9          6.07          8.72         1.76 o                         
   6   8   9          1.46          1.18         0.88 o                         
   7   8   9          6.84          6.05         1.16 o                         
   8   8   9         13.65         13.53         1.87 o                         
   9   8   9         10.31         10.16         1.56 o                         
  10   8   9          3.17          4.55         1.23 o                         
  11   8   9          0.06         -0.04         1.32 o                         
  12   8   9          2.03          1.60         1.77 o                         
  -6   9   9          1.30         -1.32         1.91 o                         
  -5   9   9          4.64          4.71         2.32 o                         
  -4   9   9          0.17         -1.13         1.13 o                         
  -3   9   9         29.57         33.61         2.60 o                         
  -2   9   9         29.80         37.47         2.64 o                         
  -1   9   9         27.59         26.94         2.16 o                         
   0   9   9          7.10          4.81         1.23 o                         
   1   9   9          0.00         -1.05         1.05 o                         
   2   9   9         12.81          6.33         1.53 o                         
   3   9   9         16.83         14.69         1.90 o                         
   4   9   9         47.21         54.33         2.74 o                         
   5   9   9         26.62         23.36         2.05 o                         
   6   9   9         10.11         11.09         1.28 o                         
   7   9   9          1.86          2.56         0.98 o                         
   8   9   9         13.98         16.16         1.78 o                         
   9   9   9          7.08          7.58         1.98 o                         
  10   9   9          4.48          5.30         1.41 o                         
  11   9   9          0.06         -0.58         1.49 o                         
  12   9   9          0.00         -0.05         1.57 o                         
  -6  10   9          0.58          0.30         2.19 o                         
  -5  10   9          2.75          1.49         3.36 o                         
  -4  10   9          4.11          7.30         2.33 o                         
  -3  10   9          0.51          6.37         2.29 o                         
  -2  10   9         10.09          5.22         1.53 o                         
  -1  10   9          0.17          0.84         1.33 o                         
   0  10   9          1.74          0.68         1.26 o                         
   1  10   9         14.27         11.24         1.53 o                         
   2  10   9         12.67         14.42         1.82 o                         
   3  10   9         44.89         41.26         2.80 o                         
   4  10   9          0.03          1.76         1.36 o                         
   5  10   9         41.99         44.98         3.11 o                         
   6  10   9         10.47         13.27         1.74 o                         
   7  10   9          0.38          1.19         1.14 o                         
   8  10   9          0.47          2.05         1.10 o                         
   9  10   9          0.00          3.51         1.39 o                         
  10  10   9          0.02          1.38         1.35 o                         
  11  10   9          1.66          0.20         1.61 o                         
  -5  11   9          0.18          3.38         2.69 o                         
  -4  11   9         13.06         10.89         2.78 o                         
  -3  11   9          0.12         -1.64         1.64 o                         
  -2  11   9          1.08          0.20         2.51 o                         
  -1  11   9          0.06          0.72         1.40 o                         
   0  11   9         15.99         12.94         2.09 o                         
   1  11   9          0.70          0.85         1.07 o                         
   2  11   9          0.01          1.51         1.28 o                         
   3  11   9         16.32         15.78         1.98 o                         
   4  11   9          1.38          0.59         1.25 o                         
   5  11   9         43.34         49.13         3.06 o                         
   6  11   9         13.66         15.27         2.24 o                         
   7  11   9          3.65          4.05         1.60 o                         
   8  11   9          1.93          6.35         1.74 o                         
   9  11   9          7.33          9.37         2.61 o                         
  10  11   9          5.21          6.16         1.97 o                         
  11  11   9          0.00          0.24         1.71 o                         
  -4  12   9          0.03          1.08         2.30 o                         
  -3  12   9          0.44          1.18         2.08 o                         
  -2  12   9          0.49         -0.09         1.53 o                         
  -1  12   9          0.05         -1.11         1.11 o                         
   0  12   9          0.29          0.41         1.26 o                         
   1  12   9         14.55          7.87         1.84 o                         
   2  12   9          2.14          0.71         1.53 o                         
   3  12   9          0.11         -0.63         2.31 o                         
   4  12   9          4.74          1.57         1.66 o                         
   5  12   9         29.58         35.01         2.65 o                         
   6  12   9          0.62          1.35         1.30 o                         
   7  12   9          0.78          1.87         1.60 o                         
   8  12   9          2.76          5.32         2.08 o                         
   9  12   9          0.46          1.08         1.82 o                         
  10  12   9          0.52          1.23         2.05 o                         
  -2  13   9          0.03         -1.77         1.77 o                         
  -1  13   9          1.13          2.13         1.86 o                         
   0  13   9          0.16          1.13         1.64 o                         
   1  13   9          2.43          0.60         1.85 o                         
   2  13   9          0.47         -0.04         1.74 o                         
   3  13   9          0.11         -1.61         1.61 o                         
   4  13   9          0.02         -0.65         1.65 o                         
   5  13   9          0.75          1.75         4.42 o                         
   6  13   9          0.02          1.74         2.02 o                         
   7  13   9          3.86          2.23         2.15 o                         
   8  13   9          0.50          1.10         2.27 o                         
   9  13   9          0.34         -1.14         2.22 o                         
  -1  14   9          0.93         -1.37         2.76 o                         
   0  14   9          0.19         -0.58         2.23 o                         
   1  14   9          0.28         -1.79         1.79 o                         
   2  14   9          2.19         -0.97         2.36 o                         
   3  14   9          0.80         -0.61         1.74 o                         
   4  14   9          0.32          3.07         3.74 o                         
   5  14   9          0.85          5.06         3.45 o                         
   6  14   9          7.24          8.11         3.64 o                         
   7  14   9          1.47          3.75         2.62 o                         
   0  -7  10          0.03          1.20         2.61 o                         
   1  -7  10          0.01          0.08         2.37 o                         
   2  -7  10          0.08          1.56         2.15 o                         
   3  -7  10          0.01          2.36         2.36 o                         
  -3  -6  10          0.23          0.09         3.24 o                         
  -2  -6  10          0.33          3.27         2.47 o                         
  -1  -6  10          3.98          4.50         2.27 o
[truncated: 105,949 more chars]
